# Supplementary material for: Seeding and feeding milestones: the role of human milk microbes and oligosaccharides in the temporal development of infant gut microbiota
Source: Gut Microbiome (Camb). 2024 May 31;5:e7. doi: 10.1017/gmb.2024.5 (PMC11706684; doi:10.1017/gmb.2024.5)
Supplement: Endika et al. supplementary material 2 — Endika et al. supplementary material [file S2632289724000057sup002.xlsx]

## Sheet: Milk_one-month-old group
	Df	SumOfSqs	R2	F	Pr(>F)	p.adjust
Infant sex	1	101.05	0.0396316	0.784074	0.7795	0.858152
Residual	19	2448.69	0.960368
Total	20	2549.74	1
Birth place	2	255.662	0.10027	1.003	0.4455	0.839167
Residual	18	2294.08	0.89973
Total	20	2549.74	1
Milk collection	1	141.959	0.0556757	1.12021	0.2884	0.839167
Residual	19	2407.78	0.944324
Total	20	2549.74	1
Secretor	1	113.617	0.04456	0.886126	0.6277	0.839167
Residual	19	2436.13	0.95544
Total	20	2549.74	1
3-FL	1	158.253	0.0620662	1.25729	0.165	0.839167
Residual	19	2391.49	0.937934
Total	20	2549.74	1
2'-FL	1	112.446	0.044101	0.876577	0.648	0.839167
Residual	19	2437.3	0.955899
Total	20	2549.74	1
DFL	1	150.74	0.0591197	1.19385	0.2265	0.839167
Residual	19	2399	0.94088
Total	20	2549.74	1
LNFP I	1	80.284	0.0314871	0.617705	0.9583	0.9583
Residual	19	2469.46	0.968513
Total	20	2549.74	1
LNFP II	1	156.54	0.0613943	1.24279	0.1792	0.839167
Residual	19	2393.2	0.938606
Total	20	2549.74	1
LNFP III	1	121.07	0.0474834	0.947159	0.5406	0.839167
Residual	19	2428.67	0.952517
Total	20	2549.74	1
LNFP V	1	129.535	0.0508033	1.01693	0.4285	0.839167
Residual	19	2420.21	0.949197
Total	20	2549.74	1
LNDFH I	1	152.013	0.0596188	1.20457	0.207	0.839167
Residual	19	2397.73	0.940381
Total	20	2549.74	1
LNT	1	117.442	0.0460602	0.9174	0.5841	0.839167
Residual	19	2432.3	0.95394
Total	20	2549.74	1
LNnT	1	108.734	0.0426451	0.84635	0.6984	0.839167
Residual	19	2441.01	0.957355
Total	20	2549.74	1
LNH	1	111.428	0.0437016	0.868275	0.6571	0.839167
Residual	19	2438.32	0.956298
Total	20	2549.74	1
LNnH	1	101.451	0.0397889	0.787315	0.7895	0.858152
Residual	19	2448.29	0.960211
Total	20	2549.74	1
3'-SL	1	138.306	0.0542433	1.08973	0.331	0.839167
Residual	19	2411.44	0.945757
Total	20	2549.74	1
6'-SL	1	118.141	0.0463344	0.923126	0.5689	0.839167
Residual	19	2431.6	0.953666
Total	20	2549.74	1
LST a	1	127.194	0.049885	0.99758	0.4608	0.839167
Residual	19	2422.55	0.950115
Total	20	2549.74	1
LST b	1	91.3035	0.0358089	0.705637	0.8855	0.922396
Residual	19	2458.44	0.964191
Total	20	2549.74	1
LST c	1	107.548	0.0421799	0.83671	0.7049	0.839167
Residual	19	2442.2	0.95782
Total	20	2549.74	1
DSLNT	1	114.372	0.0448564	0.892296	0.6182	0.839167
Residual	19	2435.37	0.955144
Total	20	2549.74	1
Neutral HMOs	1	114.07	0.0447377	0.889824	0.6245	0.839167
Residual	19	2435.67	0.955262
Total	20	2549.74	1
Fucosylated HMOs	1	108.878	0.0427016	0.847521	0.693	0.839167
Residual	19	2440.87	0.957298
Total	20	2549.74	1
Sialylated HMOs	1	111.193	0.0436095	0.866362	0.6646	0.839167
Residual	19	2438.55	0.95639
Total	20	2549.74	1

## Sheet: Milk_three-month-old group
	Df	SumOfSqs	R2	F	Pr(>F)	p.adjust
Infant sex	1	110.675	0.0352644	0.767621	0.8033	0.873152
Residual	21	3027.75	0.964736
Total	22	3138.43	1
Birth place	2	234.403	0.0746881	0.807167	0.8501	0.885521
Residual	20	2904.02	0.925312
Total	22	3138.43	1
Milk collection	1	199.95	0.0637102	1.42895	0.0732	0.798125
Residual	21	2938.48	0.93629
Total	22	3138.43	1
Secretor	1	145.482	0.046355	1.02077	0.4149	0.798125
Residual	21	2992.94	0.953645
Total	22	3138.43	1
3-FL	1	119.357	0.038031	0.830224	0.7223	0.873152
Residual	21	3019.07	0.961969
Total	22	3138.43	1
2'-FL	1	136.912	0.0436244	0.957901	0.5108	0.798125
Residual	21	3001.51	0.956376
Total	22	3138.43	1
DFL	1	125.085	0.039856	0.871719	0.6448	0.873152
Residual	21	3013.34	0.960144
Total	22	3138.43	1
LNFP I	1	151.244	0.0481909	1.06325	0.3701	0.798125
Residual	21	2987.18	0.951809
Total	22	3138.43	1
LNFP II	1	118.954	0.0379024	0.827306	0.7335	0.873152
Residual	21	3019.47	0.962098
Total	22	3138.43	1
LNFP III	1	152.006	0.048434	1.06888	0.3536	0.798125
Residual	21	2986.42	0.951566
Total	22	3138.43	1
LNFP V	1	121.436	0.0386932	0.845263	0.7038	0.873152
Residual	21	3016.99	0.961307
Total	22	3138.43	1
LNDFH I	1	142.402	0.0453737	0.998137	0.459	0.798125
Residual	21	2996.02	0.954626
Total	22	3138.43	1
LNT	1	131.001	0.0417409	0.914741	0.5822	0.856176
Residual	21	3007.42	0.958259
Total	22	3138.43	1
LNnT	1	158.029	0.0503529	1.11348	0.3008	0.798125
Residual	21	2980.4	0.949647
Total	22	3138.43	1
LNH	1	114.144	0.0363697	0.79259	0.7783	0.873152
Residual	21	3024.28	0.96363
Total	22	3138.43	1
LNnH	1	145.588	0.0463888	1.02155	0.4334	0.798125
Residual	21	2992.84	0.953611
Total	22	3138.43	1
3'-SL	1	163.999	0.0522553	1.15787	0.2501	0.798125
Residual	21	2974.43	0.947745
Total	22	3138.43	1
6'-SL	1	138.846	0.0442408	0.972062	0.491	0.798125
Residual	21	2999.58	0.955759
Total	22	3138.43	1
LST a	1	168.481	0.0536834	1.1913	0.2091	0.798125
Residual	21	2969.94	0.946317
Total	22	3138.43	1
LST b	1	148.16	0.0472083	1.04049	0.3979	0.798125
Residual	21	2990.27	0.952792
Total	22	3138.43	1
LST c	1	90.5223	0.0288432	0.623697	0.9568	0.9568
Residual	21	3047.9	0.971157
Total	22	3138.43	1
DSLNT	1	142.233	0.0453197	0.996893	0.4508	0.798125
Residual	21	2996.19	0.95468
Total	22	3138.43	1
Neutral HMOs	1	138.324	0.0440743	0.968234	0.5016	0.798125
Residual	21	3000.1	0.955926
Total	22	3138.43	1
Fucosylated HMOs	1	166.259	0.0529754	1.17472	0.2349	0.798125
Residual	21	2972.17	0.947025
Total	22	3138.43	1
Sialylated HMOs	1	142.953	0.0455492	1.00218	0.4558	0.798125
Residual	21	2995.47	0.954451
Total	22	3138.43	1

## Sheet: Milk_nine-month-old group
	Df	SumOfSqs	R2	F	Pr(>F)	p.adjust
Infant sex	1	72.1401	0.0275675	0.481933	0.9791	0.9791
Residual	17	2544.71	0.972432
Total	18	2616.85	1
Birth place	2	315.596	0.120601	1.09713	0.3214	0.865455
Residual	16	2301.26	0.879399
Total	18	2616.85	1
Milk collection	1	272.609	0.104174	1.97691	0.0311	0.7775
Residual	17	2344.24	0.895826
Total	18	2616.85	1
Secretor	1	144.054	0.0550484	0.99034	0.4353	0.865455
Residual	17	2472.8	0.944952
Total	18	2616.85	1
3-FL	1	154.458	0.0590245	1.06636	0.3537	0.865455
Residual	17	2462.39	0.940975
Total	18	2616.85	1
2'-FL	1	159.042	0.0607761	1.10005	0.3183	0.865455
Residual	17	2457.81	0.939224
Total	18	2616.85	1
DFL	1	151.951	0.0580662	1.04798	0.3747	0.865455
Residual	17	2464.9	0.941934
Total	18	2616.85	1
LNFP I	1	149.003	0.0569399	1.02642	0.3898	0.865455
Residual	17	2467.85	0.94306
Total	18	2616.85	1
LNFP II	1	73.2674	0.0279983	0.489681	0.976	0.9791
Residual	17	2543.58	0.972002
Total	18	2616.85	1
LNFP III	1	105.929	0.0404796	0.717185	0.7589	0.865455
Residual	17	2510.92	0.95952
Total	18	2616.85	1
LNFP V	1	76.9634	0.0294107	0.515132	0.9672	0.9791
Residual	17	2539.89	0.970589
Total	18	2616.85	1
LNDFH I	1	199.261	0.0761453	1.40116	0.1439	0.865455
Residual	17	2417.59	0.923855
Total	18	2616.85	1
LNT	1	119.393	0.0456246	0.812697	0.6376	0.865455
Residual	17	2497.46	0.954375
Total	18	2616.85	1
LNnT	1	169.553	0.0647927	1.17779	0.2671	0.865455
Residual	17	2447.3	0.935207
Total	18	2616.85	1
LNH	1	145.301	0.055525	0.999417	0.4144	0.865455
Residual	17	2471.55	0.944475
Total	18	2616.85	1
LNnH	1	181.337	0.0692957	1.26574	0.2052	0.865455
Residual	17	2435.52	0.930704
Total	18	2616.85	1
3'-SL	1	125.136	0.0478192	0.853752	0.6215	0.865455
Residual	17	2491.72	0.952181
Total	18	2616.85	1
6'-SL	1	130.334	0.0498058	0.891079	0.5318	0.865455
Residual	17	2486.52	0.950194
Total	18	2616.85	1
LST a	1	131.371	0.0502017	0.898538	0.5312	0.865455
Residual	17	2485.48	0.949798
Total	18	2616.85	1
LST b	1	114.739	0.0438464	0.77957	0.7239	0.865455
Residual	17	2502.11	0.956154
Total	18	2616.85	1
LST c	1	118.147	0.0451485	0.803816	0.6581	0.865455
Residual	17	2498.7	0.954851
Total	18	2616.85	1
DSLNT	1	106.732	0.0407864	0.722851	0.7616	0.865455
Residual	17	2510.12	0.959214
Total	18	2616.85	1
Neutral HMOs	1	131.752	0.0503475	0.901285	0.5233	0.865455
Residual	17	2485.1	0.949653
Total	18	2616.85	1
Fucosylated HMOs	1	164.734	0.0629512	1.14206	0.2919	0.865455
Residual	17	2452.12	0.937049
Total	18	2616.85	1
Sialylated HMOs	1	122.145	0.0466764	0.832349	0.6174	0.865455
Residual	17	2494.71	0.953324
Total	18	2616.85	1

## Sheet: Feces_one-month-old group
	Df	Sum Of Sqs	R2	F	Pr(>F)	p.adjust
Infant sex	1	129.769	0.0557955	1.12276	0.2945	0.8956
Residual	19	2196.04	0.944204
Total	20	2325.8	1
Birth place	2	236.114	0.101519	1.01691	0.4197	0.8956
Residual	18	2089.69	0.898481
Total	20	2325.8	1
Secretor	1	142.032	0.0610678	1.23575	0.2015	0.8956
Residual	19	2183.77	0.938932
Total	20	2325.8	1
3-FL	1	184.987	0.0795368	1.64178	0.0509	0.8956
Residual	19	2140.82	0.920463
Total	20	2325.8	1
2'-FL	1	116.654	0.0501566	1.0033	0.4162	0.8956
Residual	19	2209.15	0.949843
Total	20	2325.8	1
DFL	1	130.992	0.056321	1.13396	0.2776	0.8956
Residual	19	2194.81	0.943679
Total	20	2325.8	1
LNFP I	1	91.0534	0.0391492	0.774142	0.7363	0.8956
Residual	19	2234.75	0.960851
Total	20	2325.8	1
LNFP II	1	142.858	0.0614232	1.24341	0.1956	0.8956
Residual	19	2182.95	0.938577
Total	20	2325.8	1
LNFP III	1	104.523	0.0449404	0.894046	0.5808	0.8956
Residual	19	2221.28	0.95506
Total	20	2325.8	1
LNFP V	1	102.411	0.0440325	0.875153	0.5924	0.8956
Residual	19	2223.39	0.955967
Total	20	2325.8	1
LNDFH I	1	118.032	0.0507487	1.01577	0.4038	0.8956
Residual	19	2207.77	0.949251
Total	20	2325.8	1
LNT	1	76.4962	0.0328902	0.646166	0.8956	0.8956
Residual	19	2249.31	0.96711
Total	20	2325.8	1
LNnT	1	105.127	0.0452002	0.89946	0.5738	0.8956
Residual	19	2220.68	0.9548
Total	20	2325.8	1
LNH	1	84.6498	0.0363959	0.717642	0.8121	0.8956
Residual	19	2241.15	0.963604
Total	20	2325.8	1
LNnH	1	86.3699	0.0371355	0.732786	0.794	0.8956
Residual	19	2239.43	0.962865
Total	20	2325.8	1
3'-SL	1	83.6447	0.0359638	0.708803	0.8231	0.8956
Residual	19	2242.16	0.964036
Total	20	2325.8	1
6'-SL	1	144.482	0.0621214	1.25849	0.1926	0.8956
Residual	19	2181.32	0.937879
Total	20	2325.8	1
LST a	1	139.701	0.0600658	1.21418	0.2108	0.8956
Residual	19	2186.1	0.939934
Total	20	2325.8	1
LST b	1	76.026	0.0326881	0.642061	0.8915	0.8956
Residual	19	2249.78	0.967312
Total	20	2325.8	1
LST c	1	98.5128	0.0423565	0.840368	0.6458	0.8956
Residual	19	2227.29	0.957644
Total	20	2325.8	1
DSLNT	1	114.109	0.0490621	0.980275	0.452	0.8956
Residual	19	2211.7	0.950938
Total	20	2325.8	1
Neutral HMOs	1	76.4863	0.032886	0.64608	0.8938	0.8956
Residual	19	2249.32	0.967114
Total	20	2325.8	1
Fucosylated HMOs	1	97.6833	0.0419998	0.832981	0.6529	0.8956
Residual	19	2228.12	0.958
Total	20	2325.8	1
Sialylated HMOs	1	85.6156	0.0368112	0.726143	0.805	0.8956
Residual	19	2240.19	0.963189
Total	20	2325.8	1

## Sheet: Feces_three-month-old group
	Df	Sum Of Sqs	R2	F	Pr(>F)	p.adjust
Infant sex	1	53.4076	0.0185887	0.397757	0.9969	0.9969
Residual	21	2819.71	0.981411
Total	22	2873.11	1
Birth place	2	244.936	0.0852512	0.931963	0.5479	0.986836
Residual	20	2628.18	0.914749
Total	22	2873.11	1
Secretor	1	170.858	0.059468	1.32779	0.1648	0.986836
Residual	21	2702.25	0.940532
Total	22	2873.11	1
3-FL	1	61.9821	0.0215731	0.463025	0.9772	0.9969
Residual	21	2811.13	0.978427
Total	22	2873.11	1
2'-FL	1	81.4979	0.0283657	0.613071	0.8951	0.986836
Residual	21	2791.61	0.971634
Total	22	2873.11	1
DFL	1	93.8281	0.0326573	0.708956	0.7942	0.986836
Residual	21	2779.28	0.967343
Total	22	2873.11	1
LNFP I	1	98.1258	0.0341531	0.742577	0.7715	0.986836
Residual	21	2774.99	0.965847
Total	22	2873.11	1
LNFP II	1	86.9204	0.0302531	0.655134	0.8555	0.986836
Residual	21	2786.19	0.969747
Total	22	2873.11	1
LNFP III	1	127.182	0.0442662	0.972645	0.4792	0.986836
Residual	21	2745.93	0.955734
Total	22	2873.11	1
LNFP V	1	80.9359	0.0281701	0.60872	0.8988	0.986836
Residual	21	2792.18	0.97183
Total	22	2873.11	1
LNDFH I	1	101.225	0.0352318	0.766886	0.7313	0.986836
Residual	21	2771.89	0.964768
Total	22	2873.11	1
LNT	1	114.292	0.03978	0.869987	0.594	0.986836
Residual	21	2758.82	0.96022
Total	22	2873.11	1
LNnT	1	113.667	0.0395624	0.865033	0.614	0.986836
Residual	21	2759.45	0.960438
Total	22	2873.11	1
LNH	1	114.366	0.0398056	0.870572	0.6016	0.986836
Residual	21	2758.75	0.960194
Total	22	2873.11	1
LNnH	1	118.626	0.0412882	0.904393	0.5639	0.986836
Residual	21	2754.49	0.958712
Total	22	2873.11	1
3'-SL	1	133.568	0.046489	1.02387	0.4203	0.986836
Residual	21	2739.54	0.953511
Total	22	2873.11	1
6'-SL	1	90.5088	0.031502	0.683059	0.8297	0.986836
Residual	21	2782.6	0.968498
Total	22	2873.11	1
LST a	1	127.504	0.0443782	0.975221	0.4831	0.986836
Residual	21	2745.61	0.955622
Total	22	2873.11	1
LST b	1	115.109	0.0400641	0.876461	0.6081	0.986836
Residual	21	2758	0.959936
Total	22	2873.11	1
LST c	1	105.023	0.0365536	0.796751	0.6877	0.986836
Residual	21	2768.09	0.963446
Total	22	2873.11	1
DSLNT	1	80.5322	0.0280296	0.605596	0.9046	0.986836
Residual	21	2792.58	0.97197
Total	22	2873.11	1
Neutral HMOs	1	115.909	0.0403426	0.88281	0.5857	0.986836
Residual	21	2757.2	0.959657
Total	22	2873.11	1
Fucosylated HMOs	1	113.816	0.0396143	0.866214	0.5983	0.986836
Residual	21	2759.3	0.960386
Total	22	2873.11	1
Sialylated HMOs	1	106.434	0.0370449	0.80787	0.6935	0.986836
Residual	21	2766.68	0.962955
Total	22	2873.11	1

## Sheet: Feces_nine-month-old group
	Df	Sum Of Sqs	R2	F	Pr(>F)	p.adjust
Infant sex	1	146.606	0.0584969	1.05623	0.3652	0.9918
Residual	17	2359.61	0.941503
Total	18	2506.21	1
Birth place	2	201.506	0.0804028	0.699461	0.9675	0.9918
Residual	16	2304.71	0.919597
Total	18	2506.21	1
Secretor	1	81.6251	0.0325691	0.572314	0.9783	0.9918
Residual	17	2424.59	0.967431
Total	18	2506.21	1
3-FL	1	133.352	0.0532087	0.955383	0.5051	0.9918
Residual	17	2372.86	0.946791
Total	18	2506.21	1
2'-FL	1	117.075	0.046714	0.833054	0.6947	0.9918
Residual	17	2389.14	0.953286
Total	18	2506.21	1
DFL	1	121.325	0.0484096	0.864828	0.6547	0.9918
Residual	17	2384.89	0.95159
Total	18	2506.21	1
LNFP I	1	206.613	0.0824403	1.5274	0.0534	0.6408
Residual	17	2299.6	0.91756
Total	18	2506.21	1
LNFP II	1	106.719	0.0425817	0.756085	0.8259	0.9918
Residual	17	2399.49	0.957418
Total	18	2506.21	1
LNFP III	1	74.6466	0.0297846	0.521882	0.9918	0.9918
Residual	17	2431.57	0.970215
Total	18	2506.21	1
LNFP V	1	98.2907	0.0392188	0.693935	0.9006	0.9918
Residual	17	2407.92	0.960781
Total	18	2506.21	1
LNDFH I	1	133.774	0.0533769	0.958572	0.5029	0.9918
Residual	17	2372.44	0.946623
Total	18	2506.21	1
LNT	1	100.233	0.0399939	0.708221	0.8784	0.9918
Residual	17	2405.98	0.960006
Total	18	2506.21	1
LNnT	1	119.395	0.0476397	0.850387	0.6723	0.9918
Residual	17	2386.82	0.95236
Total	18	2506.21	1
LNH	1	173.61	0.0692717	1.26527	0.1527	0.9918
Residual	17	2332.6	0.930728
Total	18	2506.21	1
LNnH	1	129.483	0.0516648	0.926152	0.5509	0.9918
Residual	17	2376.73	0.948335
Total	18	2506.21	1
3'-SL	1	139.465	0.0556477	1.00176	0.4248	0.9918
Residual	17	2366.75	0.944352
Total	18	2506.21	1
6'-SL	1	145.711	0.05814	1.04939	0.3715	0.9918
Residual	17	2360.5	0.94186
Total	18	2506.21	1
LST a	1	80.2841	0.032034	0.562601	0.9804	0.9918
Residual	17	2425.93	0.967966
Total	18	2506.21	1
LST b	1	106.066	0.0423211	0.751253	0.8343	0.9918
Residual	17	2400.15	0.957679
Total	18	2506.21	1
LST c	1	214.869	0.0857346	1.59416	0.0412	0.6408
Residual	17	2291.34	0.914265
Total	18	2506.21	1
DSLNT	1	100.809	0.0402237	0.712461	0.874	0.9918
Residual	17	2405.4	0.959776
Total	18	2506.21	1
Neutral HMOs	1	98.3962	0.0392609	0.69471	0.8937	0.9918
Residual	17	2407.82	0.960739
Total	18	2506.21	1
Fucosylated HMOs	1	135.951	0.0542455	0.975066	0.4762	0.9918
Residual	17	2370.26	0.945755
Total	18	2506.21	1
Sialylated HMOs	1	105.91	0.0422589	0.7501	0.8291	0.9918
Residual	17	2400.3	0.957741
Total	18	2506.21	1
