# Supplementary material for: Seeding and feeding milestones: the role of human milk microbes and oligosaccharides in the temporal development of infant gut microbiota
Source: Gut Microbiome (Camb). 2024 May 31;5:e7. doi: 10.1017/gmb.2024.5 (PMC11706684; doi:10.1017/gmb.2024.5)
Supplement: Endika et al. supplementary material 3 — Endika et al. supplementary material [file S2632289724000057sup003.xlsx]

## Sheet: Feces_one-month-old group
var	rank	count	trans	taxon	Parameter	Coefficient	SE	CI	CI_low	CI_high	t	df_error	p	FDR
2FL	ASV	rabundance	log2p1	Enterobacteriaceae uncl. 01	2FL	-1.4991	0.535229	0.95	-2.61934	-0.37885	-2.80085	19	0.0114025	0.421892
2FL	ASV	rabundance	log2p1	Streptococcus 002	2FL	0.601135	0.344821	0.95	-0.120583	1.32285	1.74333	19	0.097437	0.923299
2FL	ASV	rabundance	log2p1	Lactobacillus 01	2FL	-0.864034	0.509343	0.95	-1.9301	0.202033	-1.69637	19	0.106139	0.923299
2FL	ASV	rabundance	log2p1	Bifidobacterium 001	2FL	0.888889	0.558962	0.95	-0.281033	2.05881	1.59025	19	0.12828	0.923299
2FL	ASV	rabundance	log2p1	Bifidobacterium 002	2FL	1.00712	0.822454	0.95	-0.714294	2.72854	1.22453	19	0.235718	0.923299
2FL	ASV	rabundance	log2p1	Bifidobacterium 010	2FL	0.469351	0.406931	0.95	-0.382365	1.32107	1.15339	19	0.263053	0.923299
2FL	ASV	rabundance	log2p1	Bifidobacterium 012	2FL	0.434177	0.387336	0.95	-0.376527	1.24488	1.12093	19	0.276286	0.923299
2FL	ASV	rabundance	log2p1	Bifidobacterium 011	2FL	0.445414	0.398848	0.95	-0.389385	1.28021	1.11675	19	0.278025	0.923299
2FL	ASV	rabundance	log2p1	Bifidobacterium 023	2FL	-0.183413	0.183093	0.95	-0.566631	0.199806	-1.00175	19	0.329055	0.923299
2FL	ASV	rabundance	log2p1	Bacteroides 01	2FL	-0.600265	0.626464	0.95	-1.91147	0.710938	-0.958181	19	0.350006	0.923299
2FL	ASV	rabundance	log2p1	Bifidobacterium 020	2FL	-0.173387	0.187482	0.95	-0.565791	0.219017	-0.924819	19	0.366658	0.923299
2FL	ASV	rabundance	log2p1	Bacteroides 02	2FL	0.636821	0.700713	0.95	-0.829787	2.10343	0.908819	19	0.37483	0.923299
2FL	ASV	rabundance	log2p1	Bifidobacterium 004	2FL	0.232953	0.272025	0.95	-0.336401	0.802307	0.856368	19	0.402466	0.923299
2FL	ASV	rabundance	log2p1	Enterobacteriaceae uncl. 03	2FL	0.221742	0.264214	0.95	-0.331264	0.774748	0.839252	19	0.411763	0.923299
2FL	ASV	rabundance	log2p1	Bifidobacterium 005	2FL	0.221215	0.264423	0.95	-0.332229	0.774659	0.836594	19	0.41322	0.923299
2FL	ASV	rabundance	log2p1	Bifidobacterium 019	2FL	0.171976	0.207795	0.95	-0.262945	0.606897	0.827622	19	0.418159	0.923299
2FL	ASV	rabundance	log2p1	Bifidobacterium 007	2FL	0.184425	0.245648	0.95	-0.329721	0.698572	0.750772	19	0.461988	0.923299
2FL	ASV	rabundance	log2p1	Streptococcus 001	2FL	0.208066	0.29732	0.95	-0.414232	0.830364	0.699804	19	0.492529	0.923299
2FL	ASV	rabundance	log2p1	Bifidobacterium 024	2FL	-0.116275	0.172514	0.95	-0.47735	0.2448	-0.674003	19	0.508427	0.923299
2FL	ASV	rabundance	log2p1	Bacteroides 03	2FL	-0.291242	0.433077	0.95	-1.19768	0.615199	-0.672494	19	0.509366	0.923299
2FL	ASV	rabundance	log2p1	Bifidobacterium 025	2FL	0.160589	0.247397	0.95	-0.357219	0.678396	0.649113	19	0.524035	0.923299
2FL	ASV	rabundance	log2p1	Bifidobacterium 006	2FL	0.148416	0.278289	0.95	-0.434049	0.730881	0.533317	19	0.599998	0.982626
2FL	ASV	rabundance	log2p1	Haemophilus 1	2FL	-0.130564	0.266172	0.95	-0.687669	0.426541	-0.490525	19	0.62938	0.982626
2FL	ASV	rabundance	log2p1	Staphylococcus 01	2FL	0.150135	0.407814	0.95	-0.703431	1.0037	0.368145	19	0.716835	0.982626
2FL	ASV	rabundance	log2p1	Bifidobacterium 016	2FL	-0.0782631	0.232136	0.95	-0.56413	0.407604	-0.337143	19	0.739705	0.982626
2FL	ASV	rabundance	log2p1	Enterococcus 01	2FL	0.105211	0.345751	0.95	-0.618455	0.828876	0.304296	19	0.76421	0.982626
2FL	ASV	rabundance	log2p1	Streptococcus 005	2FL	-0.12693	0.460015	0.95	-1.08975	0.835892	-0.275926	19	0.785584	0.982626
2FL	ASV	rabundance	log2p1	Enterobacteriaceae uncl. 02	2FL	0.183375	0.728543	0.95	-1.34148	1.70823	0.251701	19	0.803975	0.982626
2FL	ASV	rabundance	log2p1	Bifidobacterium 003	2FL	-0.139832	0.635086	0.95	-1.46908	1.18942	-0.220177	19	0.828081	0.982626
2FL	ASV	rabundance	log2p1	Bifidobacterium 014	2FL	0.0493259	0.243649	0.95	-0.460636	0.559288	0.202447	19	0.841719	0.982626
2FL	ASV	rabundance	log2p1	Bifidobacterium 021	2FL	0.0340762	0.187795	0.95	-0.358982	0.427135	0.181455	19	0.857932	0.982626
2FL	ASV	rabundance	log2p1	Bifidobacterium 018	2FL	0.0317016	0.207727	0.95	-0.403076	0.466479	0.152612	19	0.880314	0.982626
2FL	ASV	rabundance	log2p1	Bifidobacterium 017	2FL	-0.0187315	0.187217	0.95	-0.41058	0.373117	-0.100052	19	0.921351	0.982626
2FL	ASV	rabundance	log2p1	Bifidobacterium 013	2FL	-0.0237252	0.258722	0.95	-0.565237	0.517786	-0.0917016	19	0.927895	0.982626
2FL	ASV	rabundance	log2p1	Veillonella 01	2FL	-0.0367649	0.410137	0.95	-0.895192	0.821662	-0.0896404	19	0.929511	0.982626
2FL	ASV	rabundance	log2p1	Bifidobacterium 008	2FL	0.013497	0.245945	0.95	-0.501272	0.528266	0.0548781	19	0.956809	0.983387
2FL	ASV	rabundance	log2p1	Bifidobacterium 015	2FL	-0.0012983	0.229136	0.95	-0.480886	0.478289	-0.00566607	19	0.995538	0.995538
3FL	ASV	rabundance	log2p1	Enterobacteriaceae uncl. 01	3FL	1.92446	0.705357	0.95	0.448135	3.40079	2.72836	19	0.0133462	0.271724
3FL	ASV	rabundance	log2p1	Lactobacillus 01	3FL	1.60204	0.613172	0.95	0.318659	2.88543	2.61271	19	0.0171142	0.271724
3FL	ASV	rabundance	log2p1	Bifidobacterium 001	3FL	-1.68453	0.675517	0.95	-3.0984	-0.270653	-2.49368	19	0.0220317	0.271724
3FL	ASV	rabundance	log2p1	Bifidobacterium 003	3FL	1.72372	0.731721	0.95	0.192206	3.25523	2.3557	19	0.0293836	0.271798
3FL	ASV	rabundance	log2p1	Bifidobacterium 005	3FL	-0.659425	0.318025	0.95	-1.32506	0.00620913	-2.0735	19	0.0519649	0.327541
3FL	ASV	rabundance	log2p1	Bifidobacterium 004	3FL	-0.664001	0.329056	0.95	-1.35272	0.0247205	-2.0179	19	0.0579483	0.327541
3FL	ASV	rabundance	log2p1	Bifidobacterium 007	3FL	-0.561252	0.299532	0.95	-1.18818	0.0656759	-1.87376	19	0.0764275	0.327541
3FL	ASV	rabundance	log2p1	Enterobacteriaceae uncl. 03	3FL	-0.58499	0.325341	0.95	-1.26594	0.0959572	-1.79808	19	0.0880738	0.327541
3FL	ASV	rabundance	log2p1	Bifidobacterium 012	3FL	-0.845532	0.485819	0.95	-1.86236	0.171299	-1.74043	19	0.0979561	0.327541
3FL	ASV	rabundance	log2p1	Bifidobacterium 011	3FL	-0.868321	0.500338	0.95	-1.91554	0.178898	-1.73547	19	0.0988484	0.327541
3FL	ASV	rabundance	log2p1	Bifidobacterium 010	3FL	-0.877701	0.512435	0.95	-1.95024	0.194839	-1.7128	19	0.103021	0.327541
3FL	ASV	rabundance	log2p1	Bifidobacterium 002	3FL	-1.7263	1.04486	0.95	-3.91322	0.460615	-1.65219	19	0.114927	0.327541
3FL	ASV	rabundance	log2p1	Bifidobacterium 006	3FL	-0.566318	0.342925	0.95	-1.28407	0.151433	-1.65143	19	0.115082	0.327541
3FL	ASV	rabundance	log2p1	Bifidobacterium 015	3FL	-0.413329	0.284311	0.95	-1.0084	0.181739	-1.4538	19	0.162322	0.428995
3FL	ASV	rabundance	log2p1	Bifidobacterium 025	3FL	-0.406248	0.313603	0.95	-1.06263	0.250131	-1.29542	19	0.210694	0.519712
3FL	ASV	rabundance	log2p1	Bifidobacterium 008	3FL	-0.343817	0.311898	0.95	-0.996627	0.308994	-1.10234	19	0.284084	0.645614
3FL	ASV	rabundance	log2p1	Bifidobacterium 017	3FL	-0.255243	0.237838	0.95	-0.753044	0.242559	-1.07318	19	0.296634	0.645614
3FL	ASV	rabundance	log2p1	Bifidobacterium 019	3FL	-0.266632	0.269801	0.95	-0.831333	0.298069	-0.988252	19	0.335448	0.648441
3FL	ASV	rabundance	log2p1	Veillonella 01	3FL	0.506768	0.52382	0.95	-0.589599	1.60314	0.967447	19	0.345475	0.648441
3FL	ASV	rabundance	log2p1	Bifidobacterium 014	3FL	-0.296343	0.311704	0.95	-0.948747	0.356061	-0.95072	19	0.353685	0.648441
3FL	ASV	rabundance	log2p1	Bifidobacterium 018	3FL	-0.243481	0.26607	0.95	-0.800372	0.31341	-0.915101	19	0.371607	0.648441
3FL	ASV	rabundance	log2p1	Enterobacteriaceae uncl. 02	3FL	-0.830691	0.935291	0.95	-2.78828	1.1269	-0.888162	19	0.385559	0.648441
3FL	ASV	rabundance	log2p1	Bifidobacterium 021	3FL	-0.201873	0.241443	0.95	-0.70722	0.303474	-0.83611	19	0.413485	0.664146
3FL	ASV	rabundance	log2p1	Bifidobacterium 013	3FL	-0.257677	0.333277	0.95	-0.955234	0.439879	-0.773163	19	0.448938	0.664146
3FL	ASV	rabundance	log2p1	Bacteroides 03	3FL	0.424426	0.564828	0.95	-0.757773	1.60663	0.751425	19	0.461604	0.664146
3FL	ASV	rabundance	log2p1	Streptococcus 002	3FL	-0.343149	0.479333	0.95	-1.34641	0.660107	-0.715888	19	0.482767	0.664146
3FL	ASV	rabundance	log2p1	Bacteroides 01	3FL	0.590158	0.827971	0.95	-1.14281	2.32312	0.712776	19	0.484647	0.664146
3FL	ASV	rabundance	log2p1	Haemophilus 1	3FL	0.188554	0.347666	0.95	-0.539119	0.916228	0.542343	19	0.593887	0.78478
3FL	ASV	rabundance	log2p1	Bifidobacterium 016	3FL	-0.144678	0.302723	0.95	-0.778285	0.488929	-0.477921	19	0.638159	0.814203
3FL	ASV	rabundance	log2p1	Bacteroides 02	3FL	-0.389789	0.93195	0.95	-2.34038	1.5608	-0.418251	19	0.680453	0.839226
3FL	ASV	rabundance	log2p1	Enterococcus 01	3FL	0.150451	0.452022	0.95	-0.795641	1.09654	0.332841	19	0.742899	0.886686
3FL	ASV	rabundance	log2p1	Streptococcus 001	3FL	-0.101975	0.393175	0.95	-0.924899	0.720949	-0.259363	19	0.798144	0.910802
3FL	ASV	rabundance	log2p1	Bifidobacterium 024	3FL	-0.0548833	0.227979	0.95	-0.532049	0.422283	-0.240738	19	0.812336	0.910802
3FL	ASV	rabundance	log2p1	Bifidobacterium 023	3FL	-0.036383	0.245584	0.95	-0.550396	0.47763	-0.148149	19	0.883786	0.961767
3FL	ASV	rabundance	log2p1	Bifidobacterium 020	3FL	-0.0180966	0.250648	0.95	-0.542708	0.506515	-0.0721992	19	0.943198	0.973011
3FL	ASV	rabundance	log2p1	Staphylococcus 01	3FL	-0.0233765	0.535287	0.95	-1.14374	1.09699	-0.0436709	19	0.965622	0.973011
3FL	ASV	rabundance	log2p1	Streptococcus 005	3FL	-0.0206673	0.602878	0.95	-1.2825	1.24117	-0.034281	19	0.973011	0.973011
3SL	ASV	rabundance	log2p1	Bifidobacterium 003	3SL	2.25471	1.0501	0.95	0.0568269	4.4526	2.14714	19	0.0449005	0.984075
3SL	ASV	rabundance	log2p1	Veillonella 01	3SL	1.26875	0.69681	0.95	-0.189691	2.72719	1.8208	19	0.0844254	0.984075
3SL	ASV	rabundance	log2p1	Enterococcus 01	3SL	1.0683	0.589074	0.95	-0.164643	2.30125	1.81353	19	0.0855781	0.984075
3SL	ASV	rabundance	log2p1	Enterobacteriaceae uncl. 02	3SL	-2.12033	1.25221	0.95	-4.74123	0.50057	-1.69327	19	0.106736	0.984075
3SL	ASV	rabundance	log2p1	Streptococcus 001	3SL	0.778048	0.524805	0.95	-0.320382	1.87648	1.48255	19	0.154592	0.984075
3SL	ASV	rabundance	log2p1	Enterobacteriaceae uncl. 03	3SL	-0.673881	0.470566	0.95	-1.65879	0.311024	-1.43207	19	0.168371	0.984075
3SL	ASV	rabundance	log2p1	Haemophilus 1	3SL	0.498622	0.479623	0.95	-0.50524	1.50248	1.03961	19	0.31157	0.984075
3SL	ASV	rabundance	log2p1	Enterobacteriaceae uncl. 01	3SL	1.01072	1.14796	0.95	-1.39198	3.41343	0.880453	19	0.389615	0.984075
3SL	ASV	rabundance	log2p1	Streptococcus 002	3SL	0.504489	0.67378	0.95	-0.905749	1.91473	0.748744	19	0.463181	0.984075
3SL	ASV	rabundance	log2p1	Bifidobacterium 015	3SL	-0.283034	0.416777	0.95	-1.15536	0.589291	-0.6791	19	0.505264	0.984075
3SL	ASV	rabundance	log2p1	Bacteroides 01	3SL	-0.600963	1.17268	0.95	-3.05541	1.85349	-0.51247	19	0.614229	0.984075
3SL	ASV	rabundance	log2p1	Streptococcus 005	3SL	-0.383333	0.843942	0.95	-2.14973	1.38306	-0.454218	19	0.654818	0.984075
3SL	ASV	rabundance	log2p1	Bifidobacterium 020	3SL	0.147892	0.351173	0.95	-0.587122	0.882905	0.421136	19	0.678381	0.984075
3SL	ASV	rabundance	log2p1	Bifidobacterium 008	3SL	0.182143	0.450851	0.95	-0.761498	1.12578	0.403998	19	0.690725	0.984075
3SL	ASV	rabundance	log2p1	Bacteroides 02	3SL	0.453318	1.31353	0.95	-2.29594	3.20258	0.345113	19	0.7338	0.984075
3SL	ASV	rabundance	log2p1	Bifidobacterium 016	3SL	0.140099	0.427397	0.95	-0.754453	1.03465	0.327797	19	0.74665	0.984075
3SL	ASV	rabundance	log2p1	Bifidobacterium 019	3SL	0.126071	0.388278	0.95	-0.686604	0.938745	0.324692	19	0.748962	0.984075
3SL	ASV	rabundance	log2p1	Bifidobacterium 021	3SL	0.0926893	0.345347	0.95	-0.630129	0.815508	0.268395	19	0.791288	0.984075
3SL	ASV	rabundance	log2p1	Bifidobacterium 023	3SL	0.0870638	0.345255	0.95	-0.635564	0.809692	0.252172	19	0.803616	0.984075
3SL	ASV	rabundance	log2p1	Bifidobacterium 011	3SL	-0.162112	0.757019	0.95	-1.74657	1.42235	-0.214145	19	0.832715	0.984075
3SL	ASV	rabundance	log2p1	Bifidobacterium 014	3SL	0.0900445	0.448528	0.95	-0.848735	1.02882	0.200756	19	0.843023	0.984075
3SL	ASV	rabundance	log2p1	Bacteroides 03	3SL	0.159403	0.805832	0.95	-1.52722	1.84603	0.197811	19	0.845294	0.984075
3SL	ASV	rabundance	log2p1	Bifidobacterium 013	3SL	0.0913822	0.475912	0.95	-0.904712	1.08748	0.192015	19	0.849768	0.984075
3SL	ASV	rabundance	log2p1	Bifidobacterium 012	3SL	-0.140425	0.735521	0.95	-1.67989	1.39904	-0.190919	19	0.850614	0.984075
3SL	ASV	rabundance	log2p1	Bifidobacterium 017	3SL	-0.0650117	0.344405	0.95	-0.78586	0.655837	-0.188765	19	0.852279	0.984075
3SL	ASV	rabundance	log2p1	Bifidobacterium 001	3SL	0.18397	1.09449	0.95	-2.10682	2.47476	0.168088	19	0.86829	0.984075
3SL	ASV	rabundance	log2p1	Lactobacillus 01	3SL	0.167564	1.00539	0.95	-1.93674	2.27187	0.166665	19	0.869394	0.984075
3SL	ASV	rabundance	log2p1	Bifidobacterium 005	3SL	-0.0807627	0.4953	0.95	-1.11744	0.955913	-0.163058	19	0.872195	0.984075
3SL	ASV	rabundance	log2p1	Bifidobacterium 010	3SL	-0.0950425	0.774572	0.95	-1.71624	1.52615	-0.122703	19	0.903631	0.984075
3SL	ASV	rabundance	log2p1	Bifidobacterium 004	3SL	0.0599235	0.510143	0.95	-1.00782	1.12767	0.117464	19	0.907725	0.984075
3SL	ASV	rabundance	log2p1	Bifidobacterium 024	3SL	-0.0297461	0.321273	0.95	-0.702178	0.642686	-0.0925884	19	0.9272	0.984075
3SL	ASV	rabundance	log2p1	Bifidobacterium 025	3SL	-0.0417716	0.460342	0.95	-1.00528	0.921736	-0.0907404	19	0.928649	0.984075
3SL	ASV	rabundance	log2p1	Bifidobacterium 018	3SL	0.0345089	0.382546	0.95	-0.76617	0.835188	0.0902083	19	0.929066	0.984075
3SL	ASV	rabundance	log2p1	Bifidobacterium 006	3SL	0.0448156	0.516005	0.95	-1.0352	1.12483	0.0868511	19	0.931699	0.984075
3SL	ASV	rabundance	log2p1	Bifidobacterium 007	3SL	-0.0383044	0.458775	0.95	-0.998531	0.921922	-0.0834929	19	0.934333	0.984075
3SL	ASV	rabundance	log2p1	Staphylococcus 01	3SL	0.01545	0.753389	0.95	-1.56141	1.59231	0.0205074	19	0.983852	0.984075
3SL	ASV	rabundance	log2p1	Bifidobacterium 002	3SL	0.0318046	1.5726	0.95	-3.25969	3.3233	0.0202242	19	0.984075	0.984075
6SL	ASV	rabundance	log2p1	Bacteroides 02	6SL	1.14213	0.566086	0.95	-0.0426991	2.32696	2.0176	19	0.0579825	0.700503
6SL	ASV	rabundance	log2p1	Bifidobacterium 011	6SL	-0.576748	0.333525	0.95	-1.27483	0.121329	-1.72925	19	0.0999789	0.700503
6SL	ASV	rabundance	log2p1	Bifidobacterium 012	6SL	-0.558047	0.324173	0.95	-1.23655	0.120454	-1.72145	19	0.101412	0.700503
6SL	ASV	rabundance	log2p1	Bifidobacterium 010	6SL	-0.57861	0.341976	0.95	-1.29437	0.137155	-1.69196	19	0.10699	0.700503
6SL	ASV	rabundance	log2p1	Veillonella 01	6SL	0.5496	0.334528	0.95	-0.150574	1.24977	1.64291	19	0.116847	0.700503
6SL	ASV	rabundance	log2p1	Bifidobacterium 002	6SL	-1.10369	0.700115	0.95	-2.56905	0.361667	-1.57644	19	0.131429	0.700503
6SL	ASV	rabundance	log2p1	Bifidobacterium 003	6SL	0.801631	0.522763	0.95	-0.292524	1.89579	1.53345	19	0.141648	0.700503
6SL	ASV	rabundance	log2p1	Bifidobacterium 025	6SL	-0.308164	0.206195	0.95	-0.739735	0.123406	-1.49453	19	0.15146	0.700503
6SL	ASV	rabundance	log2p1	Enterobacteriaceae uncl. 01	6SL	0.505954	0.542145	0.95	-0.628769	1.64068	0.933244	19	0.362403	0.999876
6SL	ASV	rabundance	log2p1	Bifidobacterium 017	6SL	-0.139427	0.160032	0.95	-0.474378	0.195525	-0.871239	19	0.394499	0.999876
6SL	ASV	rabundance	log2p1	Streptococcus 002	6SL	0.265389	0.317868	0.95	-0.399915	0.930694	0.834905	19	0.414146	0.999876
6SL	ASV	rabundance	log2p1	Enterococcus 01	6SL	0.238623	0.297045	0.95	-0.383099	0.860344	0.803322	19	0.431724	0.999876
6SL	ASV	rabundance	log2p1	Bifidobacterium 015	6SL	-0.152094	0.196615	0.95	-0.563614	0.259425	-0.773565	19	0.448706	0.999876
6SL	ASV	rabundance	log2p1	Haemophilus 1	6SL	0.12004	0.231797	0.95	-0.365116	0.605197	0.517869	19	0.610528	0.999876
6SL	ASV	rabundance	log2p1	Enterobacteriaceae uncl. 03	6SL	-0.107244	0.233191	0.95	-0.595318	0.38083	-0.459898	19	0.650808	0.999876
6SL	ASV	rabundance	log2p1	Bacteroides 03	6SL	0.158355	0.38015	0.95	-0.637307	0.954017	0.41656	19	0.681668	0.999876
6SL	ASV	rabundance	log2p1	Bifidobacterium 021	6SL	-0.0640639	0.16314	0.95	-0.405519	0.277391	-0.392694	19	0.698916	0.999876
6SL	ASV	rabundance	log2p1	Bifidobacterium 024	6SL	-0.0576282	0.151553	0.95	-0.374831	0.259575	-0.380252	19	0.707976	0.999876
6SL	ASV	rabundance	log2p1	Bacteroides 01	6SL	-0.204748	0.557006	0.95	-1.37057	0.961079	-0.367586	19	0.717245	0.999876
6SL	ASV	rabundance	log2p1	Lactobacillus 01	6SL	-0.167644	0.474755	0.95	-1.16132	0.82603	-0.353116	19	0.727889	0.999876
6SL	ASV	rabundance	log2p1	Streptococcus 001	6SL	0.0814468	0.261759	0.95	-0.466422	0.629316	0.311151	19	0.759074	0.999876
6SL	ASV	rabundance	log2p1	Bifidobacterium 008	6SL	0.0661636	0.213814	0.95	-0.381354	0.513681	0.309445	19	0.760351	0.999876
6SL	ASV	rabundance	log2p1	Bifidobacterium 007	6SL	0.065657	0.216706	0.95	-0.387913	0.519227	0.302978	19	0.765199	0.999876
6SL	ASV	rabundance	log2p1	Bifidobacterium 001	6SL	0.137917	0.517562	0.95	-0.945352	1.22119	0.266475	19	0.792744	0.999876
6SL	ASV	rabundance	log2p1	Bifidobacterium 006	6SL	0.0543513	0.244012	0.95	-0.456372	0.565075	0.22274	19	0.826115	0.999876
6SL	ASV	rabundance	log2p1	Staphylococcus 01	6SL	0.0593399	0.356406	0.95	-0.686626	0.805306	0.166495	19	0.869526	0.999876
6SL	ASV	rabundance	log2p1	Enterobacteriaceae uncl. 02	6SL	0.0964365	0.63558	0.95	-1.23385	1.42672	0.15173	19	0.881	0.999876
6SL	ASV	rabundance	log2p1	Bifidobacterium 023	6SL	-0.0197313	0.163658	0.95	-0.362272	0.322809	-0.120564	19	0.905302	0.999876
6SL	ASV	rabundance	log2p1	Bifidobacterium 018	6SL	0.0179305	0.181093	0.95	-0.361102	0.396963	0.0990125	19	0.922165	0.999876
6SL	ASV	rabundance	log2p1	Bifidobacterium 016	6SL	-0.0183174	0.202862	0.95	-0.442912	0.406278	-0.0902949	19	0.928998	0.999876
6SL	ASV	rabundance	log2p1	Bifidobacterium 014	6SL	0.0176206	0.212524	0.95	-0.427198	0.462439	0.082911	19	0.93479	0.999876
6SL	ASV	rabundance	log2p1	Bifidobacterium 005	6SL	-0.0187809	0.234605	0.95	-0.509814	0.472253	-0.0800532	19	0.937032	0.999876
6SL	ASV	rabundance	log2p1	Bifidobacterium 020	6SL	-0.0077708	0.167014	0.95	-0.357334	0.341793	-0.046528	19	0.963375	0.999876
6SL	ASV	rabundance	log2p1	Bifidobacterium 004	6SL	0.00939396	0.241585	0.95	-0.49625	0.515038	0.0388847	19	0.969388	0.999876
6SL	ASV	rabundance	log2p1	Bifidobacterium 013	6SL	0.00663689	0.225515	0.95	-0.465371	0.478645	0.02943	19	0.976829	0.999876
6SL	ASV	rabundance	log2p1	Bifidobacterium 019	6SL	0.00433759	0.184321	0.95	-0.381451	0.390126	0.0235328	19	0.981471	0.999876
6SL	ASV	rabundance	log2p1	Streptococcus 005	6SL	6.31766e-05	0.401694	0.95	-0.840693	0.840819	0.000157275	19	0.999876	0.999876
DFL	ASV	rabundance	log2p1	Enterobacteriaceae uncl. 01	DFL	-2.4509	0.761095	0.95	-4.04389	-0.857909	-3.22023	19	0.00450509	0.166688
DFL	ASV	rabundance	log2p1	Lactobacillus 01	DFL	-1.10309	0.77254	0.95	-2.72003	0.513859	-1.42787	19	0.169561	0.891293
DFL	ASV	rabundance	log2p1	Bifidobacterium 001	DFL	1.12379	0.846601	0.95	-0.648162	2.89575	1.32742	19	0.2001	0.891293
DFL	ASV	rabundance	log2p1	Streptococcus 002	DFL	0.683498	0.529653	0.95	-0.425078	1.79207	1.29046	19	0.212373	0.891293
DFL	ASV	rabundance	log2p1	Bacteroides 02	DFL	1.20229	1.02828	0.95	-0.949934	3.35451	1.16922	19	0.256775	0.891293
DFL	ASV	rabundance	log2p1	Bifidobacterium 011	DFL	0.648653	0.594041	0.95	-0.594689	1.892	1.09193	19	0.288516	0.891293
DFL	ASV	rabundance	log2p1	Bifidobacterium 010	DFL	0.654943	0.607792	0.95	-0.617181	1.92707	1.07758	19	0.294715	0.891293
DFL	ASV	rabundance	log2p1	Bifidobacterium 019	DFL	0.326319	0.305554	0.95	-0.313213	0.965851	1.06796	19	0.298921	0.891293
DFL	ASV	rabundance	log2p1	Bifidobacterium 012	DFL	0.61501	0.577884	0.95	-0.594516	1.82454	1.06424	19	0.300557	0.891293
DFL	ASV	rabundance	log2p1	Bifidobacterium 002	DFL	1.29398	1.23549	0.95	-1.29193	3.87988	1.04734	19	0.308084	0.891293
DFL	ASV	rabundance	log2p1	Bifidobacterium 020	DFL	-0.2477	0.279342	0.95	-0.83237	0.336969	-0.886728	19	0.386312	0.891293
DFL	ASV	rabundance	log2p1	Bacteroides 03	DFL	-0.547221	0.639564	0.95	-1.88584	0.791402	-0.855616	19	0.402872	0.891293
DFL	ASV	rabundance	log2p1	Bacteroides 01	DFL	-0.756602	0.93811	0.95	-2.72009	1.20689	-0.806517	19	0.429925	0.891293
DFL	ASV	rabundance	log2p1	Bifidobacterium 007	DFL	0.287431	0.364839	0.95	-0.476186	1.05105	0.78783	19	0.440515	0.891293
DFL	ASV	rabundance	log2p1	Streptococcus 001	DFL	0.322028	0.441755	0.95	-0.602575	1.24663	0.728974	19	0.474908	0.891293
DFL	ASV	rabundance	log2p1	Bifidobacterium 025	DFL	0.260103	0.367213	0.95	-0.508483	1.02869	0.708316	19	0.487349	0.891293
DFL	ASV	rabundance	log2p1	Bifidobacterium 004	DFL	0.281892	0.407234	0.95	-0.57046	1.13424	0.69221	19	0.497179	0.891293
DFL	ASV	rabundance	log2p1	Bifidobacterium 005	DFL	0.269046	0.39569	0.95	-0.559142	1.09723	0.679942	19	0.504742	0.891293
DFL	ASV	rabundance	log2p1	Enterobacteriaceae uncl. 03	DFL	0.258373	0.395789	0.95	-0.570023	1.08677	0.652805	19	0.521703	0.891293
DFL	ASV	rabundance	log2p1	Bifidobacterium 023	DFL	-0.163322	0.276904	0.95	-0.742888	0.416244	-0.589816	19	0.562264	0.891293
DFL	ASV	rabundance	log2p1	Bifidobacterium 021	DFL	0.148261	0.277486	0.95	-0.432524	0.729046	0.534302	19	0.599329	0.891293
DFL	ASV	rabundance	log2p1	Bifidobacterium 006	DFL	0.209973	0.414215	0.95	-0.656989	1.07693	0.506919	19	0.618045	0.891293
DFL	ASV	rabundance	log2p1	Bifidobacterium 003	DFL	-0.467119	0.939725	0.95	-2.43399	1.49975	-0.497081	19	0.624835	0.891293
DFL	ASV	rabundance	log2p1	Bifidobacterium 018	DFL	0.15005	0.307235	0.95	-0.493	0.7931	0.488389	19	0.630864	0.891293
DFL	ASV	rabundance	log2p1	Bifidobacterium 015	DFL	-0.14557	0.339172	0.95	-0.855464	0.564324	-0.429193	19	0.67261	0.891293
DFL	ASV	rabundance	log2p1	Staphylococcus 01	DFL	0.252689	0.605966	0.95	-1.01561	1.52099	0.417002	19	0.681351	0.891293
DFL	ASV	rabundance	log2p1	Enterobacteriaceae uncl. 02	DFL	0.439733	1.08072	0.95	-1.82225	2.70171	0.406888	19	0.688637	0.891293
DFL	ASV	rabundance	log2p1	Bifidobacterium 014	DFL	0.144077	0.361279	0.95	-0.612088	0.900242	0.398797	19	0.694489	0.891293
DFL	ASV	rabundance	log2p1	Veillonella 01	DFL	0.238917	0.60769	0.95	-1.03299	1.51083	0.393155	19	0.698581	0.891293
DFL	ASV	rabundance	log2p1	Bifidobacterium 013	DFL	0.0952091	0.384282	0.95	-0.709101	0.89952	0.247759	19	0.806979	0.956332
DFL	ASV	rabundance	log2p1	Streptococcus 005	DFL	-0.169194	0.684484	0.95	-1.60184	1.26345	-0.247185	19	0.807416	0.956332
DFL	ASV	rabundance	log2p1	Haemophilus 1	DFL	-0.0881149	0.397884	0.95	-0.920896	0.744666	-0.221459	19	0.827098	0.956332
DFL	ASV	rabundance	log2p1	Bifidobacterium 008	DFL	-0.0312	0.365771	0.95	-0.796768	0.734368	-0.0852992	19	0.932916	0.980693
DFL	ASV	rabundance	log2p1	Bifidobacterium 016	DFL	-0.0176189	0.346281	0.95	-0.742394	0.707156	-0.0508804	19	0.959952	0.980693
DFL	ASV	rabundance	log2p1	Bifidobacterium 017	DFL	0.0122158	0.278521	0.95	-0.570734	0.595166	0.0438597	19	0.965474	0.980693
DFL	ASV	rabundance	log2p1	Bifidobacterium 024	DFL	0.00655757	0.259637	0.95	-0.53687	0.549985	0.0252566	19	0.980114	0.980693
DFL	ASV	rabundance	log2p1	Enterococcus 01	DFL	0.0126405	0.515505	0.95	-1.06632	1.0916	0.0245205	19	0.980693	0.980693
DSLNT	ASV	rabundance	log2p1	Bifidobacterium 020	DSLNT	0.458197	0.140644	0.95	0.163825	0.752569	3.25784	19	0.00414009	0.153184
DSLNT	ASV	rabundance	log2p1	Bifidobacterium 021	DSLNT	0.40189	0.145435	0.95	0.09749	0.706289	2.76336	19	0.0123712	0.201786
DSLNT	ASV	rabundance	log2p1	Bifidobacterium 016	DSLNT	0.474932	0.183382	0.95	0.0911094	0.858754	2.58985	19	0.0179699	0.201786
DSLNT	ASV	rabundance	log2p1	Bifidobacterium 017	DSLNT	0.350685	0.151532	0.95	0.0335251	0.667845	2.31427	19	0.0320022	0.201786
DSLNT	ASV	rabundance	log2p1	Bifidobacterium 013	DSLNT	0.481336	0.209795	0.95	0.042229	0.920443	2.29431	19	0.0333389	0.201786
DSLNT	ASV	rabundance	log2p1	Streptococcus 001	DSLNT	0.550745	0.245246	0.95	0.0374394	1.06405	2.24568	19	0.0368148	0.201786
DSLNT	ASV	rabundance	log2p1	Bifidobacterium 019	DSLNT	0.384393	0.172545	0.95	0.0232532	0.745534	2.22779	19	0.0381757	0.201786
DSLNT	ASV	rabundance	log2p1	Bifidobacterium 023	DSLNT	0.330036	0.154566	0.95	0.00652539	0.653546	2.13524	19	0.0459794	0.212655
DSLNT	ASV	rabundance	log2p1	Bifidobacterium 014	DSLNT	0.40651	0.20307	0.95	-0.0185197	0.83154	2.00183	19	0.0597896	0.245802
DSLNT	ASV	rabundance	log2p1	Enterobacteriaceae uncl. 03	DSLNT	-0.422969	0.226605	0.95	-0.897259	0.0513208	-1.86655	19	0.0774762	0.277467
DSLNT	ASV	rabundance	log2p1	Bifidobacterium 018	DSLNT	0.319047	0.175798	0.95	-0.0489037	0.686997	1.81484	19	0.0853685	0.277467
DSLNT	ASV	rabundance	log2p1	Bifidobacterium 024	DSLNT	0.264366	0.147981	0.95	-0.0453626	0.574095	1.78648	19	0.0899893	0.277467
DSLNT	ASV	rabundance	log2p1	Bifidobacterium 008	DSLNT	0.325401	0.212617	0.95	-0.119612	0.770413	1.53045	19	0.142384	0.405248
DSLNT	ASV	rabundance	log2p1	Bifidobacterium 006	DSLNT	0.343661	0.244458	0.95	-0.167996	0.855318	1.40581	19	0.175924	0.464942
DSLNT	ASV	rabundance	log2p1	Enterobacteriaceae uncl. 02	DSLNT	-0.834755	0.640557	0.95	-2.17545	0.505946	-1.30317	19	0.208089	0.494107
DSLNT	ASV	rabundance	log2p1	Bifidobacterium 015	DSLNT	0.259053	0.201337	0.95	-0.16235	0.680455	1.28667	19	0.213668	0.494107
DSLNT	ASV	rabundance	log2p1	Haemophilus 1	DSLNT	0.267405	0.237603	0.95	-0.229904	0.764714	1.12543	19	0.274424	0.558219
DSLNT	ASV	rabundance	log2p1	Bifidobacterium 004	DSLNT	0.271038	0.246252	0.95	-0.244373	0.78645	1.10065	19	0.284797	0.558219
DSLNT	ASV	rabundance	log2p1	Veillonella 01	DSLNT	0.399574	0.364479	0.95	-0.363288	1.16244	1.09629	19	0.286653	0.558219
DSLNT	ASV	rabundance	log2p1	Bifidobacterium 007	DSLNT	0.215724	0.222938	0.95	-0.250891	0.68234	0.96764	19	0.345381	0.638955
DSLNT	ASV	rabundance	log2p1	Enterobacteriaceae uncl. 01	DSLNT	-0.526035	0.570227	0.95	-1.71953	0.667464	-0.922501	19	0.367834	0.640306
DSLNT	ASV	rabundance	log2p1	Bifidobacterium 003	DSLNT	-0.512082	0.570612	0.95	-1.70639	0.682223	-0.897426	19	0.380723	0.640306
DSLNT	ASV	rabundance	log2p1	Streptococcus 005	DSLNT	-0.341329	0.414965	0.95	-1.20986	0.527203	-0.822548	19	0.420969	0.67721
DSLNT	ASV	rabundance	log2p1	Bifidobacterium 005	DSLNT	0.175491	0.243367	0.95	-0.333882	0.684863	0.721095	19	0.479631	0.739431
DSLNT	ASV	rabundance	log2p1	Staphylococcus 01	DSLNT	0.203725	0.372028	0.95	-0.574938	0.982388	0.547608	19	0.590337	0.842472
DSLNT	ASV	rabundance	log2p1	Enterococcus 01	DSLNT	0.171758	0.315079	0.95	-0.487709	0.831226	0.545129	19	0.592007	0.842472
DSLNT	ASV	rabundance	log2p1	Bifidobacterium 011	DSLNT	-0.132949	0.375974	0.95	-0.919872	0.653973	-0.353613	19	0.727522	0.905973
DSLNT	ASV	rabundance	log2p1	Bacteroides 03	DSLNT	-0.140792	0.400159	0.95	-0.978335	0.69675	-0.35184	19	0.72883	0.905973
DSLNT	ASV	rabundance	log2p1	Bifidobacterium 012	DSLNT	-0.124765	0.365287	0.95	-0.889319	0.63979	-0.341552	19	0.736436	0.905973
DSLNT	ASV	rabundance	log2p1	Lactobacillus 01	DSLNT	-0.163951	0.499316	0.95	-1.20903	0.881129	-0.328351	19	0.746238	0.905973
DSLNT	ASV	rabundance	log2p1	Bifidobacterium 010	DSLNT	-0.119697	0.384664	0.95	-0.924808	0.685415	-0.311171	19	0.759059	0.905973
DSLNT	ASV	rabundance	log2p1	Bacteroides 02	DSLNT	0.181941	0.654438	0.95	-1.18781	1.55169	0.27801	19	0.784007	0.906508
DSLNT	ASV	rabundance	log2p1	Bifidobacterium 002	DSLNT	-0.189659	0.781455	0.95	-1.82526	1.44594	-0.2427	19	0.810839	0.909122
DSLNT	ASV	rabundance	log2p1	Bifidobacterium 025	DSLNT	-0.0167732	0.229121	0.95	-0.49633	0.462783	-0.0732068	19	0.942407	0.998046
DSLNT	ASV	rabundance	log2p1	Bacteroides 01	DSLNT	0.024284	0.587616	0.95	-1.20561	1.25418	0.0413263	19	0.967467	0.998046
DSLNT	ASV	rabundance	log2p1	Bifidobacterium 001	DSLNT	0.0200295	0.545093	0.95	-1.12086	1.16092	0.0367451	19	0.971072	0.998046
DSLNT	ASV	rabundance	log2p1	Streptococcus 002	DSLNT	-0.000403504	0.340239	0.95	-0.712533	0.711726	-0.00118594	19	0.999066	0.999066
Fucosylated	ASV	rabundance	log2p1	Bifidobacterium 003	Fucosylated	1.57619	0.676911	0.95	0.159402	2.99298	2.32851	19	0.0310786	0.693748
Fucosylated	ASV	rabundance	log2p1	Bifidobacterium 005	Fucosylated	-0.517855	0.302451	0.95	-1.15089	0.115182	-1.7122	19	0.103134	0.693748
Fucosylated	ASV	rabundance	log2p1	Bifidobacterium 017	Fucosylated	-0.329695	0.212972	0.95	-0.77545	0.116061	-1.54806	19	0.138103	0.693748
Fucosylated	ASV	rabundance	log2p1	Veillonella 01	Fucosylated	0.687178	0.469314	0.95	-0.295109	1.66946	1.46422	19	0.159485	0.693748
Fucosylated	ASV	rabundance	log2p1	Bifidobacterium 006	Fucosylated	-0.458807	0.321573	0.95	-1.13187	0.214253	-1.42676	19	0.169877	0.693748
Fucosylated	ASV	rabundance	log2p1	Bifidobacterium 015	Fucosylated	-0.368343	0.263309	0.95	-0.919455	0.18277	-1.3989	19	0.177956	0.693748
Fucosylated	ASV	rabundance	log2p1	Enterococcus 01	Fucosylated	0.540307	0.399502	0.95	-0.295861	1.37647	1.35245	19	0.19211	0.693748
Fucosylated	ASV	rabundance	log2p1	Bifidobacterium 024	Fucosylated	-0.271118	0.201284	0.95	-0.69241	0.150174	-1.34694	19	0.193846	0.693748
Fucosylated	ASV	rabundance	log2p1	Bifidobacterium 004	Fucosylated	-0.421488	0.320295	0.95	-1.09187	0.248897	-1.31594	19	0.203853	0.693748
Fucosylated	ASV	rabundance	log2p1	Bifidobacterium 007	Fucosylated	-0.378198	0.288045	0.95	-0.981083	0.224688	-1.31298	19	0.204828	0.693748
Fucosylated	ASV	rabundance	log2p1	Bifidobacterium 008	Fucosylated	-0.372071	0.284308	0.95	-0.967135	0.222993	-1.30869	19	0.20625	0.693748
Fucosylated	ASV	rabundance	log2p1	Streptococcus 005	Fucosylated	-0.631694	0.537078	0.95	-1.75581	0.492424	-1.17617	19	0.254055	0.747727
Fucosylated	ASV	rabundance	log2p1	Bifidobacterium 023	Fucosylated	-0.25298	0.219175	0.95	-0.711718	0.205758	-1.15424	19	0.262715	0.747727
Fucosylated	ASV	rabundance	log2p1	Bifidobacterium 020	Fucosylated	-0.247714	0.224212	0.95	-0.716995	0.221567	-1.10482	19	0.283033	0.748015
Fucosylated	ASV	rabundance	log2p1	Lactobacillus 01	Fucosylated	0.657545	0.642138	0.95	-0.686465	2.00155	1.02399	19	0.3187	0.771403
Fucosylated	ASV	rabundance	log2p1	Bifidobacterium 016	Fucosylated	-0.253188	0.274925	0.95	-0.828613	0.322236	-0.920936	19	0.36863	0.771403
Fucosylated	ASV	rabundance	log2p1	Staphylococcus 01	Fucosylated	0.430682	0.483946	0.95	-0.582228	1.44359	0.889938	19	0.384629	0.771403
Fucosylated	ASV	rabundance	log2p1	Bifidobacterium 013	Fucosylated	-0.270515	0.306083	0.95	-0.911155	0.370124	-0.883797	19	0.387853	0.771403
Fucosylated	ASV	rabundance	log2p1	Bifidobacterium 021	Fucosylated	-0.193145	0.222469	0.95	-0.658778	0.272489	-0.868187	19	0.396126	0.771403
Fucosylated	ASV	rabundance	log2p1	Bifidobacterium 001	Fucosylated	-0.580407	0.705631	0.95	-2.05731	0.896495	-0.822536	19	0.420975	0.778804
Fucosylated	ASV	rabundance	log2p1	Bifidobacterium 019	Fucosylated	-0.19723	0.251219	0.95	-0.723037	0.328578	-0.785091	19	0.442081	0.778904
Fucosylated	ASV	rabundance	log2p1	Bifidobacterium 018	Fucosylated	-0.181141	0.247386	0.95	-0.698926	0.336644	-0.732219	19	0.472971	0.795452
Fucosylated	ASV	rabundance	log2p1	Bifidobacterium 014	Fucosylated	-0.192351	0.291042	0.95	-0.801508	0.416806	-0.660906	19	0.516607	0.802205
Fucosylated	ASV	rabundance	log2p1	Bacteroides 01	Fucosylated	-0.501376	0.765515	0.95	-2.10362	1.10087	-0.654953	19	0.520349	0.802205
Fucosylated	ASV	rabundance	log2p1	Bacteroides 02	Fucosylated	0.528981	0.855285	0.95	-1.26115	2.31911	0.618485	19	0.5436	0.804527
Fucosylated	ASV	rabundance	log2p1	Bacteroides 03	Fucosylated	-0.237536	0.526034	0.95	-1.33854	0.863466	-0.451561	19	0.656697	0.852141
Fucosylated	ASV	rabundance	log2p1	Streptococcus 002	Fucosylated	0.171187	0.446478	0.95	-0.763302	1.10568	0.383417	19	0.705667	0.852141
Fucosylated	ASV	rabundance	log2p1	Haemophilus 1	Fucosylated	0.122685	0.322034	0.95	-0.55134	0.796711	0.380969	19	0.707452	0.852141
Fucosylated	ASV	rabundance	log2p1	Enterobacteriaceae uncl. 03	Fucosylated	-0.116935	0.323617	0.95	-0.794274	0.560403	-0.361339	19	0.721833	0.852141
Fucosylated	ASV	rabundance	log2p1	Bifidobacterium 025	Fucosylated	-0.107505	0.300858	0.95	-0.737208	0.522198	-0.357328	19	0.724785	0.852141
Fucosylated	ASV	rabundance	log2p1	Enterobacteriaceae uncl. 02	Fucosylated	-0.294484	0.878122	0.95	-2.13242	1.54345	-0.335356	19	0.741031	0.852141
Fucosylated	ASV	rabundance	log2p1	Enterobacteriaceae uncl. 01	Fucosylated	-0.216609	0.766196	0.95	-1.82028	1.38706	-0.282708	19	0.780458	0.852141
Fucosylated	ASV	rabundance	log2p1	Bifidobacterium 011	Fucosylated	-0.139184	0.495875	0.95	-1.17706	0.898694	-0.280684	19	0.781986	0.852141
Fucosylated	ASV	rabundance	log2p1	Bifidobacterium 012	Fucosylated	-0.134524	0.481685	0.95	-1.1427	0.873653	-0.279279	19	0.783048	0.852141
Fucosylated	ASV	rabundance	log2p1	Streptococcus 001	Fucosylated	0.0746333	0.363017	0.95	-0.685169	0.834436	0.205592	19	0.839296	0.877734
Fucosylated	ASV	rabundance	log2p1	Bifidobacterium 010	Fucosylated	-0.0946695	0.507548	0.95	-1.15698	0.967641	-0.186523	19	0.854012	0.877734
Fucosylated	ASV	rabundance	log2p1	Bifidobacterium 002	Fucosylated	0.0403646	1.03097	0.95	-2.11749	2.19822	0.0391519	19	0.969178	0.969178
LNDFHI	ASV	rabundance	log2p1	Enterobacteriaceae uncl. 01	LNDFHI	-1.26684	0.459783	0.95	-2.22918	-0.304506	-2.75531	19	0.0125893	0.465803
LNDFHI	ASV	rabundance	log2p1	Enterobacteriaceae uncl. 03	LNDFHI	0.362322	0.214505	0.95	-0.0866424	0.811286	1.68911	19	0.107543	0.948173
LNDFHI	ASV	rabundance	log2p1	Enterobacteriaceae uncl. 02	LNDFHI	0.689159	0.603564	0.95	-0.574115	1.95243	1.14182	19	0.267717	0.948173
LNDFHI	ASV	rabundance	log2p1	Streptococcus 005	LNDFHI	-0.421786	0.382027	0.95	-1.22138	0.377807	-1.10407	19	0.283349	0.948173
LNDFHI	ASV	rabundance	log2p1	Bacteroides 02	LNDFHI	0.652867	0.593368	0.95	-0.589067	1.8948	1.10027	19	0.284958	0.948173
LNDFHI	ASV	rabundance	log2p1	Bifidobacterium 001	LNDFHI	0.527115	0.494132	0.95	-0.507115	1.56134	1.06675	19	0.299453	0.948173
LNDFHI	ASV	rabundance	log2p1	Bifidobacterium 020	LNDFHI	-0.168867	0.159216	0.95	-0.50211	0.164377	-1.06061	19	0.302163	0.948173
LNDFHI	ASV	rabundance	log2p1	Bifidobacterium 002	LNDFHI	0.738312	0.710493	0.95	-0.748768	2.22539	1.03915	19	0.311777	0.948173
LNDFHI	ASV	rabundance	log2p1	Bifidobacterium 023	LNDFHI	-0.160737	0.156332	0.95	-0.487943	0.166469	-1.02818	19	0.316777	0.948173
LNDFHI	ASV	rabundance	log2p1	Bifidobacterium 010	LNDFHI	0.344001	0.351133	0.95	-0.390929	1.07893	0.979688	19	0.339551	0.948173
LNDFHI	ASV	rabundance	log2p1	Bifidobacterium 024	LNDFHI	-0.138015	0.145852	0.95	-0.443286	0.167256	-0.946269	19	0.355891	0.948173
LNDFHI	ASV	rabundance	log2p1	Bifidobacterium 011	LNDFHI	0.324975	0.344036	0.95	-0.395101	1.04505	0.944595	19	0.356724	0.948173
LNDFHI	ASV	rabundance	log2p1	Bifidobacterium 012	LNDFHI	0.313333	0.334299	0.95	-0.386363	1.01303	0.937283	19	0.360375	0.948173
LNDFHI	ASV	rabundance	log2p1	Staphylococcus 01	LNDFHI	0.279755	0.343979	0.95	-0.440201	0.999712	0.813292	19	0.426126	0.948173
LNDFHI	ASV	rabundance	log2p1	Bifidobacterium 025	LNDFHI	0.167507	0.210371	0.95	-0.272805	0.607819	0.796244	19	0.435726	0.948173
LNDFHI	ASV	rabundance	log2p1	Lactobacillus 01	LNDFHI	-0.342951	0.460624	0.95	-1.30705	0.621146	-0.744535	19	0.465662	0.948173
LNDFHI	ASV	rabundance	log2p1	Bacteroides 03	LNDFHI	-0.239777	0.370593	0.95	-1.01544	0.535883	-0.64701	19	0.525366	0.948173
LNDFHI	ASV	rabundance	log2p1	Bifidobacterium 016	LNDFHI	-0.126965	0.196923	0.95	-0.539129	0.285198	-0.644748	19	0.526799	0.948173
LNDFHI	ASV	rabundance	log2p1	Bifidobacterium 017	LNDFHI	-0.0969955	0.158555	0.95	-0.428855	0.234864	-0.611747	19	0.547956	0.948173
LNDFHI	ASV	rabundance	log2p1	Veillonella 01	LNDFHI	0.206435	0.347522	0.95	-0.520937	0.933806	0.594019	19	0.559507	0.948173
LNDFHI	ASV	rabundance	log2p1	Bifidobacterium 008	LNDFHI	-0.123207	0.208387	0.95	-0.559366	0.312952	-0.591241	19	0.561328	0.948173
LNDFHI	ASV	rabundance	log2p1	Bacteroides 01	LNDFHI	-0.319305	0.543489	0.95	-1.45684	0.818229	-0.587511	19	0.563779	0.948173
LNDFHI	ASV	rabundance	log2p1	Enterococcus 01	LNDFHI	0.145033	0.294456	0.95	-0.471271	0.761337	0.492544	19	0.627978	0.962869
LNDFHI	ASV	rabundance	log2p1	Bifidobacterium 013	LNDFHI	-0.0774018	0.220538	0.95	-0.538993	0.384189	-0.350968	19	0.729474	0.962869
LNDFHI	ASV	rabundance	log2p1	Bifidobacterium 021	LNDFHI	-0.0474562	0.160331	0.95	-0.383032	0.28812	-0.295989	19	0.770449	0.962869
LNDFHI	ASV	rabundance	log2p1	Streptococcus 002	LNDFHI	0.0769205	0.31703	0.95	-0.58663	0.740471	0.242629	19	0.810893	0.962869
LNDFHI	ASV	rabundance	log2p1	Bifidobacterium 003	LNDFHI	-0.115435	0.543034	0.95	-1.25202	1.02115	-0.212575	19	0.833923	0.962869
LNDFHI	ASV	rabundance	log2p1	Bifidobacterium 019	LNDFHI	-0.0333704	0.180673	0.95	-0.411524	0.344783	-0.184701	19	0.855421	0.962869
LNDFHI	ASV	rabundance	log2p1	Bifidobacterium 004	LNDFHI	0.0425765	0.236821	0.95	-0.453095	0.538248	0.179784	19	0.859226	0.962869
LNDFHI	ASV	rabundance	log2p1	Bifidobacterium 007	LNDFHI	0.0372326	0.212946	0.95	-0.408468	0.482933	0.174846	19	0.863051	0.962869
LNDFHI	ASV	rabundance	log2p1	Bifidobacterium 006	LNDFHI	-0.0314011	0.239598	0.95	-0.532885	0.470083	-0.131058	19	0.897108	0.962869
LNDFHI	ASV	rabundance	log2p1	Bifidobacterium 018	LNDFHI	-0.0210028	0.177646	0.95	-0.392821	0.350815	-0.118228	19	0.907128	0.962869
LNDFHI	ASV	rabundance	log2p1	Haemophilus 1	LNDFHI	0.0240089	0.228943	0.95	-0.455174	0.503192	0.104868	19	0.917579	0.962869
LNDFHI	ASV	rabundance	log2p1	Bifidobacterium 014	LNDFHI	-0.0172617	0.208502	0.95	-0.453662	0.419138	-0.0827893	19	0.934885	0.962869
LNDFHI	ASV	rabundance	log2p1	Bifidobacterium 015	LNDFHI	-0.0138662	0.195882	0.95	-0.423851	0.396119	-0.0707884	19	0.944306	0.962869
LNDFHI	ASV	rabundance	log2p1	Streptococcus 001	LNDFHI	-0.0126979	0.257442	0.95	-0.55153	0.526135	-0.0493232	19	0.961177	0.962869
LNDFHI	ASV	rabundance	log2p1	Bifidobacterium 005	LNDFHI	-0.0108584	0.23019	0.95	-0.492651	0.470934	-0.0471716	19	0.962869	0.962869
LNFPI	ASV	rabundance	log2p1	Enterobacteriaceae uncl. 01	LNFPI	-0.938994	0.547692	0.95	-2.08533	0.207339	-1.71446	19	0.102711	0.911559
LNFPI	ASV	rabundance	log2p1	Streptococcus 002	LNFPI	0.462989	0.326721	0.95	-0.220847	1.14682	1.41707	19	0.172651	0.911559
LNFPI	ASV	rabundance	log2p1	Bifidobacterium 002	LNFPI	1.01509	0.755198	0.95	-0.565554	2.59574	1.34414	19	0.194733	0.911559
LNFPI	ASV	rabundance	log2p1	Bacteroides 01	LNFPI	-0.758425	0.567282	0.95	-1.94576	0.42891	-1.33694	19	0.197029	0.911559
LNFPI	ASV	rabundance	log2p1	Enterobacteriaceae uncl. 03	LNFPI	0.294047	0.239593	0.95	-0.207426	0.79552	1.22728	19	0.234708	0.911559
LNFPI	ASV	rabundance	log2p1	Bifidobacterium 001	LNFPI	0.642099	0.530344	0.95	-0.467924	1.75212	1.21072	19	0.240848	0.911559
LNFPI	ASV	rabundance	log2p1	Bifidobacterium 010	LNFPI	0.440742	0.376043	0.95	-0.346324	1.22781	1.17205	19	0.255663	0.911559
LNFPI	ASV	rabundance	log2p1	Bifidobacterium 012	LNFPI	0.401647	0.358317	0.95	-0.348319	1.15161	1.12093	19	0.276288	0.911559
LNFPI	ASV	rabundance	log2p1	Bifidobacterium 011	LNFPI	0.404061	0.369431	0.95	-0.369166	1.17729	1.09374	19	0.287742	0.911559
LNFPI	ASV	rabundance	log2p1	Lactobacillus 01	LNFPI	-0.506666	0.492065	0.95	-1.53657	0.523238	-1.02967	19	0.316094	0.911559
LNFPI	ASV	rabundance	log2p1	Bacteroides 03	LNFPI	-0.387542	0.395501	0.95	-1.21533	0.440251	-0.979876	19	0.33946	0.911559
LNFPI	ASV	rabundance	log2p1	Bifidobacterium 024	LNFPI	-0.141459	0.158191	0.95	-0.472557	0.189638	-0.894232	19	0.382386	0.911559
LNFPI	ASV	rabundance	log2p1	Enterococcus 01	LNFPI	0.271991	0.314495	0.95	-0.386256	0.930237	0.864848	19	0.39791	0.911559
LNFPI	ASV	rabundance	log2p1	Bifidobacterium 004	LNFPI	0.215532	0.251643	0.95	-0.311163	0.742228	0.8565	19	0.402395	0.911559
LNFPI	ASV	rabundance	log2p1	Staphylococcus 01	LNFPI	0.302586	0.372186	0.95	-0.476408	1.08158	0.812997	19	0.426291	0.911559
LNFPI	ASV	rabundance	log2p1	Streptococcus 001	LNFPI	0.181445	0.275439	0.95	-0.395056	0.757947	0.658749	19	0.517961	0.911559
LNFPI	ASV	rabundance	log2p1	Bifidobacterium 007	LNFPI	0.145168	0.228172	0.95	-0.332402	0.622738	0.63622	19	0.532223	0.911559
LNFPI	ASV	rabundance	log2p1	Bifidobacterium 025	LNFPI	0.140336	0.229135	0.95	-0.339248	0.619921	0.612461	19	0.547493	0.911559
LNFPI	ASV	rabundance	log2p1	Streptococcus 005	LNFPI	-0.250948	0.422498	0.95	-1.13525	0.63335	-0.593962	19	0.559544	0.911559
LNFPI	ASV	rabundance	log2p1	Bifidobacterium 014	LNFPI	0.130245	0.22365	0.95	-0.33786	0.59835	0.58236	19	0.567171	0.911559
LNFPI	ASV	rabundance	log2p1	Bifidobacterium 005	LNFPI	0.138911	0.24703	0.95	-0.378128	0.655951	0.562326	19	0.580468	0.911559
LNFPI	ASV	rabundance	log2p1	Enterobacteriaceae uncl. 02	LNFPI	0.346752	0.67038	0.95	-1.05637	1.74987	0.517247	19	0.610953	0.911559
LNFPI	ASV	rabundance	log2p1	Bifidobacterium 006	LNFPI	0.1332	0.257553	0.95	-0.405864	0.672264	0.517177	19	0.611001	0.911559
LNFPI	ASV	rabundance	log2p1	Bifidobacterium 015	LNFPI	0.103762	0.210629	0.95	-0.337089	0.544612	0.492628	19	0.62792	0.911559
LNFPI	ASV	rabundance	log2p1	Bifidobacterium 023	LNFPI	-0.0751067	0.172935	0.95	-0.437064	0.28685	-0.434306	19	0.668958	0.911559
LNFPI	ASV	rabundance	log2p1	Bifidobacterium 008	LNFPI	0.0916645	0.226563	0.95	-0.382537	0.565866	0.404587	19	0.690299	0.911559
LNFPI	ASV	rabundance	log2p1	Bifidobacterium 018	LNFPI	0.0756366	0.191497	0.95	-0.325172	0.476445	0.394975	19	0.697261	0.911559
LNFPI	ASV	rabundance	log2p1	Haemophilus 1	LNFPI	-0.08304	0.247052	0.95	-0.600125	0.434045	-0.336124	19	0.740461	0.911559
LNFPI	ASV	rabundance	log2p1	Bifidobacterium 013	LNFPI	0.0740864	0.238787	0.95	-0.425701	0.573874	0.310261	19	0.75974	0.911559
LNFPI	ASV	rabundance	log2p1	Bifidobacterium 019	LNFPI	0.0563248	0.195234	0.95	-0.352306	0.464955	0.288498	19	0.776089	0.911559
LNFPI	ASV	rabundance	log2p1	Bifidobacterium 020	LNFPI	-0.0501777	0.176922	0.95	-0.420481	0.320125	-0.283614	19	0.779773	0.911559
LNFPI	ASV	rabundance	log2p1	Bifidobacterium 021	LNFPI	0.0457025	0.173559	0.95	-0.317561	0.408966	0.263325	19	0.795135	0.911559
LNFPI	ASV	rabundance	log2p1	Bacteroides 02	LNFPI	0.158581	0.661155	0.95	-1.22523	1.54239	0.239854	19	0.813012	0.911559
LNFPI	ASV	rabundance	log2p1	Bifidobacterium 017	LNFPI	0.0198948	0.173176	0.95	-0.342566	0.382356	0.114882	19	0.909744	0.966865
LNFPI	ASV	rabundance	log2p1	Veillonella 01	LNFPI	-0.0285088	0.379434	0.95	-0.822673	0.765655	-0.075135	19	0.940893	0.966865
LNFPI	ASV	rabundance	log2p1	Bifidobacterium 016	LNFPI	0.0113799	0.21537	0.95	-0.439395	0.462155	0.0528387	19	0.958412	0.966865
LNFPI	ASV	rabundance	log2p1	Bifidobacterium 003	LNFPI	-0.0247592	0.588227	0.95	-1.25593	1.20641	-0.0420913	19	0.966865	0.966865
LNFPII	ASV	rabundance	log2p1	Bifidobacterium 001	LNFPII	-1.26787	0.485102	0.95	-2.2832	-0.25254	-2.61362	19	0.0170813	0.32911
LNFPII	ASV	rabundance	log2p1	Bifidobacterium 005	LNFPII	-0.570654	0.219941	0.95	-1.031	-0.110313	-2.59458	19	0.0177897	0.32911
LNFPII	ASV	rabundance	log2p1	Bifidobacterium 004	LNFPII	-0.540708	0.232517	0.95	-1.02737	-0.0540443	-2.32546	19	0.0312745	0.385718
LNFPII	ASV	rabundance	log2p1	Lactobacillus 01	LNFPII	0.963847	0.470168	0.95	-0.0202264	1.94792	2.05	19	0.0544218	0.388358
LNFPII	ASV	rabundance	log2p1	Streptococcus 002	LNFPII	-0.636878	0.321387	0.95	-1.30955	0.0357932	-1.98165	19	0.0621746	0.388358
LNFPII	ASV	rabundance	log2p1	Bifidobacterium 007	LNFPII	-0.426007	0.215864	0.95	-0.877816	0.0258016	-1.9735	19	0.0631629	0.388358
LNFPII	ASV	rabundance	log2p1	Bifidobacterium 006	LNFPII	-0.46177	0.244563	0.95	-0.973646	0.0501061	-1.88814	19	0.0743743	0.388358
LNFPII	ASV	rabundance	log2p1	Enterobacteriaceae uncl. 01	LNFPII	1.01748	0.557924	0.95	-0.150264	2.18523	1.8237	19	0.0839693	0.388358
LNFPII	ASV	rabundance	log2p1	Bifidobacterium 019	LNFPII	-0.313974	0.18772	0.95	-0.706875	0.0789278	-1.67257	19	0.110799	0.455507
LNFPII	ASV	rabundance	log2p1	Bifidobacterium 003	LNFPII	0.893589	0.568677	0.95	-0.296665	2.08384	1.57135	19	0.132606	0.490643
LNFPII	ASV	rabundance	log2p1	Veillonella 01	LNFPII	0.516035	0.371566	0.95	-0.261661	1.29373	1.38881	19	0.180956	0.523502
LNFPII	ASV	rabundance	log2p1	Enterobacteriaceae uncl. 03	LNFPII	-0.33501	0.243962	0.95	-0.845628	0.175608	-1.37321	19	0.185678	0.523502
LNFPII	ASV	rabundance	log2p1	Bifidobacterium 017	LNFPII	-0.232837	0.169817	0.95	-0.588268	0.122594	-1.37111	19	0.186321	0.523502
LNFPII	ASV	rabundance	log2p1	Bifidobacterium 008	LNFPII	-0.298193	0.223589	0.95	-0.76617	0.169784	-1.33367	19	0.198082	0.523502
LNFPII	ASV	rabundance	log2p1	Bifidobacterium 015	LNFPII	-0.246683	0.210343	0.95	-0.686936	0.19357	-1.17277	19	0.255384	0.556125
LNFPII	ASV	rabundance	log2p1	Bifidobacterium 012	LNFPII	-0.400205	0.36894	0.95	-1.1724	0.371995	-1.08474	19	0.291608	0.556125
LNFPII	ASV	rabundance	log2p1	Bifidobacterium 011	LNFPII	-0.408441	0.380019	0.95	-1.20383	0.386949	-1.07479	19	0.295929	0.556125
LNFPII	ASV	rabundance	log2p1	Streptococcus 005	LNFPII	-0.455989	0.425507	0.95	-1.34659	0.434606	-1.07164	19	0.297307	0.556125
LNFPII	ASV	rabundance	log2p1	Streptococcus 001	LNFPII	-0.296811	0.278043	0.95	-0.878762	0.28514	-1.0675	19	0.299122	0.556125
LNFPII	ASV	rabundance	log2p1	Bifidobacterium 021	LNFPII	-0.184565	0.173588	0.95	-0.547888	0.178758	-1.06324	19	0.301001	0.556125
LNFPII	ASV	rabundance	log2p1	Bifidobacterium 010	LNFPII	-0.401357	0.389415	0.95	-1.21641	0.413697	-1.03067	19	0.315639	0.556125
LNFPII	ASV	rabundance	log2p1	Enterobacteriaceae uncl. 02	LNFPII	-0.654636	0.677274	0.95	-2.07219	0.762915	-0.966575	19	0.3459	0.564556
LNFPII	ASV	rabundance	log2p1	Enterococcus 01	LNFPII	0.307756	0.321826	0.95	-0.365834	0.981346	0.956281	19	0.35094	0.564556
LNFPII	ASV	rabundance	log2p1	Bifidobacterium 002	LNFPII	-0.687186	0.796663	0.95	-2.35462	0.98025	-0.86258	19	0.399126	0.609312
LNFPII	ASV	rabundance	log2p1	Bifidobacterium 014	LNFPII	-0.187158	0.227858	0.95	-0.664071	0.289754	-0.821381	19	0.421617	0.609312
LNFPII	ASV	rabundance	log2p1	Bifidobacterium 025	LNFPII	-0.179618	0.234177	0.95	-0.669757	0.310521	-0.767018	19	0.452497	0.609312
LNFPII	ASV	rabundance	log2p1	Bifidobacterium 018	LNFPII	-0.147806	0.194661	0.95	-0.555235	0.259623	-0.759302	19	0.45699	0.609312
LNFPII	ASV	rabundance	log2p1	Bifidobacterium 013	LNFPII	-0.182367	0.242419	0.95	-0.689755	0.325021	-0.752282	19	0.461101	0.609312
LNFPII	ASV	rabundance	log2p1	Bifidobacterium 016	LNFPII	-0.130457	0.219301	0.95	-0.589459	0.328546	-0.594874	19	0.558946	0.713138
LNFPII	ASV	rabundance	log2p1	Haemophilus 1	LNFPII	0.131461	0.252835	0.95	-0.397729	0.660651	0.519948	19	0.609105	0.75123
LNFPII	ASV	rabundance	log2p1	Bifidobacterium 020	LNFPII	-0.0629865	0.181619	0.95	-0.443119	0.317146	-0.346807	19	0.732548	0.855118
LNFPII	ASV	rabundance	log2p1	Bifidobacterium 024	LNFPII	-0.0558124	0.16545	0.95	-0.402104	0.290479	-0.337337	19	0.739561	0.855118
LNFPII	ASV	rabundance	log2p1	Bacteroides 03	LNFPII	-0.126118	0.415559	0.95	-0.995893	0.743657	-0.30349	19	0.764815	0.85752
LNFPII	ASV	rabundance	log2p1	Bacteroides 01	LNFPII	0.125733	0.609069	0.95	-1.14906	1.40053	0.206434	19	0.838648	0.909961
LNFPII	ASV	rabundance	log2p1	Staphylococcus 01	LNFPII	0.0691111	0.388736	0.95	-0.744523	0.882745	0.177784	19	0.860774	0.909961
LNFPII	ASV	rabundance	log2p1	Bacteroides 02	LNFPII	0.0170794	0.680429	0.95	-1.40708	1.44123	0.025101	19	0.980236	0.987902
LNFPII	ASV	rabundance	log2p1	Bifidobacterium 023	LNFPII	-0.00274376	0.178589	0.95	-0.376535	0.371048	-0.0153635	19	0.987902	0.987902
LNFPIII	ASV	rabundance	log2p1	Streptococcus 005	LNFPIII	-0.886705	0.476819	0.95	-1.8847	0.111288	-1.85963	19	0.078494	0.937455
LNFPIII	ASV	rabundance	log2p1	Lactobacillus 01	LNFPIII	0.979681	0.572131	0.95	-0.217802	2.17716	1.71234	19	0.103108	0.937455
LNFPIII	ASV	rabundance	log2p1	Veillonella 01	LNFPIII	0.734769	0.429469	0.95	-0.16412	1.63366	1.71088	19	0.103382	0.937455
LNFPIII	ASV	rabundance	log2p1	Bifidobacterium 005	LNFPIII	-0.459591	0.283867	0.95	-1.05373	0.134549	-1.61904	19	0.121919	0.937455
LNFPIII	ASV	rabundance	log2p1	Haemophilus 1	LNFPIII	0.450131	0.282992	0.95	-0.142178	1.04244	1.59061	19	0.128198	0.937455
LNFPIII	ASV	rabundance	log2p1	Streptococcus 002	LNFPIII	-0.561121	0.397343	0.95	-1.39277	0.270527	-1.41218	19	0.174065	0.937455
LNFPIII	ASV	rabundance	log2p1	Bifidobacterium 003	LNFPIII	0.917218	0.683515	0.95	-0.513394	2.34783	1.34191	19	0.195441	0.937455
LNFPIII	ASV	rabundance	log2p1	Enterococcus 01	LNFPIII	0.488137	0.373369	0.95	-0.293333	1.26961	1.30738	19	0.206683	0.937455
LNFPIII	ASV	rabundance	log2p1	Enterobacteriaceae uncl. 02	LNFPIII	-0.915063	0.793431	0.95	-2.57573	0.745607	-1.1533	19	0.26309	0.937455
LNFPIII	ASV	rabundance	log2p1	Bifidobacterium 006	LNFPIII	-0.342689	0.305358	0.95	-0.981811	0.296432	-1.12225	19	0.275737	0.937455
LNFPIII	ASV	rabundance	log2p1	Bifidobacterium 007	LNFPIII	-0.302861	0.271593	0.95	-0.871313	0.265591	-1.11513	19	0.278703	0.937455
LNFPIII	ASV	rabundance	log2p1	Bifidobacterium 019	LNFPIII	-0.230908	0.231902	0.95	-0.716285	0.25447	-0.99571	19	0.331904	0.951728
LNFPIII	ASV	rabundance	log2p1	Bifidobacterium 004	LNFPIII	-0.301138	0.304035	0.95	-0.937492	0.335215	-0.990471	19	0.334391	0.951728
LNFPIII	ASV	rabundance	log2p1	Staphylococcus 01	LNFPIII	0.391701	0.451432	0.95	-0.553156	1.33656	0.867687	19	0.396393	0.954321
LNFPIII	ASV	rabundance	log2p1	Enterobacteriaceae uncl. 03	LNFPIII	-0.232718	0.297864	0.95	-0.856154	0.390718	-0.78129	19	0.444259	0.954321
LNFPIII	ASV	rabundance	log2p1	Bifidobacterium 001	LNFPIII	-0.501897	0.659196	0.95	-1.88161	0.877816	-0.761378	19	0.455778	0.954321
LNFPIII	ASV	rabundance	log2p1	Bifidobacterium 008	LNFPIII	-0.204435	0.272623	0.95	-0.775042	0.366173	-0.749879	19	0.462512	0.954321
LNFPIII	ASV	rabundance	log2p1	Bacteroides 01	LNFPIII	-0.520064	0.71145	0.95	-2.00915	0.969019	-0.730991	19	0.473704	0.954321
LNFPIII	ASV	rabundance	log2p1	Bifidobacterium 017	LNFPIII	-0.142778	0.208049	0.95	-0.57823	0.292674	-0.686271	19	0.500832	0.954321
LNFPIII	ASV	rabundance	log2p1	Bifidobacterium 002	LNFPIII	0.628942	0.949898	0.95	-1.35922	2.6171	0.662115	19	0.515849	0.954321
LNFPIII	ASV	rabundance	log2p1	Bacteroides 03	LNFPIII	-0.262125	0.489148	0.95	-1.28592	0.761673	-0.53588	19	0.598259	0.958158
LNFPIII	ASV	rabundance	log2p1	Bifidobacterium 015	LNFPIII	-0.10843	0.256499	0.95	-0.645289	0.428428	-0.422732	19	0.677236	0.958158
LNFPIII	ASV	rabundance	log2p1	Bifidobacterium 021	LNFPIII	-0.0813106	0.210565	0.95	-0.522028	0.359407	-0.386155	19	0.703672	0.958158
LNFPIII	ASV	rabundance	log2p1	Bifidobacterium 013	LNFPIII	-0.104624	0.290049	0.95	-0.711704	0.502456	-0.360711	19	0.722295	0.958158
LNFPIII	ASV	rabundance	log2p1	Bifidobacterium 025	LNFPIII	0.0995641	0.280379	0.95	-0.487275	0.686403	0.355106	19	0.726422	0.958158
LNFPIII	ASV	rabundance	log2p1	Bacteroides 02	LNFPIII	0.278941	0.802468	0.95	-1.40064	1.95853	0.347604	19	0.731959	0.958158
LNFPIII	ASV	rabundance	log2p1	Bifidobacterium 010	LNFPIII	0.148681	0.472182	0.95	-0.839608	1.13697	0.314881	19	0.756284	0.958158
LNFPIII	ASV	rabundance	log2p1	Bifidobacterium 023	LNFPIII	0.0474823	0.211006	0.95	-0.394158	0.489123	0.225028	19	0.82436	0.958158
LNFPIII	ASV	rabundance	log2p1	Bifidobacterium 011	LNFPIII	0.0883078	0.462616	0.95	-0.879958	1.05657	0.190888	19	0.850638	0.958158
LNFPIII	ASV	rabundance	log2p1	Bifidobacterium 018	LNFPIII	-0.0436932	0.233552	0.95	-0.532523	0.445137	-0.187081	19	0.85358	0.958158
LNFPIII	ASV	rabundance	log2p1	Bifidobacterium 014	LNFPIII	-0.0504097	0.274075	0.95	-0.624056	0.523236	-0.183927	19	0.85602	0.958158
LNFPIII	ASV	rabundance	log2p1	Enterobacteriaceae uncl. 01	LNFPIII	0.13025	0.714887	0.95	-1.36603	1.62653	0.182197	19	0.857358	0.958158
LNFPIII	ASV	rabundance	log2p1	Bifidobacterium 012	LNFPIII	0.0753922	0.449466	0.95	-0.86535	1.01613	0.167737	19	0.868562	0.958158
LNFPIII	ASV	rabundance	log2p1	Streptococcus 001	LNFPIII	0.0422403	0.33853	0.95	-0.666311	0.750791	0.124776	19	0.902012	0.958158
LNFPIII	ASV	rabundance	log2p1	Bifidobacterium 016	LNFPIII	-0.028887	0.261772	0.95	-0.576782	0.519008	-0.110352	19	0.913288	0.958158
LNFPIII	ASV	rabundance	log2p1	Bifidobacterium 020	LNFPIII	0.0185623	0.215506	0.95	-0.432498	0.469623	0.0861336	19	0.932261	0.958158
LNFPIII	ASV	rabundance	log2p1	Bifidobacterium 024	LNFPIII	-0.00351651	0.196325	0.95	-0.414429	0.407396	-0.0179117	19	0.985896	0.985896
LNFPV	ASV	rabundance	log2p1	Enterobacteriaceae uncl. 01	LNFPV	1.19622	0.513053	0.95	0.122389	2.27005	2.33157	19	0.0308831	0.848753
LNFPV	ASV	rabundance	log2p1	Bifidobacterium 003	LNFPV	0.904903	0.543247	0.95	-0.232127	2.04193	1.66573	19	0.11217	0.848753
LNFPV	ASV	rabundance	log2p1	Bifidobacterium 001	LNFPV	-0.837955	0.509072	0.95	-1.90346	0.227544	-1.64605	19	0.116196	0.848753
LNFPV	ASV	rabundance	log2p1	Lactobacillus 01	LNFPV	0.759749	0.468482	0.95	-0.220796	1.74029	1.62172	19	0.121339	0.848753
LNFPV	ASV	rabundance	log2p1	Bifidobacterium 005	LNFPV	-0.356683	0.23225	0.95	-0.842787	0.129421	-1.53577	19	0.141079	0.848753
LNFPV	ASV	rabundance	log2p1	Bifidobacterium 004	LNFPV	-0.320839	0.242618	0.95	-0.828645	0.186967	-1.3224	19	0.201733	0.848753
LNFPV	ASV	rabundance	log2p1	Enterobacteriaceae uncl. 03	LNFPV	-0.301386	0.236163	0.95	-0.795681	0.192909	-1.27618	19	0.217274	0.848753
LNFPV	ASV	rabundance	log2p1	Bifidobacterium 019	LNFPV	-0.236549	0.185667	0.95	-0.625155	0.152058	-1.27405	19	0.218011	0.848753
LNFPV	ASV	rabundance	log2p1	Bifidobacterium 007	LNFPV	-0.255584	0.220297	0.95	-0.716671	0.205503	-1.16018	19	0.260347	0.848753
LNFPV	ASV	rabundance	log2p1	Streptococcus 002	LNFPV	-0.378553	0.328354	0.95	-1.06581	0.3087	-1.15288	19	0.263258	0.848753
LNFPV	ASV	rabundance	log2p1	Bifidobacterium 006	LNFPV	-0.273828	0.248594	0.95	-0.794141	0.246486	-1.10151	19	0.284436	0.848753
LNFPV	ASV	rabundance	log2p1	Bifidobacterium 015	LNFPV	-0.20471	0.204228	0.95	-0.632164	0.222743	-1.00236	19	0.328764	0.848753
LNFPV	ASV	rabundance	log2p1	Bifidobacterium 017	LNFPV	-0.158864	0.167342	0.95	-0.509115	0.191388	-0.949334	19	0.354371	0.848753
LNFPV	ASV	rabundance	log2p1	Bifidobacterium 012	LNFPV	-0.31991	0.358328	0.95	-1.0699	0.430078	-0.892787	19	0.38314	0.848753
LNFPV	ASV	rabundance	log2p1	Veillonella 01	LNFPV	0.324366	0.367719	0.95	-0.445279	1.09401	0.882103	19	0.388745	0.848753
LNFPV	ASV	rabundance	log2p1	Bifidobacterium 011	LNFPV	-0.325242	0.369083	0.95	-1.09774	0.447258	-0.881217	19	0.389212	0.848753
LNFPV	ASV	rabundance	log2p1	Bifidobacterium 010	LNFPV	-0.317765	0.378004	0.95	-1.10894	0.473406	-0.84064	19	0.411005	0.848753
LNFPV	ASV	rabundance	log2p1	Haemophilus 1	LNFPV	0.198401	0.2407	0.95	-0.305391	0.702193	0.824265	19	0.420017	0.848753
LNFPV	ASV	rabundance	log2p1	Enterococcus 01	LNFPV	0.224145	0.312779	0.95	-0.43051	0.8788	0.716624	19	0.482323	0.848753
LNFPV	ASV	rabundance	log2p1	Bifidobacterium 021	LNFPV	-0.120924	0.169644	0.95	-0.475993	0.234146	-0.712807	19	0.484628	0.848753
LNFPV	ASV	rabundance	log2p1	Bifidobacterium 025	LNFPV	-0.156397	0.225922	0.95	-0.629257	0.316463	-0.692261	19	0.497148	0.848753
LNFPV	ASV	rabundance	log2p1	Bifidobacterium 002	LNFPV	-0.524985	0.771959	0.95	-2.14071	1.09074	-0.680068	19	0.504664	0.848753
LNFPV	ASV	rabundance	log2p1	Enterobacteriaceae uncl. 02	LNFPV	-0.35443	0.662431	0.95	-1.74091	1.03206	-0.535044	19	0.598827	0.954132
LNFPV	ASV	rabundance	log2p1	Bifidobacterium 008	LNFPV	-0.112994	0.22345	0.95	-0.58068	0.354691	-0.505682	19	0.618897	0.954132
LNFPV	ASV	rabundance	log2p1	Streptococcus 001	LNFPV	-0.110827	0.274222	0.95	-0.68478	0.463126	-0.404151	19	0.690615	0.969822
LNFPV	ASV	rabundance	log2p1	Bifidobacterium 023	LNFPV	0.0614954	0.171234	0.95	-0.296901	0.419892	0.359131	19	0.723457	0.969822
LNFPV	ASV	rabundance	log2p1	Bifidobacterium 014	LNFPV	-0.0776375	0.222358	0.95	-0.543039	0.387764	-0.349155	19	0.730813	0.969822
LNFPV	ASV	rabundance	log2p1	Bifidobacterium 013	LNFPV	-0.0766161	0.236015	0.95	-0.5706	0.417368	-0.324625	19	0.749012	0.969822
LNFPV	ASV	rabundance	log2p1	Bifidobacterium 018	LNFPV	-0.0555249	0.189667	0.95	-0.452503	0.341453	-0.292749	19	0.772887	0.969822
LNFPV	ASV	rabundance	log2p1	Bifidobacterium 016	LNFPV	-0.0458873	0.212675	0.95	-0.491022	0.399247	-0.215762	19	0.831473	0.969822
LNFPV	ASV	rabundance	log2p1	Bacteroides 01	LNFPV	0.0902128	0.58625	0.95	-1.13682	1.31725	0.153881	19	0.879326	0.969822
LNFPV	ASV	rabundance	log2p1	Bacteroides 02	LNFPV	-0.0906414	0.654292	0.95	-1.46009	1.27881	-0.138534	19	0.891276	0.969822
LNFPV	ASV	rabundance	log2p1	Streptococcus 005	LNFPV	-0.0526717	0.421378	0.95	-0.934626	0.829283	-0.124999	19	0.901838	0.969822
LNFPV	ASV	rabundance	log2p1	Staphylococcus 01	LNFPV	-0.0225401	0.374261	0.95	-0.805878	0.760798	-0.0602256	19	0.952605	0.969822
LNFPV	ASV	rabundance	log2p1	Bifidobacterium 024	LNFPV	-0.00937659	0.159634	0.95	-0.343494	0.324741	-0.0587381	19	0.953774	0.969822
LNFPV	ASV	rabundance	log2p1	Bifidobacterium 020	LNFPV	-0.00910313	0.175267	0.95	-0.375941	0.357735	-0.0519386	19	0.95912	0.969822
LNFPV	ASV	rabundance	log2p1	Bacteroides 03	LNFPV	0.0153616	0.400744	0.95	-0.823405	0.854128	0.0383328	19	0.969822	0.969822
LNH	ASV	rabundance	log2p1	Bifidobacterium 017	LNH	-0.256775	0.185937	0.95	-0.645945	0.132394	-1.38098	19	0.183312	0.948956
LNH	ASV	rabundance	log2p1	Enterobacteriaceae uncl. 01	LNH	0.704951	0.642587	0.95	-0.639999	2.0499	1.09705	19	0.286329	0.948956
LNH	ASV	rabundance	log2p1	Lactobacillus 01	LNH	-0.55762	0.554699	0.95	-1.71862	0.603379	-1.00527	19	0.327401	0.948956
LNH	ASV	rabundance	log2p1	Bifidobacterium 001	LNH	0.603027	0.604077	0.95	-0.66132	1.86737	0.998262	19	0.330697	0.948956
LNH	ASV	rabundance	log2p1	Bacteroides 01	LNH	-0.619037	0.652796	0.95	-1.98536	0.747281	-0.948286	19	0.35489	0.948956
LNH	ASV	rabundance	log2p1	Bifidobacterium 007	LNH	0.235503	0.253936	0.95	-0.29599	0.766996	0.927413	19	0.365344	0.948956
LNH	ASV	rabundance	log2p1	Bacteroides 02	LNH	0.638733	0.730972	0.95	-0.89121	2.16868	0.873813	19	0.393131	0.948956
LNH	ASV	rabundance	log2p1	Bifidobacterium 025	LNH	-0.218522	0.255646	0.95	-0.753596	0.316551	-0.854784	19	0.403321	0.948956
LNH	ASV	rabundance	log2p1	Streptococcus 005	LNH	-0.401062	0.471183	0.95	-1.38726	0.585137	-0.851179	19	0.40527	0.948956
LNH	ASV	rabundance	log2p1	Streptococcus 002	LNH	0.313127	0.380075	0.95	-0.482379	1.10863	0.823856	19	0.420244	0.948956
LNH	ASV	rabundance	log2p1	Bifidobacterium 024	LNH	-0.146899	0.178665	0.95	-0.520849	0.22705	-0.822208	19	0.421158	0.948956
LNH	ASV	rabundance	log2p1	Bifidobacterium 021	LNH	-0.154943	0.192511	0.95	-0.557873	0.247986	-0.804856	19	0.43086	0.948956
LNH	ASV	rabundance	log2p1	Bifidobacterium 008	LNH	0.18569	0.252615	0.95	-0.34304	0.714419	0.73507	19	0.471274	0.948956
LNH	ASV	rabundance	log2p1	Bifidobacterium 020	LNH	-0.140525	0.196996	0.95	-0.552842	0.271793	-0.713336	19	0.484308	0.948956
LNH	ASV	rabundance	log2p1	Bacteroides 03	LNH	-0.292836	0.451432	0.95	-1.23769	0.652023	-0.648682	19	0.524308	0.948956
LNH	ASV	rabundance	log2p1	Bifidobacterium 006	LNH	0.168845	0.28943	0.95	-0.436939	0.774629	0.583372	19	0.566504	0.948956
LNH	ASV	rabundance	log2p1	Enterococcus 01	LNH	0.195179	0.358202	0.95	-0.554547	0.944905	0.544884	19	0.592172	0.948956
LNH	ASV	rabundance	log2p1	Veillonella 01	LNH	0.230949	0.423967	0.95	-0.656424	1.11832	0.544734	19	0.592274	0.948956
LNH	ASV	rabundance	log2p1	Enterobacteriaceae uncl. 03	LNH	0.150177	0.278118	0.95	-0.431931	0.732285	0.539976	19	0.595486	0.948956
LNH	ASV	rabundance	log2p1	Bifidobacterium 004	LNH	0.153836	0.286576	0.95	-0.445974	0.753646	0.536807	19	0.597631	0.948956
LNH	ASV	rabundance	log2p1	Bifidobacterium 016	LNH	-0.120693	0.240916	0.95	-0.624935	0.383549	-0.500976	19	0.622142	0.948956
LNH	ASV	rabundance	log2p1	Haemophilus 1	LNH	-0.135988	0.277229	0.95	-0.716236	0.44426	-0.490525	19	0.62938	0.948956
LNH	ASV	rabundance	log2p1	Bifidobacterium 005	LNH	0.135445	0.278707	0.95	-0.447896	0.718786	0.485977	19	0.632541	0.948956
LNH	ASV	rabundance	log2p1	Bifidobacterium 019	LNH	-0.105185	0.218968	0.95	-0.563491	0.353121	-0.480367	19	0.636451	0.948956
LNH	ASV	rabundance	log2p1	Bifidobacterium 023	LNH	-0.0859887	0.194673	0.95	-0.493444	0.321467	-0.441708	19	0.663687	0.948956
LNH	ASV	rabundance	log2p1	Bifidobacterium 014	LNH	0.0905918	0.253192	0.95	-0.439345	0.620529	0.357799	19	0.724438	0.948956
LNH	ASV	rabundance	log2p1	Bifidobacterium 018	LNH	0.0760123	0.215785	0.95	-0.375632	0.527656	0.352259	19	0.728521	0.948956
LNH	ASV	rabundance	log2p1	Bifidobacterium 011	LNH	-0.136192	0.427693	0.95	-1.03137	0.75898	-0.318434	19	0.753629	0.948956
LNH	ASV	rabundance	log2p1	Bifidobacterium 012	LNH	-0.119298	0.415652	0.95	-0.989269	0.750673	-0.287014	19	0.777208	0.948956
LNH	ASV	rabundance	log2p1	Streptococcus 001	LNH	-0.0864353	0.313009	0.95	-0.741571	0.5687	-0.276143	19	0.785419	0.948956
LNH	ASV	rabundance	log2p1	Bifidobacterium 010	LNH	-0.115274	0.437623	0.95	-1.03123	0.800683	-0.263408	19	0.795071	0.948956
LNH	ASV	rabundance	log2p1	Bifidobacterium 013	LNH	0.0540339	0.269244	0.95	-0.5095	0.617568	0.200688	19	0.843075	0.955985
LNH	ASV	rabundance	log2p1	Enterobacteriaceae uncl. 02	LNH	0.142991	0.759362	0.95	-1.44637	1.73235	0.188304	19	0.852635	0.955985
LNH	ASV	rabundance	log2p1	Staphylococcus 01	LNH	0.0554586	0.426078	0.95	-0.836332	0.947249	0.130161	19	0.897807	0.9631
LNH	ASV	rabundance	log2p1	Bifidobacterium 002	LNH	-0.100711	0.88948	0.95	-1.96241	1.76099	-0.113225	19	0.91104	0.9631
LNH	ASV	rabundance	log2p1	Bifidobacterium 015	LNH	0.0121906	0.238638	0.95	-0.487285	0.511667	0.0510841	19	0.959792	0.981254
LNH	ASV	rabundance	log2p1	Bifidobacterium 003	LNH	0.0157685	0.662302	0.95	-1.37044	1.40198	0.0238086	19	0.981254	0.981254
LNnH	ASV	rabundance	log2p1	Streptococcus 001	LNnH	0.604914	0.370054	0.95	-0.169618	1.37945	1.63466	19	0.118579	0.911208
LNnH	ASV	rabundance	log2p1	Bifidobacterium 002	LNnH	1.44694	1.07097	0.95	-0.794615	3.6885	1.35106	19	0.192546	0.911208
LNnH	ASV	rabundance	log2p1	Veillonella 01	LNnH	0.636722	0.518212	0.95	-0.447907	1.72135	1.22869	19	0.234189	0.911208
LNnH	ASV	rabundance	log2p1	Haemophilus 1	LNnH	0.411025	0.338665	0.95	-0.297809	1.11986	1.21366	19	0.239748	0.911208
LNnH	ASV	rabundance	log2p1	Bacteroides 01	LNnH	-0.941591	0.813658	0.95	-2.6446	0.761415	-1.15723	19	0.26152	0.911208
LNnH	ASV	rabundance	log2p1	Streptococcus 002	LNnH	0.51112	0.473106	0.95	-0.479101	1.50134	1.08035	19	0.293509	0.911208
LNnH	ASV	rabundance	log2p1	Bifidobacterium 017	LNnH	-0.22501	0.240298	0.95	-0.727961	0.27794	-0.936378	19	0.360829	0.911208
LNnH	ASV	rabundance	log2p1	Bifidobacterium 001	LNnH	0.708207	0.763829	0.95	-0.890506	2.30692	0.92718	19	0.365462	0.911208
LNnH	ASV	rabundance	log2p1	Bifidobacterium 015	LNnH	-0.271169	0.294229	0.95	-0.886998	0.34466	-0.921624	19	0.36828	0.911208
LNnH	ASV	rabundance	log2p1	Bifidobacterium 010	LNnH	0.491325	0.540844	0.95	-0.640674	1.62332	0.908442	19	0.375024	0.911208
LNnH	ASV	rabundance	log2p1	Lactobacillus 01	LNnH	0.63533	0.702373	0.95	-0.834753	2.10541	0.904548	19	0.377032	0.911208
LNnH	ASV	rabundance	log2p1	Bifidobacterium 024	LNnH	-0.198589	0.224534	0.95	-0.668544	0.271365	-0.884452	19	0.387508	0.911208
LNnH	ASV	rabundance	log2p1	Streptococcus 005	LNnH	-0.464139	0.595518	0.95	-1.71057	0.782296	-0.779386	19	0.445353	0.911208
LNnH	ASV	rabundance	log2p1	Bifidobacterium 012	LNnH	0.38386	0.517467	0.95	-0.699211	1.46693	0.741806	19	0.467276	0.911208
LNnH	ASV	rabundance	log2p1	Bifidobacterium 011	LNnH	0.386454	0.533059	0.95	-0.729252	1.50216	0.724974	19	0.477302	0.911208
LNnH	ASV	rabundance	log2p1	Staphylococcus 01	LNnH	0.353563	0.530989	0.95	-0.75781	1.46494	0.665857	19	0.513506	0.911208
LNnH	ASV	rabundance	log2p1	Bifidobacterium 020	LNnH	-0.162504	0.248763	0.95	-0.683172	0.358164	-0.653248	19	0.521424	0.911208
LNnH	ASV	rabundance	log2p1	Enterobacteriaceae uncl. 02	LNnH	-0.577665	0.948569	0.95	-2.56304	1.40771	-0.608986	19	0.549747	0.911208
LNnH	ASV	rabundance	log2p1	Bifidobacterium 023	LNnH	-0.142654	0.244387	0.95	-0.654161	0.368853	-0.583723	19	0.566272	0.911208
LNnH	ASV	rabundance	log2p1	Enterobacteriaceae uncl. 01	LNnH	-0.480874	0.82767	0.95	-2.21321	1.25146	-0.580997	19	0.568071	0.911208
LNnH	ASV	rabundance	log2p1	Bifidobacterium 003	LNnH	0.455551	0.828024	0.95	-1.27752	2.18862	0.550167	19	0.588615	0.911208
LNnH	ASV	rabundance	log2p1	Enterococcus 01	LNnH	0.235088	0.451683	0.95	-0.710296	1.18047	0.520471	19	0.608748	0.911208
LNnH	ASV	rabundance	log2p1	Bacteroides 03	LNnH	-0.293036	0.571182	0.95	-1.48853	0.902461	-0.513035	19	0.61384	0.911208
LNnH	ASV	rabundance	log2p1	Bifidobacterium 005	LNnH	-0.176161	0.351062	0.95	-0.910943	0.558622	-0.501793	19	0.621578	0.911208
LNnH	ASV	rabundance	log2p1	Bifidobacterium 021	LNnH	-0.102586	0.245563	0.95	-0.616555	0.411382	-0.417761	19	0.680805	0.911208
LNnH	ASV	rabundance	log2p1	Bacteroides 02	LNnH	0.389617	0.935178	0.95	-1.56773	2.34697	0.416623	19	0.681623	0.911208
LNnH	ASV	rabundance	log2p1	Bifidobacterium 025	LNnH	0.136149	0.326792	0.95	-0.547834	0.820131	0.416622	19	0.681624	0.911208
LNnH	ASV	rabundance	log2p1	Bifidobacterium 006	LNnH	-0.131993	0.366721	0.95	-0.899548	0.635562	-0.359928	19	0.722871	0.911208
LNnH	ASV	rabundance	log2p1	Bifidobacterium 007	LNnH	-0.108851	0.326198	0.95	-0.79159	0.573889	-0.333695	19	0.742264	0.911208
LNnH	ASV	rabundance	log2p1	Bifidobacterium 016	LNnH	-0.0900952	0.304882	0.95	-0.72822	0.548029	-0.295509	19	0.77081	0.911208
LNnH	ASV	rabundance	log2p1	Bifidobacterium 013	LNnH	-0.0785436	0.339161	0.95	-0.788416	0.631329	-0.231582	19	0.819339	0.911208
LNnH	ASV	rabundance	log2p1	Bifidobacterium 004	LNnH	0.0766708	0.363423	0.95	-0.683983	0.837324	0.210968	19	0.835158	0.911208
LNnH	ASV	rabundance	log2p1	Bifidobacterium 008	LNnH	-0.0598569	0.322528	0.95	-0.734916	0.615202	-0.185587	19	0.854736	0.911208
LNnH	ASV	rabundance	log2p1	Enterobacteriaceae uncl. 03	LNnH	-0.0621031	0.352854	0.95	-0.800635	0.676429	-0.176002	19	0.862155	0.911208
LNnH	ASV	rabundance	log2p1	Bifidobacterium 018	LNnH	-0.0395247	0.272651	0.95	-0.610191	0.531141	-0.144964	19	0.886266	0.911208
LNnH	ASV	rabundance	log2p1	Bifidobacterium 019	LNnH	-0.0401075	0.277445	0.95	-0.620806	0.540591	-0.14456	19	0.88658	0.911208
LNnH	ASV	rabundance	log2p1	Bifidobacterium 014	LNnH	-0.0216512	0.320087	0.95	-0.691601	0.648299	-0.0676416	19	0.946778	0.946778
LNnT	ASV	rabundance	log2p1	Haemophilus 1	LNnT	0.595647	0.269718	0.95	0.031121	1.16017	2.20841	19	0.0397019	0.994542
LNnT	ASV	rabundance	log2p1	Bifidobacterium 002	LNnT	1.48972	0.901756	0.95	-0.397676	3.37712	1.65202	19	0.11496	0.994542
LNnT	ASV	rabundance	log2p1	Streptococcus 001	LNnT	0.507572	0.319354	0.95	-0.160844	1.17599	1.58937	19	0.128479	0.994542
LNnT	ASV	rabundance	log2p1	Lactobacillus 01	LNnT	0.788885	0.589825	0.95	-0.445633	2.0234	1.33749	19	0.196855	0.994542
LNnT	ASV	rabundance	log2p1	Veillonella 01	LNnT	0.575507	0.443851	0.95	-0.353484	1.5045	1.29662	19	0.210289	0.994542
LNnT	ASV	rabundance	log2p1	Bifidobacterium 010	LNnT	0.545069	0.458415	0.95	-0.414403	1.50454	1.18903	19	0.249076	0.994542
LNnT	ASV	rabundance	log2p1	Enterococcus 01	LNnT	0.434124	0.378354	0.95	-0.357781	1.22603	1.1474	19	0.26546	0.994542
LNnT	ASV	rabundance	log2p1	Enterobacteriaceae uncl. 02	LNnT	-0.822714	0.801855	0.95	-2.50102	0.855588	-1.02601	19	0.317771	0.994542
LNnT	ASV	rabundance	log2p1	Bifidobacterium 012	LNnT	0.446268	0.4397	0.95	-0.474035	1.36657	1.01494	19	0.322887	0.994542
LNnT	ASV	rabundance	log2p1	Bifidobacterium 011	LNnT	0.455374	0.452879	0.95	-0.492511	1.40326	1.00551	19	0.327286	0.994542
LNnT	ASV	rabundance	log2p1	Bacteroides 01	LNnT	-0.624713	0.709728	0.95	-2.11019	0.860764	-0.880215	19	0.389741	0.994542
LNnT	ASV	rabundance	log2p1	Bifidobacterium 003	LNnT	0.596655	0.704645	0.95	-0.878184	2.07149	0.846745	19	0.407676	0.994542
LNnT	ASV	rabundance	log2p1	Bifidobacterium 025	LNnT	0.230496	0.277352	0.95	-0.350008	0.811001	0.83106	19	0.416262	0.994542
LNnT	ASV	rabundance	log2p1	Streptococcus 005	LNnT	-0.423802	0.511152	0.95	-1.49366	0.646051	-0.829112	19	0.417336	0.994542
LNnT	ASV	rabundance	log2p1	Bifidobacterium 015	LNnT	-0.20609	0.254298	0.95	-0.738341	0.326161	-0.810427	19	0.42773	0.994542
LNnT	ASV	rabundance	log2p1	Bifidobacterium 005	LNnT	-0.219459	0.299737	0.95	-0.846815	0.407898	-0.73217	19	0.473	0.994542
LNnT	ASV	rabundance	log2p1	Bifidobacterium 007	LNnT	-0.16863	0.278705	0.95	-0.751966	0.414706	-0.605049	19	0.552305	0.994542
LNnT	ASV	rabundance	log2p1	Enterobacteriaceae uncl. 03	LNnT	-0.179699	0.300919	0.95	-0.80953	0.450132	-0.597167	19	0.557446	0.994542
LNnT	ASV	rabundance	log2p1	Bifidobacterium 006	LNnT	-0.178743	0.313815	0.95	-0.835565	0.478079	-0.569582	19	0.575634	0.994542
LNnT	ASV	rabundance	log2p1	Bifidobacterium 017	LNnT	-0.113492	0.209781	0.95	-0.552569	0.325585	-0.541002	19	0.594793	0.994542
LNnT	ASV	rabundance	log2p1	Bifidobacterium 001	LNnT	0.357872	0.666615	0.95	-1.03737	1.75311	0.536849	19	0.597603	0.994542
LNnT	ASV	rabundance	log2p1	Bifidobacterium 019	LNnT	-0.116805	0.237247	0.95	-0.613369	0.379759	-0.492334	19	0.628124	0.994542
LNnT	ASV	rabundance	log2p1	Bacteroides 03	LNnT	-0.199393	0.492533	0.95	-1.23028	0.831491	-0.404832	19	0.690122	0.994542
LNnT	ASV	rabundance	log2p1	Staphylococcus 01	LNnT	0.158202	0.460563	0.95	-0.805769	1.12217	0.343496	19	0.734997	0.994542
LNnT	ASV	rabundance	log2p1	Bifidobacterium 008	LNnT	-0.0576265	0.277336	0.95	-0.638098	0.522845	-0.207785	19	0.837608	0.994542
LNnT	ASV	rabundance	log2p1	Bifidobacterium 024	LNnT	-0.0301872	0.196931	0.95	-0.442368	0.381993	-0.153288	19	0.879787	0.994542
LNnT	ASV	rabundance	log2p1	Bifidobacterium 023	LNnT	0.0320235	0.211941	0.95	-0.411574	0.475621	0.151096	19	0.881492	0.994542
LNnT	ASV	rabundance	log2p1	Bifidobacterium 021	LNnT	-0.0251272	0.212093	0.95	-0.469043	0.418789	-0.118473	19	0.906937	0.994542
LNnT	ASV	rabundance	log2p1	Bacteroides 02	LNnT	-0.0847808	0.80776	0.95	-1.77544	1.60588	-0.104958	19	0.917509	0.994542
LNnT	ASV	rabundance	log2p1	Streptococcus 002	LNnT	0.0380217	0.41913	0.95	-0.839227	0.91527	0.0907157	19	0.928668	0.994542
LNnT	ASV	rabundance	log2p1	Bifidobacterium 020	LNnT	-0.0189856	0.216302	0.95	-0.471711	0.43374	-0.0877738	19	0.930975	0.994542
LNnT	ASV	rabundance	log2p1	Bifidobacterium 013	LNnT	-0.0215241	0.292075	0.95	-0.632845	0.589797	-0.0736935	19	0.942025	0.994542
LNnT	ASV	rabundance	log2p1	Bifidobacterium 018	LNnT	-0.0147234	0.234607	0.95	-0.505763	0.476316	-0.0627576	19	0.950615	0.994542
LNnT	ASV	rabundance	log2p1	Bifidobacterium 014	LNnT	-0.0102831	0.275324	0.95	-0.586542	0.565976	-0.0373493	19	0.970596	0.994542
LNnT	ASV	rabundance	log2p1	Enterobacteriaceae uncl. 01	LNnT	-0.021603	0.718141	0.95	-1.52469	1.48148	-0.0300818	19	0.976316	0.994542
LNnT	ASV	rabundance	log2p1	Bifidobacterium 004	LNnT	-0.00369811	0.312938	0.95	-0.658685	0.651288	-0.0118174	19	0.990695	0.994542
LNnT	ASV	rabundance	log2p1	Bifidobacterium 016	LNnT	-0.00182161	0.262824	0.95	-0.551919	0.548276	-0.0069309	19	0.994542	0.994542
LNT	ASV	rabundance	log2p1	Streptococcus 005	LNT	-0.767721	0.43247	0.95	-1.67289	0.137448	-1.7752	19	0.0918866	0.952522
LNT	ASV	rabundance	log2p1	Enterococcus 01	LNT	0.553239	0.32738	0.95	-0.131975	1.23845	1.6899	19	0.107389	0.952522
LNT	ASV	rabundance	log2p1	Streptococcus 002	LNT	-0.48532	0.359378	0.95	-1.23751	0.266867	-1.35044	19	0.192741	0.952522
LNT	ASV	rabundance	log2p1	Bifidobacterium 019	LNT	-0.256393	0.20604	0.95	-0.68764	0.174854	-1.24438	19	0.228492	0.952522
LNT	ASV	rabundance	log2p1	Haemophilus 1	LNT	0.27493	0.263921	0.95	-0.277463	0.827322	1.04171	19	0.31062	0.952522
LNT	ASV	rabundance	log2p1	Bifidobacterium 002	LNT	0.819924	0.844767	0.95	-0.948194	2.58804	0.970592	19	0.343946	0.952522
LNT	ASV	rabundance	log2p1	Bifidobacterium 017	LNT	-0.174041	0.185464	0.95	-0.562222	0.21414	-0.938409	19	0.359812	0.952522
LNT	ASV	rabundance	log2p1	Veillonella 01	LNT	0.368624	0.40689	0.95	-0.483006	1.22025	0.905957	19	0.376305	0.952522
LNT	ASV	rabundance	log2p1	Bacteroides 03	LNT	-0.360703	0.436147	0.95	-1.27357	0.552162	-0.827022	19	0.41849	0.952522
LNT	ASV	rabundance	log2p1	Bacteroides 01	LNT	-0.460025	0.641176	0.95	-1.80202	0.881971	-0.717472	19	0.481812	0.952522
LNT	ASV	rabundance	log2p1	Bifidobacterium 003	LNT	0.44196	0.636177	0.95	-0.889574	1.77349	0.694713	19	0.495644	0.952522
LNT	ASV	rabundance	log2p1	Enterobacteriaceae uncl. 02	LNT	-0.478522	0.731097	0.95	-2.00873	1.05168	-0.654526	19	0.520618	0.952522
LNT	ASV	rabundance	log2p1	Bifidobacterium 005	LNT	-0.162543	0.270207	0.95	-0.728092	0.403007	-0.601548	19	0.554585	0.952522
LNT	ASV	rabundance	log2p1	Bifidobacterium 010	LNT	0.252592	0.422481	0.95	-0.631671	1.13686	0.597878	19	0.556982	0.952522
LNT	ASV	rabundance	log2p1	Bifidobacterium 011	LNT	0.19957	0.41459	0.95	-0.668177	1.06732	0.481368	19	0.635752	0.952522
LNT	ASV	rabundance	log2p1	Bifidobacterium 012	LNT	0.193335	0.40273	0.95	-0.64959	1.03626	0.48006	19	0.636665	0.952522
LNT	ASV	rabundance	log2p1	Staphylococcus 01	LNT	0.189782	0.412323	0.95	-0.673219	1.05278	0.460275	19	0.650543	0.952522
LNT	ASV	rabundance	log2p1	Bifidobacterium 021	LNT	-0.0840265	0.189435	0.95	-0.480519	0.312466	-0.443563	19	0.662368	0.952522
LNT	ASV	rabundance	log2p1	Bifidobacterium 023	LNT	0.0641802	0.189751	0.95	-0.332973	0.461333	0.338234	19	0.738896	0.952522
LNT	ASV	rabundance	log2p1	Bifidobacterium 006	LNT	-0.0837789	0.283377	0.95	-0.676894	0.509336	-0.295645	19	0.770708	0.952522
LNT	ASV	rabundance	log2p1	Enterobacteriaceae uncl. 01	LNT	0.187779	0.643071	0.95	-1.15818	1.53374	0.292003	19	0.773449	0.952522
LNT	ASV	rabundance	log2p1	Bifidobacterium 018	LNT	0.0528476	0.210221	0.95	-0.387151	0.492846	0.25139	19	0.804211	0.952522
LNT	ASV	rabundance	log2p1	Bacteroides 02	LNT	0.172885	0.72405	0.95	-1.34257	1.68834	0.238775	19	0.813837	0.952522
LNT	ASV	rabundance	log2p1	Bifidobacterium 001	LNT	0.138469	0.601938	0.95	-1.1214	1.39834	0.230039	19	0.82052	0.952522
LNT	ASV	rabundance	log2p1	Bifidobacterium 020	LNT	-0.0441681	0.193895	0.95	-0.449996	0.36166	-0.227793	19	0.82224	0.952522
LNT	ASV	rabundance	log2p1	Bifidobacterium 014	LNT	0.0545265	0.246782	0.95	-0.461994	0.571047	0.22095	19	0.827488	0.952522
LNT	ASV	rabundance	log2p1	Bifidobacterium 016	LNT	-0.0470367	0.235625	0.95	-0.540206	0.446133	-0.199625	19	0.843895	0.952522
LNT	ASV	rabundance	log2p1	Streptococcus 001	LNT	-0.0569789	0.304783	0.95	-0.694896	0.580939	-0.186949	19	0.853682	0.952522
LNT	ASV	rabundance	log2p1	Enterobacteriaceae uncl. 03	LNT	0.0468624	0.272371	0.95	-0.523217	0.616941	0.172053	19	0.865215	0.952522
LNT	ASV	rabundance	log2p1	Bifidobacterium 004	LNT	-0.0465533	0.280645	0.95	-0.633949	0.540843	-0.16588	19	0.870004	0.952522
LNT	ASV	rabundance	log2p1	Lactobacillus 01	LNT	0.0904376	0.553309	0.95	-1.06765	1.24853	0.163448	19	0.871891	0.952522
LNT	ASV	rabundance	log2p1	Bifidobacterium 024	LNT	-0.025284	0.17675	0.95	-0.395226	0.344658	-0.143049	19	0.887757	0.952522
LNT	ASV	rabundance	log2p1	Bifidobacterium 015	LNT	0.0331299	0.232006	0.95	-0.452465	0.518725	0.142797	19	0.887954	0.952522
LNT	ASV	rabundance	log2p1	Bifidobacterium 008	LNT	0.0262118	0.249106	0.95	-0.495174	0.547597	0.105223	19	0.917301	0.952522
LNT	ASV	rabundance	log2p1	Bifidobacterium 025	LNT	0.0253195	0.253327	0.95	-0.5049	0.555539	0.0999479	19	0.921433	0.952522
LNT	ASV	rabundance	log2p1	Bifidobacterium 007	LNT	-0.0235112	0.252465	0.95	-0.551926	0.504904	-0.0931265	19	0.926778	0.952522
LNT	ASV	rabundance	log2p1	Bifidobacterium 013	LNT	0.0117175	0.262147	0.95	-0.536963	0.560398	0.0446982	19	0.964814	0.964814
LSTa	ASV	rabundance	log2p1	Veillonella 01	LSTa	0.878463	0.347246	0.95	0.151669	1.60526	2.5298	19	0.0204142	0.538732
LSTa	ASV	rabundance	log2p1	Enterococcus 01	LSTa	0.688209	0.300231	0.95	0.0598191	1.3166	2.29227	19	0.0334786	0.538732
LSTa	ASV	rabundance	log2p1	Enterobacteriaceae uncl. 02	LSTa	-1.3342	0.645309	0.95	-2.68485	0.0164415	-2.06755	19	0.0525779	0.538732
LSTa	ASV	rabundance	log2p1	Streptococcus 005	LSTa	-0.825222	0.409476	0.95	-1.68227	0.0318219	-2.01531	19	0.0582413	0.538732
LSTa	ASV	rabundance	log2p1	Bifidobacterium 003	LSTa	0.970234	0.581194	0.95	-0.246219	2.18669	1.66938	19	0.111436	0.824627
LSTa	ASV	rabundance	log2p1	Enterobacteriaceae uncl. 03	LSTa	-0.368449	0.249404	0.95	-0.890458	0.15356	-1.47732	19	0.155975	0.961848
LSTa	ASV	rabundance	log2p1	Bifidobacterium 005	LSTa	-0.317723	0.253236	0.95	-0.847752	0.212307	-1.25465	19	0.224821	0.993907
LSTa	ASV	rabundance	log2p1	Bifidobacterium 001	LSTa	-0.681519	0.560952	0.95	-1.8556	0.492567	-1.21493	19	0.239275	0.993907
LSTa	ASV	rabundance	log2p1	Staphylococcus 01	LSTa	0.416151	0.38901	0.95	-0.398057	1.23036	1.06977	19	0.298126	0.993907
LSTa	ASV	rabundance	log2p1	Bacteroides 03	LSTa	-0.423337	0.417731	0.95	-1.29766	0.450985	-1.01342	19	0.323593	0.993907
LSTa	ASV	rabundance	log2p1	Bacteroides 01	LSTa	-0.591288	0.612936	0.95	-1.87418	0.691601	-0.964681	19	0.346823	0.993907
LSTa	ASV	rabundance	log2p1	Haemophilus 1	LSTa	0.233136	0.256637	0.95	-0.304011	0.770282	0.908427	19	0.375032	0.993907
LSTa	ASV	rabundance	log2p1	Bifidobacterium 004	LSTa	-0.227687	0.266248	0.95	-0.78495	0.329576	-0.85517	19	0.403112	0.993907
LSTa	ASV	rabundance	log2p1	Bifidobacterium 020	LSTa	0.151	0.184349	0.95	-0.234847	0.536846	0.819096	19	0.422887	0.993907
LSTa	ASV	rabundance	log2p1	Bifidobacterium 007	LSTa	-0.176384	0.240579	0.95	-0.679922	0.327155	-0.733163	19	0.472409	0.993907
LSTa	ASV	rabundance	log2p1	Streptococcus 001	LSTa	0.182321	0.291734	0.95	-0.428285	0.792928	0.624956	19	0.539434	0.993907
LSTa	ASV	rabundance	log2p1	Bifidobacterium 021	LSTa	0.109693	0.182227	0.95	-0.271712	0.491098	0.60196	19	0.554317	0.993907
LSTa	ASV	rabundance	log2p1	Bifidobacterium 023	LSTa	0.103916	0.182315	0.95	-0.277674	0.485505	0.569979	19	0.57537	0.993907
LSTa	ASV	rabundance	log2p1	Bifidobacterium 006	LSTa	-0.153044	0.27214	0.95	-0.722641	0.416552	-0.562373	19	0.580437	0.993907
LSTa	ASV	rabundance	log2p1	Lactobacillus 01	LSTa	0.297322	0.530554	0.95	-0.81314	1.40778	0.560399	19	0.581756	0.993907
LSTa	ASV	rabundance	log2p1	Bifidobacterium 016	LSTa	0.119126	0.226229	0.95	-0.354375	0.592628	0.526575	19	0.604582	0.993907
LSTa	ASV	rabundance	log2p1	Bifidobacterium 024	LSTa	0.0769975	0.169932	0.95	-0.278675	0.43267	0.453107	19	0.655603	0.993907
LSTa	ASV	rabundance	log2p1	Streptococcus 002	LSTa	-0.148467	0.361872	0.95	-0.905873	0.60894	-0.410274	19	0.686194	0.993907
LSTa	ASV	rabundance	log2p1	Bifidobacterium 013	LSTa	0.0836044	0.252543	0.95	-0.444975	0.612184	0.33105	19	0.74423	0.993907
LSTa	ASV	rabundance	log2p1	Bifidobacterium 014	LSTa	0.0752331	0.238094	0.95	-0.423104	0.57357	0.31598	19	0.755462	0.993907
LSTa	ASV	rabundance	log2p1	Bifidobacterium 008	LSTa	-0.0620907	0.240307	0.95	-0.565058	0.440877	-0.258381	19	0.798891	0.993907
LSTa	ASV	rabundance	log2p1	Bifidobacterium 018	LSTa	0.0516458	0.203084	0.95	-0.373415	0.476706	0.254307	19	0.80199	0.993907
LSTa	ASV	rabundance	log2p1	Bifidobacterium 002	LSTa	0.206338	0.834765	0.95	-1.54085	1.95352	0.247181	19	0.807419	0.993907
LSTa	ASV	rabundance	log2p1	Bacteroides 02	LSTa	0.162896	0.699547	0.95	-1.30127	1.62706	0.23286	19	0.818361	0.993907
LSTa	ASV	rabundance	log2p1	Bifidobacterium 025	LSTa	0.0485691	0.244547	0.95	-0.463273	0.560411	0.198609	19	0.844679	0.993907
LSTa	ASV	rabundance	log2p1	Bifidobacterium 019	LSTa	0.0403538	0.206798	0.95	-0.39248	0.473187	0.195136	19	0.847358	0.993907
LSTa	ASV	rabundance	log2p1	Bifidobacterium 017	LSTa	0.0312401	0.183139	0.95	-0.352075	0.414555	0.170581	19	0.866357	0.993907
LSTa	ASV	rabundance	log2p1	Bifidobacterium 015	LSTa	-0.0324363	0.224135	0.95	-0.501557	0.436684	-0.144718	19	0.886458	0.993907
LSTa	ASV	rabundance	log2p1	Bifidobacterium 010	LSTa	0.0320832	0.411909	0.95	-0.830053	0.89422	0.0778889	19	0.938731	0.999847
LSTa	ASV	rabundance	log2p1	Enterobacteriaceae uncl. 01	LSTa	0.0297077	0.622618	0.95	-1.27345	1.33286	0.0477141	19	0.962442	0.999847
LSTa	ASV	rabundance	log2p1	Bifidobacterium 012	LSTa	0.00038872	0.391425	0.95	-0.818874	0.819651	0.000993088	19	0.999218	0.999847
LSTa	ASV	rabundance	log2p1	Bifidobacterium 011	LSTa	-7.84136e-05	0.402965	0.95	-0.843494	0.843337	-0.000194592	19	0.999847	0.999847
LSTb	ASV	rabundance	log2p1	Enterococcus 01	LSTb	0.642018	0.350956	0.95	-0.0925419	1.37658	1.82934	19	0.0830878	0.871925
LSTb	ASV	rabundance	log2p1	Streptococcus 002	LSTb	-0.621249	0.382113	0.95	-1.42102	0.178522	-1.62583	19	0.120458	0.871925
LSTb	ASV	rabundance	log2p1	Enterobacteriaceae uncl. 02	LSTb	-1.20471	0.752215	0.95	-2.77911	0.369691	-1.60155	19	0.12575	0.871925
LSTb	ASV	rabundance	log2p1	Enterobacteriaceae uncl. 03	LSTb	-0.378245	0.282446	0.95	-0.969411	0.212922	-1.33917	19	0.196316	0.871925
LSTb	ASV	rabundance	log2p1	Bifidobacterium 023	LSTb	0.250843	0.198116	0.95	-0.16382	0.665505	1.26614	19	0.220768	0.871925
LSTb	ASV	rabundance	log2p1	Enterobacteriaceae uncl. 01	LSTb	0.685255	0.680724	0.95	-0.739516	2.11003	1.00666	19	0.326749	0.871925
LSTb	ASV	rabundance	log2p1	Veillonella 01	LSTb	0.441427	0.438957	0.95	-0.477321	1.36017	1.00563	19	0.327231	0.871925
LSTb	ASV	rabundance	log2p1	Haemophilus 1	LSTb	0.266137	0.287736	0.95	-0.336101	0.868374	0.924935	19	0.366599	0.871925
LSTb	ASV	rabundance	log2p1	Bifidobacterium 008	LSTb	0.243155	0.264283	0.95	-0.309995	0.796305	0.920057	19	0.369077	0.871925
LSTb	ASV	rabundance	log2p1	Bifidobacterium 013	LSTb	0.241796	0.278712	0.95	-0.341554	0.825147	0.86755	19	0.396466	0.871925
LSTb	ASV	rabundance	log2p1	Bifidobacterium 014	LSTb	0.22632	0.262771	0.95	-0.323665	0.776305	0.861283	19	0.399822	0.871925
LSTb	ASV	rabundance	log2p1	Bifidobacterium 016	LSTb	0.204906	0.251323	0.95	-0.32112	0.730932	0.815309	19	0.424998	0.871925
LSTb	ASV	rabundance	log2p1	Bifidobacterium 020	LSTb	0.161821	0.207166	0.95	-0.271783	0.595425	0.781118	19	0.444357	0.871925
LSTb	ASV	rabundance	log2p1	Bifidobacterium 018	LSTb	0.172743	0.224789	0.95	-0.297745	0.643231	0.76847	19	0.451655	0.871925
LSTb	ASV	rabundance	log2p1	Staphylococcus 01	LSTb	-0.33902	0.442655	0.95	-1.26551	0.587467	-0.765879	19	0.453158	0.871925
LSTb	ASV	rabundance	log2p1	Bifidobacterium 003	LSTb	0.433386	0.691195	0.95	-1.0133	1.88007	0.62701	19	0.538115	0.871925
LSTb	ASV	rabundance	log2p1	Bifidobacterium 021	LSTb	0.127989	0.204306	0.95	-0.299629	0.555606	0.626456	19	0.53847	0.871925
LSTb	ASV	rabundance	log2p1	Streptococcus 005	LSTb	-0.310142	0.50115	0.95	-1.35906	0.738778	-0.61886	19	0.543358	0.871925
LSTb	ASV	rabundance	log2p1	Bifidobacterium 006	LSTb	0.180818	0.305074	0.95	-0.457709	0.819346	0.592703	19	0.560369	0.871925
LSTb	ASV	rabundance	log2p1	Bifidobacterium 025	LSTb	0.144824	0.272658	0.95	-0.425856	0.715503	0.531156	19	0.601466	0.871925
LSTb	ASV	rabundance	log2p1	Bifidobacterium 024	LSTb	0.0976409	0.190384	0.95	-0.300837	0.496119	0.512863	19	0.613958	0.871925
LSTb	ASV	rabundance	log2p1	Bifidobacterium 004	LSTb	0.150976	0.302458	0.95	-0.482075	0.784027	0.499165	19	0.623394	0.871925
LSTb	ASV	rabundance	log2p1	Bifidobacterium 002	LSTb	0.45954	0.932198	0.95	-1.49157	2.41065	0.492964	19	0.627687	0.871925
LSTb	ASV	rabundance	log2p1	Streptococcus 001	LSTb	0.149286	0.328905	0.95	-0.539119	0.837692	0.453889	19	0.655051	0.871925
LSTb	ASV	rabundance	log2p1	Bifidobacterium 010	LSTb	0.202652	0.459907	0.95	-0.759943	1.16525	0.440637	19	0.664448	0.871925
LSTb	ASV	rabundance	log2p1	Bifidobacterium 007	LSTb	0.120001	0.272342	0.95	-0.450017	0.69002	0.440627	19	0.664455	0.871925
LSTb	ASV	rabundance	log2p1	Bifidobacterium 012	LSTb	0.185862	0.437118	0.95	-0.729037	1.10076	0.425198	19	0.675469	0.871925
LSTb	ASV	rabundance	log2p1	Bifidobacterium 011	LSTb	0.184899	0.450147	0.95	-0.757269	1.12707	0.410753	19	0.685849	0.871925
LSTb	ASV	rabundance	log2p1	Bacteroides 01	LSTb	0.264759	0.701752	0.95	-1.20403	1.73354	0.377282	19	0.710145	0.871925
LSTb	ASV	rabundance	log2p1	Bifidobacterium 005	LSTb	0.0981734	0.294817	0.95	-0.518886	0.715232	0.332998	19	0.742782	0.871925
LSTb	ASV	rabundance	log2p1	Bifidobacterium 017	LSTb	0.0599152	0.205186	0.95	-0.369544	0.489375	0.292004	19	0.773448	0.871925
LSTb	ASV	rabundance	log2p1	Lactobacillus 01	LSTb	-0.171366	0.598911	0.95	-1.4249	1.08217	-0.28613	19	0.777875	0.871925
LSTb	ASV	rabundance	log2p1	Bifidobacterium 015	LSTb	0.0540964	0.25132	0.95	-0.471922	0.580115	0.215249	19	0.831867	0.871925
LSTb	ASV	rabundance	log2p1	Bifidobacterium 001	LSTb	0.134088	0.652674	0.95	-1.23197	1.50015	0.205444	19	0.83941	0.871925
LSTb	ASV	rabundance	log2p1	Bifidobacterium 019	LSTb	-0.0460639	0.232027	0.95	-0.531701	0.439573	-0.198529	19	0.84474	0.871925
LSTb	ASV	rabundance	log2p1	Bacteroides 02	LSTb	-0.152213	0.785259	0.95	-1.79578	1.49135	-0.193838	19	0.84836	0.871925
LSTb	ASV	rabundance	log2p1	Bacteroides 03	LSTb	-0.000423318	0.48121	0.95	-1.00761	1.00676	-0.000879695	19	0.999307	0.999307
LSTc	ASV	rabundance	log2p1	Bifidobacterium 003	LSTc	1.20239	0.646497	0.95	-0.150741	2.55553	1.85986	19	0.0784597	0.988573
LSTc	ASV	rabundance	log2p1	Enterococcus 01	LSTc	0.577832	0.35944	0.95	-0.174484	1.33015	1.60759	19	0.124416	0.988573
LSTc	ASV	rabundance	log2p1	Bacteroides 02	LSTc	0.976851	0.758786	0.95	-0.611307	2.56501	1.28739	19	0.213422	0.988573
LSTc	ASV	rabundance	log2p1	Bifidobacterium 012	LSTc	-0.44182	0.430295	0.95	-1.34244	0.458799	-1.02678	19	0.317418	0.988573
LSTc	ASV	rabundance	log2p1	Bifidobacterium 011	LSTc	-0.4528	0.443091	0.95	-1.3802	0.474601	-1.02191	19	0.319659	0.988573
LSTc	ASV	rabundance	log2p1	Bifidobacterium 025	LSTc	-0.271107	0.269389	0.95	-0.834945	0.29273	-1.00638	19	0.326879	0.988573
LSTc	ASV	rabundance	log2p1	Bifidobacterium 010	LSTc	-0.452423	0.453557	0.95	-1.40173	0.496883	-0.9975	19	0.331057	0.988573
LSTc	ASV	rabundance	log2p1	Enterobacteriaceae uncl. 01	LSTc	0.654598	0.686999	0.95	-0.783308	2.0925	0.952837	19	0.352638	0.988573
LSTc	ASV	rabundance	log2p1	Bifidobacterium 001	LSTc	0.573893	0.64437	0.95	-0.774788	1.92257	0.890627	19	0.384268	0.988573
LSTc	ASV	rabundance	log2p1	Bifidobacterium 002	LSTc	-0.808658	0.925888	0.95	-2.74657	1.12925	-0.873386	19	0.393357	0.988573
LSTc	ASV	rabundance	log2p1	Veillonella 01	LSTc	0.356819	0.445991	0.95	-0.576651	1.29029	0.800059	19	0.433567	0.988573
LSTc	ASV	rabundance	log2p1	Bifidobacterium 017	LSTc	-0.161824	0.203638	0.95	-0.588043	0.264395	-0.794665	19	0.436623	0.988573
LSTc	ASV	rabundance	log2p1	Staphylococcus 01	LSTc	-0.320005	0.446386	0.95	-1.2543	0.614291	-0.71688	19	0.482168	0.988573
LSTc	ASV	rabundance	log2p1	Bacteroides 03	LSTc	0.329782	0.47842	0.95	-0.671563	1.33113	0.689314	19	0.498958	0.988573
LSTc	ASV	rabundance	log2p1	Bifidobacterium 015	LSTc	-0.146345	0.251041	0.95	-0.671779	0.379089	-0.582953	19	0.56678	0.988573
LSTc	ASV	rabundance	log2p1	Bifidobacterium 019	LSTc	-0.127781	0.231945	0.95	-0.613247	0.357686	-0.550909	19	0.588116	0.988573
LSTc	ASV	rabundance	log2p1	Bifidobacterium 007	LSTc	0.134879	0.273782	0.95	-0.438153	0.707911	0.492651	19	0.627904	0.988573
LSTc	ASV	rabundance	log2p1	Bifidobacterium 008	LSTc	0.114364	0.270608	0.95	-0.452025	0.680752	0.422617	19	0.677319	0.988573
LSTc	ASV	rabundance	log2p1	Bifidobacterium 021	LSTc	-0.0806074	0.206934	0.95	-0.513725	0.35251	-0.389532	19	0.701214	0.988573
LSTc	ASV	rabundance	log2p1	Enterobacteriaceae uncl. 03	LSTc	-0.109271	0.296355	0.95	-0.729548	0.511006	-0.368717	19	0.716415	0.988573
LSTc	ASV	rabundance	log2p1	Bifidobacterium 024	LSTc	-0.0697335	0.19229	0.95	-0.4722	0.332734	-0.362648	19	0.720871	0.988573
LSTc	ASV	rabundance	log2p1	Bifidobacterium 006	LSTc	0.11065	0.308859	0.95	-0.535799	0.757099	0.358254	19	0.724103	0.988573
LSTc	ASV	rabundance	log2p1	Bifidobacterium 004	LSTc	0.107627	0.305434	0.95	-0.531654	0.746907	0.352373	19	0.728437	0.988573
LSTc	ASV	rabundance	log2p1	Bifidobacterium 005	LSTc	0.102692	0.296681	0.95	-0.518268	0.723652	0.346135	19	0.733045	0.988573
LSTc	ASV	rabundance	log2p1	Haemophilus 1	LSTc	0.0973987	0.295226	0.95	-0.520517	0.715315	0.329912	19	0.745076	0.988573
LSTc	ASV	rabundance	log2p1	Lactobacillus 01	LSTc	-0.190215	0.602557	0.95	-1.45138	1.07095	-0.315679	19	0.755687	0.988573
LSTc	ASV	rabundance	log2p1	Streptococcus 001	LSTc	0.0668243	0.332498	0.95	-0.629102	0.762751	0.200976	19	0.842853	0.988573
LSTc	ASV	rabundance	log2p1	Bacteroides 01	LSTc	-0.131968	0.708348	0.95	-1.61456	1.35062	-0.186305	19	0.854181	0.988573
LSTc	ASV	rabundance	log2p1	Enterobacteriaceae uncl. 02	LSTc	-0.131597	0.806071	0.95	-1.81872	1.55553	-0.163258	19	0.872039	0.988573
LSTc	ASV	rabundance	log2p1	Bifidobacterium 016	LSTc	-0.0418309	0.257179	0.95	-0.580113	0.496451	-0.162653	19	0.872509	0.988573
LSTc	ASV	rabundance	log2p1	Bifidobacterium 020	LSTc	-0.0331927	0.211709	0.95	-0.476305	0.40992	-0.156784	19	0.877069	0.988573
LSTc	ASV	rabundance	log2p1	Bifidobacterium 023	LSTc	-0.0185621	0.207614	0.95	-0.453103	0.415979	-0.0894065	19	0.929695	0.988573
LSTc	ASV	rabundance	log2p1	Bifidobacterium 014	LSTc	-0.0178348	0.269576	0.95	-0.582064	0.546395	-0.0661586	19	0.947943	0.988573
LSTc	ASV	rabundance	log2p1	Streptococcus 002	LSTc	0.0235631	0.410466	0.95	-0.835552	0.882678	0.0574057	19	0.954821	0.988573
LSTc	ASV	rabundance	log2p1	Bifidobacterium 018	LSTc	-0.00834412	0.229744	0.95	-0.489204	0.472515	-0.0363192	19	0.971407	0.988573
LSTc	ASV	rabundance	log2p1	Bifidobacterium 013	LSTc	-0.00683319	0.286037	0.95	-0.605516	0.59185	-0.0238892	19	0.98119	0.988573
LSTc	ASV	rabundance	log2p1	Streptococcus 005	LSTc	-0.00739353	0.509492	0.95	-1.07377	1.05899	-0.0145116	19	0.988573	0.988573
Neutral	ASV	rabundance	log2p1	Streptococcus 005	Neutral	-0.742	0.464665	0.95	-1.71455	0.230554	-1.59685	19	0.126797	0.982059
Neutral	ASV	rabundance	log2p1	Enterococcus 01	Neutral	0.542938	0.350638	0.95	-0.190955	1.27683	1.54843	19	0.138015	0.982059
Neutral	ASV	rabundance	log2p1	Haemophilus 1	Neutral	0.330849	0.277371	0.95	-0.249695	0.911393	1.1928	19	0.247629	0.982059
Neutral	ASV	rabundance	log2p1	Bifidobacterium 002	Neutral	0.97779	0.88932	0.95	-0.883578	2.83916	1.09948	19	0.285295	0.982059
Neutral	ASV	rabundance	log2p1	Bifidobacterium 019	Neutral	-0.234221	0.220627	0.95	-0.695998	0.227557	-1.06161	19	0.30172	0.982059
Neutral	ASV	rabundance	log2p1	Veillonella 01	Neutral	0.449244	0.428191	0.95	-0.44697	1.34546	1.04917	19	0.307264	0.982059
Neutral	ASV	rabundance	log2p1	Bifidobacterium 017	Neutral	-0.194267	0.196048	0.95	-0.6046	0.216067	-0.990914	19	0.33418	0.982059
Neutral	ASV	rabundance	log2p1	Bacteroides 01	Neutral	-0.584663	0.675445	0.95	-1.99839	0.829061	-0.865596	19	0.39751	0.982059
Neutral	ASV	rabundance	log2p1	Streptococcus 002	Neutral	-0.314277	0.39214	0.95	-1.13504	0.506481	-0.801441	19	0.432786	0.982059
Neutral	ASV	rabundance	log2p1	Bacteroides 03	Neutral	-0.36309	0.463023	0.95	-1.33221	0.606028	-0.784173	19	0.442606	0.982059
Neutral	ASV	rabundance	log2p1	Bifidobacterium 003	Neutral	0.479258	0.673791	0.95	-0.931003	1.88952	0.711285	19	0.485549	0.982059
Neutral	ASV	rabundance	log2p1	Enterobacteriaceae uncl. 02	Neutral	-0.539309	0.773641	0.95	-2.15856	1.07994	-0.697106	19	0.494179	0.982059
Neutral	ASV	rabundance	log2p1	Bifidobacterium 010	Neutral	0.310802	0.44626	0.95	-0.62323	1.24483	0.69646	19	0.494574	0.982059
Neutral	ASV	rabundance	log2p1	Bifidobacterium 005	Neutral	-0.162821	0.286645	0.95	-0.762775	0.437133	-0.568025	19	0.57667	0.982059
Neutral	ASV	rabundance	log2p1	Bifidobacterium 012	Neutral	0.240443	0.42582	0.95	-0.650807	1.13169	0.56466	19	0.578911	0.982059
Neutral	ASV	rabundance	log2p1	Bifidobacterium 011	Neutral	0.24543	0.438436	0.95	-0.672226	1.16309	0.559785	19	0.582166	0.982059
Neutral	ASV	rabundance	log2p1	Staphylococcus 01	Neutral	0.201823	0.436945	0.95	-0.712714	1.11636	0.461896	19	0.649401	0.982059
Neutral	ASV	rabundance	log2p1	Bifidobacterium 021	Neutral	-0.0912179	0.200704	0.95	-0.511297	0.328861	-0.454489	19	0.654627	0.982059
Neutral	ASV	rabundance	log2p1	Bifidobacterium 001	Neutral	0.270769	0.635769	0.95	-1.05991	1.60145	0.425892	19	0.674972	0.982059
Neutral	ASV	rabundance	log2p1	Lactobacillus 01	Neutral	0.191649	0.585137	0.95	-1.03306	1.41635	0.327529	19	0.746849	0.982059
Neutral	ASV	rabundance	log2p1	Bifidobacterium 020	Neutral	-0.0607889	0.20529	0.95	-0.490465	0.368887	-0.296113	19	0.770356	0.982059
Neutral	ASV	rabundance	log2p1	Bifidobacterium 006	Neutral	-0.088143	0.300321	0.95	-0.716722	0.540436	-0.293496	19	0.772325	0.982059
Neutral	ASV	rabundance	log2p1	Enterobacteriaceae uncl. 01	Neutral	0.186159	0.681691	0.95	-1.24064	1.61295	0.273084	19	0.787735	0.982059
Neutral	ASV	rabundance	log2p1	Bifidobacterium 024	Neutral	-0.0506153	0.187053	0.95	-0.442122	0.340891	-0.270593	19	0.789621	0.982059
Neutral	ASV	rabundance	log2p1	Bacteroides 02	Neutral	0.204708	0.767032	0.95	-1.40071	1.81012	0.266884	19	0.792434	0.982059
Neutral	ASV	rabundance	log2p1	Streptococcus 001	Neutral	0.0707622	0.322885	0.95	-0.605044	0.746568	0.219156	19	0.828866	0.982059
Neutral	ASV	rabundance	log2p1	Bifidobacterium 016	Neutral	-0.0540261	0.24966	0.95	-0.576571	0.468519	-0.216399	19	0.830984	0.982059
Neutral	ASV	rabundance	log2p1	Bifidobacterium 018	Neutral	0.0440742	0.222925	0.95	-0.422513	0.510661	0.197709	19	0.845373	0.982059
Neutral	ASV	rabundance	log2p1	Bifidobacterium 023	Neutral	0.0396378	0.201489	0.95	-0.382084	0.46136	0.196724	19	0.846133	0.982059
Neutral	ASV	rabundance	log2p1	Bifidobacterium 014	Neutral	0.0486037	0.261628	0.95	-0.498989	0.596196	0.185774	19	0.854591	0.982059
Neutral	ASV	rabundance	log2p1	Bifidobacterium 025	Neutral	0.0469235	0.26832	0.95	-0.514677	0.608524	0.174879	19	0.863025	0.982059
Neutral	ASV	rabundance	log2p1	Bifidobacterium 007	Neutral	-0.0312924	0.267516	0.95	-0.591211	0.528626	-0.116974	19	0.908109	0.982059
Neutral	ASV	rabundance	log2p1	Bifidobacterium 015	Neutral	-0.0245702	0.245938	0.95	-0.539324	0.490184	-0.0999039	19	0.921467	0.982059
Neutral	ASV	rabundance	log2p1	Bifidobacterium 008	Neutral	0.0252458	0.264006	0.95	-0.527325	0.577816	0.095626	19	0.924819	0.982059
Neutral	ASV	rabundance	log2p1	Bifidobacterium 004	Neutral	-0.017733	0.297603	0.95	-0.640623	0.605157	-0.0595862	19	0.953107	0.982059
Neutral	ASV	rabundance	log2p1	Enterobacteriaceae uncl. 03	Neutral	0.0160202	0.288849	0.95	-0.588547	0.620588	0.0554624	19	0.956349	0.982059
Neutral	ASV	rabundance	log2p1	Bifidobacterium 013	Neutral	0.0063302	0.277824	0.95	-0.575161	0.587822	0.022785	19	0.982059	0.982059
secretor	ASV	rabundance	log2p1	Bifidobacterium 012	secretor	2.00196	0.824009	0.95	0.277289	3.72663	2.42954	19	0.0252047	0.273103
secretor	ASV	rabundance	log2p1	Bifidobacterium 011	secretor	2.03779	0.851246	0.95	0.256108	3.81947	2.39389	19	0.0271479	0.273103
secretor	ASV	rabundance	log2p1	Bifidobacterium 010	secretor	2.06036	0.873156	0.95	0.232822	3.88789	2.35967	19	0.0291436	0.273103
secretor	ASV	rabundance	log2p1	Lactobacillus 01	secretor	-2.66291	1.13526	0.95	-5.03903	-0.286792	-2.34565	19	0.03	0.273103
secretor	ASV	rabundance	log2p1	Bifidobacterium 002	secretor	3.8624	1.80979	0.95	0.0744607	7.65034	2.13417	19	0.0460779	0.273103
secretor	ASV	rabundance	log2p1	Bifidobacterium 001	secretor	2.67549	1.26212	0.95	0.0338367	5.31715	2.11983	19	0.0474114	0.273103
secretor	ASV	rabundance	log2p1	Bifidobacterium 025	secretor	1.10598	0.532639	0.95	-0.00885186	2.2208	2.07641	19	0.0516682	0.273103
secretor	ASV	rabundance	log2p1	Enterobacteriaceae uncl. 03	secretor	1.13742	0.57854	0.95	-0.073474	2.34832	1.96602	19	0.0640805	0.296372
secretor	ASV	rabundance	log2p1	Enterobacteriaceae uncl. 01	secretor	-2.6119	1.37582	0.95	-5.49151	0.267716	-1.89844	19	0.0729348	0.299843
secretor	ASV	rabundance	log2p1	Bifidobacterium 005	secretor	0.686691	0.615246	0.95	-0.601033	1.97442	1.11612	19	0.278286	0.922189
secretor	ASV	rabundance	log2p1	Streptococcus 002	secretor	0.914137	0.850516	0.95	-0.866013	2.69429	1.0748	19	0.295923	0.922189
secretor	ASV	rabundance	log2p1	Bifidobacterium 004	secretor	0.675132	0.635299	0.95	-0.654565	2.00483	1.0627	19	0.301239	0.922189
secretor	ASV	rabundance	log2p1	Bifidobacterium 007	secretor	0.566403	0.573418	0.95	-0.633775	1.76658	0.987766	19	0.33568	0.922189
secretor	ASV	rabundance	log2p1	Enterococcus 01	secretor	0.766735	0.798382	0.95	-0.904297	2.43777	0.960362	19	0.348936	0.922189
secretor	ASV	rabundance	log2p1	Bifidobacterium 020	secretor	-0.317481	0.446163	0.95	-1.25131	0.61635	-0.711581	19	0.48537	0.972135
secretor	ASV	rabundance	log2p1	Bifidobacterium 006	secretor	0.456566	0.652965	0.95	-0.910105	1.82324	0.69922	19	0.492886	0.972135
secretor	ASV	rabundance	log2p1	Bifidobacterium 023	secretor	-0.290129	0.438104	0.95	-1.20709	0.626834	-0.662237	19	0.515772	0.972135
secretor	ASV	rabundance	log2p1	Enterobacteriaceae uncl. 02	secretor	1.08895	1.7031	0.95	-2.47568	4.65357	0.639392	19	0.530202	0.972135
secretor	ASV	rabundance	log2p1	Bacteroides 01	secretor	-0.939222	1.49754	0.95	-4.0736	2.19516	-0.627178	19	0.538007	0.972135
secretor	ASV	rabundance	log2p1	Bifidobacterium 019	secretor	0.290217	0.494434	0.95	-0.744644	1.32508	0.586969	19	0.564135	0.972135
secretor	ASV	rabundance	log2p1	Bifidobacterium 016	secretor	-0.283831	0.545316	0.95	-1.42519	0.857528	-0.520489	19	0.608735	0.972135
secretor	ASV	rabundance	log2p1	Bifidobacterium 015	secretor	0.24548	0.537536	0.95	-0.879596	1.37056	0.456676	19	0.653082	0.972135
secretor	ASV	rabundance	log2p1	Veillonella 01	secretor	0.398323	0.963297	0.95	-1.61788	2.41453	0.4135	19	0.68387	0.972135
secretor	ASV	rabundance	log2p1	Haemophilus 1	secretor	0.248157	0.62923	0.95	-1.06884	1.56515	0.394381	19	0.697691	0.972135
secretor	ASV	rabundance	log2p1	Bacteroides 03	secretor	-0.401525	1.0295	0.95	-2.55629	1.75324	-0.39002	19	0.70086	0.972135
secretor	ASV	rabundance	log2p1	Streptococcus 001	secretor	0.240006	0.708151	0.95	-1.24217	1.72218	0.338919	19	0.738388	0.972135
secretor	ASV	rabundance	log2p1	Bifidobacterium 003	secretor	-0.466987	1.4961	0.95	-3.59835	2.66438	-0.312137	19	0.758336	0.972135
secretor	ASV	rabundance	log2p1	Streptococcus 005	secretor	-0.298445	1.08508	0.95	-2.56954	1.97265	-0.275045	19	0.786251	0.972135
secretor	ASV	rabundance	log2p1	Bifidobacterium 021	secretor	0.118693	0.442509	0.95	-0.80749	1.04488	0.268228	19	0.791415	0.972135
secretor	ASV	rabundance	log2p1	Bifidobacterium 017	secretor	0.106094	0.441045	0.95	-0.817023	1.02921	0.240551	19	0.812479	0.972135
secretor	ASV	rabundance	log2p1	Bifidobacterium 008	secretor	0.121334	0.579503	0.95	-1.09158	1.33425	0.209376	19	0.836384	0.972135
secretor	ASV	rabundance	log2p1	Bacteroides 02	secretor	0.264051	1.68727	0.95	-3.26745	3.79555	0.156496	19	0.877293	0.972135
secretor	ASV	rabundance	log2p1	Bifidobacterium 013	secretor	-0.0580882	0.610253	0.95	-1.33536	1.21919	-0.0951871	19	0.925163	0.972135
secretor	ASV	rabundance	log2p1	Bifidobacterium 018	secretor	0.0365913	0.490207	0.95	-0.989424	1.06261	0.0746446	19	0.941278	0.972135
secretor	ASV	rabundance	log2p1	Staphylococcus 01	secretor	0.0704068	0.965227	0.95	-1.94984	2.09065	0.0729432	19	0.942614	0.972135
secretor	ASV	rabundance	log2p1	Bifidobacterium 014	secretor	0.0288024	0.575291	0.95	-1.1753	1.2329	0.0500657	19	0.960593	0.972135
secretor	ASV	rabundance	log2p1	Bifidobacterium 024	secretor	-0.0145729	0.411741	0.95	-0.876356	0.847211	-0.0353933	19	0.972135	0.972135
Sialylated	ASV	rabundance	log2p1	Veillonella 01	Sialylated	0.648866	0.40965	0.95	-0.208541	1.50627	1.58395	19	0.129708	0.794116
Sialylated	ASV	rabundance	log2p1	Enterobacteriaceae uncl. 03	Sialylated	-0.41691	0.269405	0.95	-0.980782	0.146962	-1.54752	19	0.138234	0.794116
Sialylated	ASV	rabundance	log2p1	Bifidobacterium 020	Sialylated	0.288685	0.19256	0.95	-0.114349	0.691718	1.49919	19	0.150256	0.794116
Sialylated	ASV	rabundance	log2p1	Enterococcus 01	Sialylated	0.494043	0.350374	0.95	-0.239298	1.22738	1.41004	19	0.174687	0.794116
Sialylated	ASV	rabundance	log2p1	Streptococcus 001	Sialylated	0.406956	0.306019	0.95	-0.233549	1.04746	1.32984	19	0.199317	0.794116
Sialylated	ASV	rabundance	log2p1	Bifidobacterium 016	Sialylated	0.30213	0.23747	0.95	-0.1949	0.799159	1.27229	19	0.218622	0.794116
Sialylated	ASV	rabundance	log2p1	Bifidobacterium 023	Sialylated	0.237598	0.192018	0.95	-0.164301	0.639497	1.23737	19	0.231024	0.794116
Sialylated	ASV	rabundance	log2p1	Bifidobacterium 013	Sialylated	0.324163	0.264701	0.95	-0.229863	0.878189	1.22464	19	0.23568	0.794116
Sialylated	ASV	rabundance	log2p1	Enterobacteriaceae uncl. 02	Sialylated	-0.892994	0.747802	0.95	-2.45816	0.672173	-1.19416	19	0.247112	0.794116
Sialylated	ASV	rabundance	log2p1	Bifidobacterium 021	Sialylated	0.221147	0.19315	0.95	-0.183121	0.625415	1.14495	19	0.266449	0.794116
Sialylated	ASV	rabundance	log2p1	Bifidobacterium 014	Sialylated	0.282425	0.250922	0.95	-0.242761	0.807611	1.12555	19	0.274375	0.794116
Sialylated	ASV	rabundance	log2p1	Bifidobacterium 008	Sialylated	0.276421	0.253523	0.95	-0.254209	0.807051	1.09032	19	0.289208	0.794116
Sialylated	ASV	rabundance	log2p1	Haemophilus 1	Sialylated	0.29468	0.276444	0.95	-0.283923	0.873284	1.06597	19	0.299796	0.794116
Sialylated	ASV	rabundance	log2p1	Bifidobacterium 018	Sialylated	0.22055	0.214968	0.95	-0.229384	0.670484	1.02597	19	0.317793	0.794116
Sialylated	ASV	rabundance	log2p1	Bifidobacterium 006	Sialylated	0.255255	0.292071	0.95	-0.356056	0.866565	0.873949	19	0.393059	0.794116
Sialylated	ASV	rabundance	log2p1	Bifidobacterium 019	Sialylated	0.180886	0.220859	0.95	-0.281378	0.64315	0.819011	19	0.422934	0.794116
Sialylated	ASV	rabundance	log2p1	Bacteroides 02	Sialylated	0.59103	0.748323	0.95	-0.975229	2.15729	0.789806	19	0.439387	0.794116
Sialylated	ASV	rabundance	log2p1	Bifidobacterium 024	Sialylated	0.137688	0.182762	0.95	-0.244837	0.520214	0.753373	19	0.46046	0.794116
Sialylated	ASV	rabundance	log2p1	Bifidobacterium 007	Sialylated	0.174656	0.261792	0.95	-0.373281	0.722593	0.667155	19	0.512695	0.794116
Sialylated	ASV	rabundance	log2p1	Bifidobacterium 017	Sialylated	0.130201	0.196713	0.95	-0.281523	0.541926	0.661886	19	0.515992	0.794116
Sialylated	ASV	rabundance	log2p1	Bifidobacterium 004	Sialylated	0.191774	0.291244	0.95	-0.417806	0.801353	0.658464	19	0.51814	0.794116
Sialylated	ASV	rabundance	log2p1	Streptococcus 005	Sialylated	-0.315197	0.48437	0.95	-1.329	0.698601	-0.650736	19	0.523009	0.794116
Sialylated	ASV	rabundance	log2p1	Bifidobacterium 011	Sialylated	-0.279707	0.432726	0.95	-1.18541	0.625998	-0.646384	19	0.525762	0.794116
Sialylated	ASV	rabundance	log2p1	Bifidobacterium 012	Sialylated	-0.266571	0.420506	0.95	-1.1467	0.613559	-0.633928	19	0.533686	0.794116
Sialylated	ASV	rabundance	log2p1	Bifidobacterium 003	Sialylated	0.41781	0.668797	0.95	-0.981999	1.81762	0.624718	19	0.539587	0.794116
Sialylated	ASV	rabundance	log2p1	Bifidobacterium 010	Sialylated	-0.264218	0.443112	0.95	-1.19166	0.663227	-0.596278	19	0.558028	0.794116
Sialylated	ASV	rabundance	log2p1	Bifidobacterium 002	Sialylated	-0.44093	0.90202	0.95	-2.32888	1.44702	-0.488825	19	0.63056	0.864101
Sialylated	ASV	rabundance	log2p1	Bifidobacterium 025	Sialylated	-0.10898	0.264576	0.95	-0.662744	0.444783	-0.411906	19	0.685018	0.905203
Sialylated	ASV	rabundance	log2p1	Bifidobacterium 005	Sialylated	0.10773	0.285004	0.95	-0.488791	0.704251	0.377993	19	0.709626	0.905384
Sialylated	ASV	rabundance	log2p1	Lactobacillus 01	Sialylated	-0.190039	0.579069	0.95	-1.40204	1.02197	-0.32818	19	0.746365	0.912445
Sialylated	ASV	rabundance	log2p1	Enterobacteriaceae uncl. 01	Sialylated	0.203098	0.674345	0.95	-1.20832	1.61452	0.301178	19	0.76655	0.912445
Sialylated	ASV	rabundance	log2p1	Bifidobacterium 015	Sialylated	0.0659038	0.242985	0.95	-0.442669	0.574476	0.271226	19	0.789142	0.912445
Sialylated	ASV	rabundance	log2p1	Bifidobacterium 001	Sialylated	0.147918	0.631268	0.95	-1.17334	1.46918	0.234319	19	0.817244	0.916303
Sialylated	ASV	rabundance	log2p1	Streptococcus 002	Sialylated	-0.0551301	0.39438	0.95	-0.880578	0.770318	-0.139789	19	0.890298	0.968853
Sialylated	ASV	rabundance	log2p1	Bacteroides 01	Sialylated	-0.0580567	0.681371	0.95	-1.48418	1.36807	-0.0852057	19	0.932989	0.980435
Sialylated	ASV	rabundance	log2p1	Staphylococcus 01	Sialylated	0.0133035	0.43483	0.95	-0.896805	0.923412	0.0305947	19	0.975912	0.980435
Sialylated	ASV	rabundance	log2p1	Bacteroides 03	Sialylated	0.011569	0.465575	0.95	-0.962891	0.986029	0.0248488	19	0.980435	0.980435

## Sheet: Feces_three-month-old group
var	rank	count	trans	taxon	Parameter	Coefficient	SE	CI	CI_low	CI_high	t	df_error	p	FDR
2FL	ASV	rabundance	log2p1	Bifidobacterium 010	2FL	0.0830571	0.298761	0.95	-0.538251	0.704365	0.278005	21	0.783727	0.997755
2FL	ASV	rabundance	log2p1	Bifidobacterium 002	2FL	0.385062	0.683337	0.95	-1.03602	1.80614	0.563502	21	0.579061	0.997755
2FL	ASV	rabundance	log2p1	Bifidobacterium 006	2FL	0.368308	0.370126	0.95	-0.401411	1.13803	0.995088	21	0.331022	0.997755
2FL	ASV	rabundance	log2p1	Bifidobacterium 013	2FL	0.0607055	0.302507	0.95	-0.568392	0.689803	0.200675	21	0.842884	0.997755
2FL	ASV	rabundance	log2p1	Bifidobacterium 005	2FL	0.27383	0.338634	0.95	-0.430397	0.978057	0.808632	21	0.427793	0.997755
2FL	ASV	rabundance	log2p1	Bifidobacterium 018	2FL	0.202594	0.268856	0.95	-0.356522	0.761711	0.753543	21	0.45949	0.997755
2FL	ASV	rabundance	log2p1	Bifidobacterium 021	2FL	-0.0250612	0.231472	0.95	-0.506434	0.456312	-0.108269	21	0.91481	0.997755
2FL	ASV	rabundance	log2p1	Bifidobacterium 024	2FL	0.00952894	0.238815	0.95	-0.487113	0.506171	0.039901	21	0.968549	0.997755
2FL	ASV	rabundance	log2p1	Bifidobacterium 016	2FL	0.0661222	0.28318	0.95	-0.522782	0.655026	0.233499	21	0.817635	0.997755
2FL	ASV	rabundance	log2p1	Bifidobacterium 020	2FL	-0.0367025	0.253263	0.95	-0.563391	0.489986	-0.144919	21	0.886157	0.997755
2FL	ASV	rabundance	log2p1	Bifidobacterium 046	2FL	-0.00789296	0.132449	0.95	-0.283336	0.26755	-0.0595923	21	0.953044	0.997755
2FL	ASV	rabundance	log2p1	Bifidobacterium 045	2FL	0.0294532	0.123691	0.95	-0.227775	0.286682	0.23812	21	0.814096	0.997755
2FL	ASV	rabundance	log2p1	Bifidobacterium 034	2FL	0.0683117	0.167389	0.95	-0.279792	0.416415	0.408102	21	0.68733	0.997755
2FL	ASV	rabundance	log2p1	Bifidobacterium 038	2FL	0.0802759	0.169943	0.95	-0.273139	0.433691	0.47237	21	0.641534	0.997755
2FL	ASV	rabundance	log2p1	Bifidobacterium 037	2FL	0.0154693	0.174455	0.95	-0.34733	0.378269	0.0886723	21	0.930183	0.997755
2FL	ASV	rabundance	log2p1	Bifidobacterium 041	2FL	0.0284967	0.152728	0.95	-0.289119	0.346112	0.186584	21	0.853777	0.997755
2FL	ASV	rabundance	log2p1	Bifidobacterium 019	2FL	0.111496	0.237519	0.95	-0.382453	0.605445	0.469418	21	0.643608	0.997755
2FL	ASV	rabundance	log2p1	Bifidobacterium 007	2FL	0.305746	0.319359	0.95	-0.358397	0.969889	0.957376	21	0.349271	0.997755
2FL	ASV	rabundance	log2p1	Bifidobacterium 015	2FL	-0.0455641	0.308692	0.95	-0.687523	0.596395	-0.147604	21	0.884063	0.997755
2FL	ASV	rabundance	log2p1	Bifidobacterium 008	2FL	0.2651	0.332549	0.95	-0.426474	0.956674	0.797175	21	0.434271	0.997755
2FL	ASV	rabundance	log2p1	Bifidobacterium 014	2FL	0.129679	0.29663	0.95	-0.487196	0.746555	0.437175	21	0.666447	0.997755
2FL	ASV	rabundance	log2p1	Bifidobacterium 023	2FL	-0.0121967	0.25492	0.95	-0.542332	0.517939	-0.0478452	21	0.962292	0.997755
2FL	ASV	rabundance	log2p1	Bifidobacterium 017	2FL	-0.0713551	0.249674	0.95	-0.59058	0.44787	-0.285793	21	0.777836	0.997755
2FL	ASV	rabundance	log2p1	Bifidobacterium 026	2FL	-0.046296	0.199053	0.95	-0.460249	0.367657	-0.232582	21	0.818338	0.997755
2FL	ASV	rabundance	log2p1	Bifidobacterium 001	2FL	0.623097	0.609895	0.95	-0.645249	1.89144	1.02165	21	0.318574	0.997755
2FL	ASV	rabundance	log2p1	Bifidobacterium 004	2FL	0.451466	0.386555	0.95	-0.35242	1.25535	1.16792	21	0.255928	0.997755
2FL	ASV	rabundance	log2p1	Bifidobacterium 022	2FL	0.0829747	0.205606	0.95	-0.344607	0.510556	0.403561	21	0.690615	0.997755
2FL	ASV	rabundance	log2p1	Bifidobacterium 035	2FL	0.0772261	0.147646	0.95	-0.22982	0.384273	0.52305	21	0.606415	0.997755
2FL	ASV	rabundance	log2p1	Bifidobacterium 012	2FL	0.0732563	0.276483	0.95	-0.501721	0.648233	0.264958	21	0.793625	0.997755
2FL	ASV	rabundance	log2p1	Bifidobacterium 047	2FL	0.00130813	0.14102	0.95	-0.291959	0.294575	0.00927623	21	0.992686	0.997755
2FL	ASV	rabundance	log2p1	Bifidobacterium 003	2FL	-0.387454	0.58068	0.95	-1.59504	0.820136	-0.667243	21	0.511883	0.997755
2FL	ASV	rabundance	log2p1	Rothia 01	2FL	-0.0811335	0.229878	0.95	-0.559191	0.396924	-0.352942	21	0.72765	0.997755
2FL	ASV	rabundance	log2p1	Haemophilus 1	2FL	0.261964	0.41766	0.95	-0.606607	1.13054	0.62722	21	0.537276	0.997755
2FL	ASV	rabundance	log2p1	Sutterella 1	2FL	-0.0705127	0.31599	0.95	-0.72765	0.586625	-0.223148	21	0.825576	0.997755
2FL	ASV	rabundance	log2p1	Staphylococcus 01	2FL	0.0842252	0.350377	0.95	-0.644424	0.812874	0.240384	21	0.812363	0.997755
2FL	ASV	rabundance	log2p1	Streptococcus 005	2FL	-0.0134325	0.30583	0.95	-0.64944	0.622575	-0.0439214	21	0.965382	0.997755
2FL	ASV	rabundance	log2p1	Streptococcus 001	2FL	0.120422	0.328625	0.95	-0.562991	0.803836	0.366442	21	0.717701	0.997755
2FL	ASV	rabundance	log2p1	Streptococcus 003	2FL	0.538264	0.510369	0.95	-0.523105	1.59963	1.05466	21	0.303565	0.997755
2FL	ASV	rabundance	log2p1	Streptococcus 002	2FL	0.356492	0.423833	0.95	-0.524917	1.2379	0.841114	21	0.40976	0.997755
2FL	ASV	rabundance	log2p1	Lacticaseibacillus 01	2FL	0.900598	0.515407	0.95	-0.17125	1.97245	1.74735	21	0.0951856	0.997755
2FL	ASV	rabundance	log2p1	Enterococcus 01	2FL	0.756653	0.530763	0.95	-0.347128	1.86043	1.4256	21	0.168681	0.997755
2FL	ASV	rabundance	log2p1	Veillonella 01	2FL	-0.325135	0.317275	0.95	-0.984945	0.334675	-1.02477	21	0.317131	0.997755
2FL	ASV	rabundance	log2p1	Veillonella 02	2FL	-0.384562	0.471134	0.95	-1.36434	0.595215	-0.816248	21	0.423521	0.997755
2FL	ASV	rabundance	log2p1	Enterobacteriaceae uncl. 01	2FL	-0.830983	0.479527	0.95	-1.82821	0.166248	-1.73292	21	0.0977712	0.997755
2FL	ASV	rabundance	log2p1	Enterobacteriaceae uncl. 03	2FL	0.129851	0.225844	0.95	-0.339818	0.599519	0.574957	21	0.57143	0.997755
2FL	ASV	rabundance	log2p1	Enterobacterales order 03	2FL	0.0672787	0.194746	0.95	-0.337717	0.472275	0.345469	21	0.733178	0.997755
2FL	ASV	rabundance	log2p1	Enterobacteriaceae uncl. 02	2FL	-0.130024	0.646141	0.95	-1.47375	1.2137	-0.201232	21	0.842454	0.997755
2FL	ASV	rabundance	log2p1	Eggerthella 1	2FL	-0.108281	0.323367	0.95	-0.780759	0.564198	-0.334854	21	0.741057	0.997755
2FL	ASV	rabundance	log2p1	Bacteroides 03	2FL	0.00122602	0.430574	0.95	-0.894202	0.896654	0.00284741	21	0.997755	0.997755
2FL	ASV	rabundance	log2p1	Bacteroides 01	2FL	-0.143572	0.757845	0.95	-1.7196	1.43245	-0.189447	21	0.851562	0.997755
2FL	ASV	rabundance	log2p1	Parabacteroides 01	2FL	0.0233968	0.491847	0.95	-0.999455	1.04625	0.0475692	21	0.962509	0.997755
2FL	ASV	rabundance	log2p1	Bacteroides 02	2FL	-0.395461	0.689796	0.95	-1.82997	1.03905	-0.573301	21	0.572529	0.997755
3FL	ASV	rabundance	log2p1	Bifidobacterium 010	3FL	-0.295484	0.376497	0.95	-1.07845	0.487484	-0.784825	21	0.441321	0.998473
3FL	ASV	rabundance	log2p1	Bifidobacterium 002	3FL	-1.35985	0.827015	0.95	-3.07972	0.360023	-1.64429	21	0.115005	0.998473
3FL	ASV	rabundance	log2p1	Bifidobacterium 006	3FL	0.101837	0.48285	0.95	-0.902304	1.10598	0.210909	21	0.834992	0.998473
3FL	ASV	rabundance	log2p1	Bifidobacterium 013	3FL	0.31665	0.3802	0.95	-0.474019	1.10732	0.832851	21	0.414301	0.998473
3FL	ASV	rabundance	log2p1	Bifidobacterium 005	3FL	-0.0315391	0.438786	0.95	-0.944044	0.880966	-0.071878	21	0.943379	0.998473
3FL	ASV	rabundance	log2p1	Bifidobacterium 018	3FL	0.237007	0.343853	0.95	-0.478074	0.952088	0.689268	21	0.498201	0.998473
3FL	ASV	rabundance	log2p1	Bifidobacterium 021	3FL	0.169381	0.293166	0.95	-0.440291	0.779053	0.577765	21	0.569567	0.998473
3FL	ASV	rabundance	log2p1	Bifidobacterium 024	3FL	0.314873	0.29694	0.95	-0.302647	0.932394	1.0604	21	0.301009	0.998473
3FL	ASV	rabundance	log2p1	Bifidobacterium 016	3FL	0.225745	0.358493	0.95	-0.519781	0.971272	0.629706	21	0.535679	0.998473
3FL	ASV	rabundance	log2p1	Bifidobacterium 020	3FL	0.0697143	0.323016	0.95	-0.602035	0.741463	0.215823	21	0.831208	0.998473
3FL	ASV	rabundance	log2p1	Bifidobacterium 046	3FL	0.0751939	0.168247	0.95	-0.274695	0.425083	0.446925	21	0.659505	0.998473
3FL	ASV	rabundance	log2p1	Bifidobacterium 045	3FL	-0.089147	0.156865	0.95	-0.415365	0.237071	-0.568304	21	0.575855	0.998473
3FL	ASV	rabundance	log2p1	Bifidobacterium 034	3FL	-0.0503588	0.214184	0.95	-0.49578	0.395062	-0.235119	21	0.816394	0.998473
3FL	ASV	rabundance	log2p1	Bifidobacterium 038	3FL	-0.0722013	0.21746	0.95	-0.524433	0.380031	-0.332022	21	0.743164	0.998473
3FL	ASV	rabundance	log2p1	Bifidobacterium 037	3FL	0.1303	0.220858	0.95	-0.328999	0.589599	0.589974	21	0.561503	0.998473
3FL	ASV	rabundance	log2p1	Bifidobacterium 041	3FL	0.0991047	0.19387	0.95	-0.30407	0.50228	0.511191	21	0.61455	0.998473
3FL	ASV	rabundance	log2p1	Bifidobacterium 019	3FL	0.00524151	0.304705	0.95	-0.628428	0.638911	0.0172019	21	0.986438	0.998473
3FL	ASV	rabundance	log2p1	Bifidobacterium 007	3FL	0.113554	0.415626	0.95	-0.750788	0.977895	0.273211	21	0.78736	0.998473
3FL	ASV	rabundance	log2p1	Bifidobacterium 015	3FL	0.254285	0.39023	0.95	-0.557242	1.06581	0.651629	21	0.521709	0.998473
3FL	ASV	rabundance	log2p1	Bifidobacterium 008	3FL	0.204503	0.428454	0.95	-0.686516	1.09552	0.477303	21	0.638076	0.998473
3FL	ASV	rabundance	log2p1	Bifidobacterium 014	3FL	0.234971	0.376804	0.95	-0.548636	1.01858	0.623589	21	0.539612	0.998473
3FL	ASV	rabundance	log2p1	Bifidobacterium 023	3FL	0.253995	0.32059	0.95	-0.412707	0.920698	0.792275	21	0.437059	0.998473
3FL	ASV	rabundance	log2p1	Bifidobacterium 017	3FL	0.234274	0.315132	0.95	-0.421078	0.889626	0.743416	21	0.465467	0.998473
3FL	ASV	rabundance	log2p1	Bifidobacterium 026	3FL	0.131428	0.252735	0.95	-0.394163	0.65702	0.520024	21	0.608486	0.998473
3FL	ASV	rabundance	log2p1	Bifidobacterium 001	3FL	-0.35829	0.793612	0.95	-2.0087	1.29212	-0.451467	21	0.656281	0.998473
3FL	ASV	rabundance	log2p1	Bifidobacterium 004	3FL	0.00717887	0.509088	0.95	-1.05153	1.06588	0.0141014	21	0.988882	0.998473
3FL	ASV	rabundance	log2p1	Bifidobacterium 022	3FL	-0.0629358	0.263051	0.95	-0.609981	0.484109	-0.239253	21	0.813229	0.998473
3FL	ASV	rabundance	log2p1	Bifidobacterium 035	3FL	-0.0373972	0.189473	0.95	-0.431428	0.356633	-0.197375	21	0.845432	0.998473
3FL	ASV	rabundance	log2p1	Bifidobacterium 012	3FL	-0.291449	0.347666	0.95	-1.01446	0.431562	-0.838302	21	0.411301	0.998473
3FL	ASV	rabundance	log2p1	Bifidobacterium 047	3FL	0.159566	0.176569	0.95	-0.20763	0.526761	0.903701	21	0.376404	0.998473
3FL	ASV	rabundance	log2p1	Bifidobacterium 003	3FL	-0.0731411	0.748706	0.95	-1.63016	1.48388	-0.0976901	21	0.923105	0.998473
3FL	ASV	rabundance	log2p1	Rothia 01	3FL	0.195067	0.291143	0.95	-0.410398	0.800532	0.670004	21	0.510156	0.998473
3FL	ASV	rabundance	log2p1	Haemophilus 1	3FL	-0.209793	0.536034	0.95	-1.32454	0.90495	-0.391381	21	0.699459	0.998473
3FL	ASV	rabundance	log2p1	Sutterella 1	3FL	-0.0769663	0.403394	0.95	-0.91587	0.761937	-0.190797	21	0.850517	0.998473
3FL	ASV	rabundance	log2p1	Staphylococcus 01	3FL	-0.33556	0.441737	0.95	-1.2542	0.583082	-0.759637	21	0.455915	0.998473
3FL	ASV	rabundance	log2p1	Streptococcus 005	3FL	-0.0463862	0.390185	0.95	-0.857821	0.765048	-0.118882	21	0.906498	0.998473
3FL	ASV	rabundance	log2p1	Streptococcus 001	3FL	0.171455	0.419062	0.95	-0.700032	1.04294	0.40914	21	0.68658	0.998473
3FL	ASV	rabundance	log2p1	Streptococcus 003	3FL	-0.0389152	0.668303	0.95	-1.42873	1.3509	-0.0582298	21	0.954116	0.998473
3FL	ASV	rabundance	log2p1	Streptococcus 002	3FL	-0.0575724	0.549786	0.95	-1.20092	1.08577	-0.104718	21	0.917594	0.998473
3FL	ASV	rabundance	log2p1	Lacticaseibacillus 01	3FL	-0.359185	0.699578	0.95	-1.81404	1.09567	-0.513431	21	0.61301	0.998473
3FL	ASV	rabundance	log2p1	Enterococcus 01	3FL	0.266789	0.706984	0.95	-1.20346	1.73704	0.377362	21	0.709691	0.998473
3FL	ASV	rabundance	log2p1	Veillonella 01	3FL	-0.182035	0.413	0.95	-1.04092	0.676846	-0.440763	21	0.663889	0.998473
3FL	ASV	rabundance	log2p1	Veillonella 02	3FL	-0.379479	0.605082	0.95	-1.63782	0.878859	-0.627153	21	0.537319	0.998473
3FL	ASV	rabundance	log2p1	Enterobacteriaceae uncl. 01	3FL	0.647299	0.638836	0.95	-0.681233	1.97583	1.01325	21	0.322475	0.998473
3FL	ASV	rabundance	log2p1	Enterobacteriaceae uncl. 03	3FL	-0.0143938	0.290464	0.95	-0.618447	0.589659	-0.0495545	21	0.960946	0.998473
3FL	ASV	rabundance	log2p1	Enterobacterales order 03	3FL	-0.213064	0.244864	0.95	-0.722287	0.296158	-0.870133	21	0.394065	0.998473
3FL	ASV	rabundance	log2p1	Enterobacteriaceae uncl. 02	3FL	-0.44452	0.819677	0.95	-2.14913	1.26009	-0.542311	21	0.593313	0.998473
3FL	ASV	rabundance	log2p1	Eggerthella 1	3FL	0.388773	0.40499	0.95	-0.453449	1.231	0.959958	21	0.348	0.998473
3FL	ASV	rabundance	log2p1	Bacteroides 03	3FL	0.0150131	0.549487	0.95	-1.12771	1.15773	0.027322	21	0.978461	0.998473
3FL	ASV	rabundance	log2p1	Bacteroides 01	3FL	-0.0018744	0.967985	0.95	-2.01491	2.01116	-0.00193639	21	0.998473	0.998473
3FL	ASV	rabundance	log2p1	Parabacteroides 01	3FL	-0.350057	0.623062	0.95	-1.64579	0.945671	-0.561834	21	0.580177	0.998473
3FL	ASV	rabundance	log2p1	Bacteroides 02	3FL	1.09537	0.854371	0.95	-0.681391	2.87213	1.28208	21	0.213789	0.998473
3SL	ASV	rabundance	log2p1	Bifidobacterium 010	3SL	-0.10087	0.311856	0.95	-0.749411	0.547671	-0.32345	21	0.749553	0.92845
3SL	ASV	rabundance	log2p1	Bifidobacterium 002	3SL	-0.0939242	0.718836	0.95	-1.58882	1.40098	-0.130662	21	0.897287	0.933178
3SL	ASV	rabundance	log2p1	Bifidobacterium 006	3SL	0.0891379	0.39513	0.95	-0.732581	0.910857	0.225591	21	0.8237	0.93114
3SL	ASV	rabundance	log2p1	Bifidobacterium 013	3SL	-0.123504	0.315123	0.95	-0.778839	0.531831	-0.391922	21	0.699065	0.92845
3SL	ASV	rabundance	log2p1	Bifidobacterium 005	3SL	-0.0930277	0.358596	0.95	-0.838769	0.652714	-0.259422	21	0.797836	0.92845
3SL	ASV	rabundance	log2p1	Bifidobacterium 018	3SL	0.115728	0.283471	0.95	-0.473782	0.705238	0.408254	21	0.68722	0.92845
3SL	ASV	rabundance	log2p1	Bifidobacterium 021	3SL	-0.123252	0.240342	0.95	-0.623071	0.376567	-0.512818	21	0.613431	0.92845
3SL	ASV	rabundance	log2p1	Bifidobacterium 024	3SL	-0.0467817	0.249244	0.95	-0.565114	0.47155	-0.187694	21	0.852918	0.933178
3SL	ASV	rabundance	log2p1	Bifidobacterium 016	3SL	-0.135332	0.294691	0.95	-0.748176	0.477512	-0.459233	21	0.650785	0.92845
3SL	ASV	rabundance	log2p1	Bifidobacterium 020	3SL	-0.187187	0.261496	0.95	-0.730998	0.356624	-0.71583	21	0.481981	0.92845
3SL	ASV	rabundance	log2p1	Bifidobacterium 046	3SL	-0.0507937	0.137911	0.95	-0.337596	0.236009	-0.368307	21	0.716331	0.92845
3SL	ASV	rabundance	log2p1	Bifidobacterium 045	3SL	-0.0752121	0.128325	0.95	-0.342078	0.191654	-0.586107	21	0.564051	0.92845
3SL	ASV	rabundance	log2p1	Bifidobacterium 034	3SL	-0.0875766	0.174487	0.95	-0.450443	0.27529	-0.501908	21	0.620954	0.92845
3SL	ASV	rabundance	log2p1	Bifidobacterium 038	3SL	-0.0959502	0.177215	0.95	-0.464488	0.272588	-0.541435	21	0.593906	0.92845
3SL	ASV	rabundance	log2p1	Bifidobacterium 037	3SL	-0.0509705	0.181914	0.95	-0.429282	0.327341	-0.28019	21	0.782073	0.92845
3SL	ASV	rabundance	log2p1	Bifidobacterium 041	3SL	-0.0401783	0.159417	0.95	-0.371705	0.291348	-0.252032	21	0.803466	0.92845
3SL	ASV	rabundance	log2p1	Bifidobacterium 019	3SL	-0.181388	0.246228	0.95	-0.693447	0.330672	-0.736665	21	0.469477	0.92845
3SL	ASV	rabundance	log2p1	Bifidobacterium 007	3SL	0.138148	0.339439	0.95	-0.567754	0.844049	0.406988	21	0.688135	0.92845
3SL	ASV	rabundance	log2p1	Bifidobacterium 015	3SL	-0.212956	0.319234	0.95	-0.876839	0.450927	-0.667085	21	0.511982	0.92845
3SL	ASV	rabundance	log2p1	Bifidobacterium 008	3SL	0.189228	0.350141	0.95	-0.538929	0.917385	0.540434	21	0.594584	0.92845
3SL	ASV	rabundance	log2p1	Bifidobacterium 014	3SL	0.112952	0.310262	0.95	-0.532273	0.758176	0.364052	21	0.719459	0.92845
3SL	ASV	rabundance	log2p1	Bifidobacterium 023	3SL	-0.117315	0.265047	0.95	-0.668511	0.433881	-0.442618	21	0.662568	0.92845
3SL	ASV	rabundance	log2p1	Bifidobacterium 017	3SL	-0.144396	0.259386	0.95	-0.683819	0.395026	-0.556685	21	0.583627	0.92845
3SL	ASV	rabundance	log2p1	Bifidobacterium 026	3SL	-0.123883	0.206417	0.95	-0.553151	0.305385	-0.60016	21	0.554821	0.92845
3SL	ASV	rabundance	log2p1	Bifidobacterium 001	3SL	-0.0474356	0.652598	0.95	-1.40459	1.30972	-0.0726873	21	0.942743	0.961228
3SL	ASV	rabundance	log2p1	Bifidobacterium 004	3SL	0.120545	0.415836	0.95	-0.744234	0.985323	0.289885	21	0.774747	0.92845
3SL	ASV	rabundance	log2p1	Bifidobacterium 022	3SL	-0.100246	0.214476	0.95	-0.546273	0.345781	-0.467399	21	0.645028	0.92845
3SL	ASV	rabundance	log2p1	Bifidobacterium 035	3SL	-0.0654561	0.15456	0.95	-0.386881	0.255969	-0.423499	21	0.676237	0.92845
3SL	ASV	rabundance	log2p1	Bifidobacterium 012	3SL	-0.099036	0.288462	0.95	-0.698927	0.500854	-0.343324	21	0.734768	0.92845
3SL	ASV	rabundance	log2p1	Bifidobacterium 047	3SL	-0.0198801	0.147233	0.95	-0.326068	0.286308	-0.135025	21	0.893878	0.933178
3SL	ASV	rabundance	log2p1	Bifidobacterium 003	3SL	-0.397472	0.606753	0.95	-1.65928	0.864339	-0.655081	21	0.519528	0.92845
3SL	ASV	rabundance	log2p1	Rothia 01	3SL	-0.00800294	0.240814	0.95	-0.508804	0.492798	-0.0332328	21	0.973803	0.973803
3SL	ASV	rabundance	log2p1	Haemophilus 1	3SL	0.683365	0.414296	0.95	-0.178211	1.54494	1.64946	21	0.113933	0.92845
3SL	ASV	rabundance	log2p1	Sutterella 1	3SL	-0.189421	0.32785	0.95	-0.871223	0.492381	-0.577768	21	0.569565	0.92845
3SL	ASV	rabundance	log2p1	Staphylococcus 01	3SL	0.290975	0.360933	0.95	-0.459625	1.04158	0.806177	21	0.429176	0.92845
3SL	ASV	rabundance	log2p1	Streptococcus 005	3SL	0.418489	0.306125	0.95	-0.218133	1.05511	1.36705	21	0.186065	0.92845
3SL	ASV	rabundance	log2p1	Streptococcus 001	3SL	0.483936	0.327755	0.95	-0.197668	1.16554	1.47652	21	0.154644	0.92845
3SL	ASV	rabundance	log2p1	Streptococcus 003	3SL	0.361416	0.541305	0.95	-0.764289	1.48712	0.667676	21	0.511612	0.92845
3SL	ASV	rabundance	log2p1	Streptococcus 002	3SL	0.575991	0.432186	0.95	-0.322789	1.47477	1.33274	21	0.196898	0.92845
3SL	ASV	rabundance	log2p1	Lacticaseibacillus 01	3SL	1.12954	0.520769	0.95	0.0465389	2.21254	2.16898	21	0.041712	0.92845
3SL	ASV	rabundance	log2p1	Enterococcus 01	3SL	1.705	0.445712	0.95	0.778087	2.6319	3.82533	21	0.000985679	0.0512553
3SL	ASV	rabundance	log2p1	Veillonella 01	3SL	-0.390554	0.328713	0.95	-1.07415	0.293042	-1.18813	21	0.248046	0.92845
3SL	ASV	rabundance	log2p1	Veillonella 02	3SL	-0.545163	0.485486	0.95	-1.55479	0.46446	-1.12292	21	0.274145	0.92845
3SL	ASV	rabundance	log2p1	Enterobacteriaceae uncl. 01	3SL	-0.477522	0.52525	0.95	-1.56984	0.614795	-0.909132	21	0.373597	0.92845
3SL	ASV	rabundance	log2p1	Enterobacteriaceae uncl. 03	3SL	-0.0839365	0.237039	0.95	-0.576886	0.409013	-0.354104	21	0.726791	0.92845
3SL	ASV	rabundance	log2p1	Enterobacterales order 03	3SL	-0.159522	0.200999	0.95	-0.577522	0.258478	-0.793647	21	0.436278	0.92845
3SL	ASV	rabundance	log2p1	Enterobacteriaceae uncl. 02	3SL	-0.885463	0.647327	0.95	-2.23165	0.460728	-1.36788	21	0.185812	0.92845
3SL	ASV	rabundance	log2p1	Eggerthella 1	3SL	-0.0519885	0.33847	0.95	-0.755876	0.651899	-0.153599	21	0.879393	0.933178
3SL	ASV	rabundance	log2p1	Bacteroides 03	3SL	-0.293352	0.445159	0.95	-1.21911	0.632407	-0.658983	21	0.517068	0.92845
3SL	ASV	rabundance	log2p1	Bacteroides 01	3SL	-0.368156	0.788168	0.95	-2.00724	1.27093	-0.467103	21	0.645237	0.92845
3SL	ASV	rabundance	log2p1	Parabacteroides 01	3SL	-0.343583	0.508266	0.95	-1.40058	0.713414	-0.675991	21	0.506423	0.92845
3SL	ASV	rabundance	log2p1	Bacteroides 02	3SL	-0.237022	0.72427	0.95	-1.74322	1.26918	-0.327256	21	0.746714	0.92845
6SL	ASV	rabundance	log2p1	Bifidobacterium 010	6SL	-0.215003	0.584781	0.95	-1.43112	1.00112	-0.367664	21	0.716803	0.998503
6SL	ASV	rabundance	log2p1	Bifidobacterium 002	6SL	-0.542312	1.34426	0.95	-3.33785	2.25322	-0.403429	21	0.690711	0.998503
6SL	ASV	rabundance	log2p1	Bifidobacterium 006	6SL	0.313007	0.739218	0.95	-1.22428	1.85029	0.42343	21	0.676287	0.998503
6SL	ASV	rabundance	log2p1	Bifidobacterium 013	6SL	-0.0155642	0.593483	0.95	-1.24978	1.21865	-0.0262252	21	0.979325	0.998503
6SL	ASV	rabundance	log2p1	Bifidobacterium 005	6SL	-0.0382438	0.673938	0.95	-1.43977	1.36329	-0.0567468	21	0.955283	0.998503
6SL	ASV	rabundance	log2p1	Bifidobacterium 018	6SL	0.385006	0.527395	0.95	-0.711771	1.48178	0.730015	21	0.473446	0.998503
6SL	ASV	rabundance	log2p1	Bifidobacterium 021	6SL	-0.11035	0.453182	0.95	-1.05279	0.832094	-0.243501	21	0.809981	0.998503
6SL	ASV	rabundance	log2p1	Bifidobacterium 024	6SL	0.0800385	0.467778	0.95	-0.892758	1.05284	0.171104	21	0.86578	0.998503
6SL	ASV	rabundance	log2p1	Bifidobacterium 016	6SL	-0.09594	0.555368	0.95	-1.25089	1.05901	-0.17275	21	0.864502	0.998503
6SL	ASV	rabundance	log2p1	Bifidobacterium 020	6SL	-0.350129	0.49074	0.95	-1.37068	0.670421	-0.713471	21	0.483409	0.998503
6SL	ASV	rabundance	log2p1	Bifidobacterium 046	6SL	-0.0695676	0.259183	0.95	-0.608569	0.469433	-0.268411	21	0.791002	0.998503
6SL	ASV	rabundance	log2p1	Bifidobacterium 045	6SL	-0.17586	0.239713	0.95	-0.67437	0.32265	-0.733628	21	0.471287	0.998503
6SL	ASV	rabundance	log2p1	Bifidobacterium 034	6SL	-0.155916	0.327625	0.95	-0.837249	0.525416	-0.475899	21	0.63906	0.998503
6SL	ASV	rabundance	log2p1	Bifidobacterium 038	6SL	-0.183951	0.332445	0.95	-0.875308	0.507405	-0.55333	21	0.585881	0.998503
6SL	ASV	rabundance	log2p1	Bifidobacterium 037	6SL	-0.00574478	0.342	0.95	-0.716973	0.705484	-0.0167976	21	0.986757	0.998503
6SL	ASV	rabundance	log2p1	Bifidobacterium 041	6SL	-0.000568868	0.299601	0.95	-0.623624	0.622486	-0.00189875	21	0.998503	0.998503
6SL	ASV	rabundance	log2p1	Bifidobacterium 019	6SL	-0.14535	0.466907	0.95	-1.11634	0.825636	-0.311304	21	0.758639	0.998503
6SL	ASV	rabundance	log2p1	Bifidobacterium 007	6SL	0.363565	0.634529	0.95	-0.956011	1.68314	0.572967	21	0.572751	0.998503
6SL	ASV	rabundance	log2p1	Bifidobacterium 015	6SL	-0.279985	0.60227	0.95	-1.53247	0.972504	-0.464883	21	0.646799	0.998503
6SL	ASV	rabundance	log2p1	Bifidobacterium 008	6SL	0.400292	0.655806	0.95	-0.963532	1.76412	0.610381	21	0.548159	0.998503
6SL	ASV	rabundance	log2p1	Bifidobacterium 014	6SL	0.245634	0.581581	0.95	-0.963829	1.4551	0.422356	21	0.677058	0.998503
6SL	ASV	rabundance	log2p1	Bifidobacterium 023	6SL	-0.0580497	0.49952	0.95	-1.09686	0.980758	-0.116211	21	0.908589	0.998503
6SL	ASV	rabundance	log2p1	Bifidobacterium 017	6SL	-0.21731	0.488022	0.95	-1.23221	0.797587	-0.445288	21	0.660668	0.998503
6SL	ASV	rabundance	log2p1	Bifidobacterium 026	6SL	-0.194518	0.38834	0.95	-1.00211	0.613079	-0.500896	21	0.621654	0.998503
6SL	ASV	rabundance	log2p1	Bifidobacterium 001	6SL	0.101705	1.22456	0.95	-2.44492	2.64833	0.0830539	21	0.934595	0.998503
6SL	ASV	rabundance	log2p1	Bifidobacterium 004	6SL	0.331711	0.778525	0.95	-1.28732	1.95074	0.426076	21	0.674388	0.998503
6SL	ASV	rabundance	log2p1	Bifidobacterium 022	6SL	-0.196278	0.402282	0.95	-1.03287	0.640313	-0.487912	21	0.630667	0.998503
6SL	ASV	rabundance	log2p1	Bifidobacterium 035	6SL	-0.125741	0.289975	0.95	-0.728778	0.477295	-0.433628	21	0.66898	0.998503
6SL	ASV	rabundance	log2p1	Bifidobacterium 012	6SL	-0.204957	0.540976	0.95	-1.32998	0.920064	-0.378865	21	0.708592	0.998503
6SL	ASV	rabundance	log2p1	Bifidobacterium 047	6SL	0.054326	0.276151	0.95	-0.519961	0.628613	0.196726	21	0.845933	0.998503
6SL	ASV	rabundance	log2p1	Bifidobacterium 003	6SL	-0.824125	1.13601	0.95	-3.18659	1.53834	-0.725456	21	0.47618	0.998503
6SL	ASV	rabundance	log2p1	Rothia 01	6SL	0.28013	0.44775	0.95	-0.651018	1.21128	0.625639	21	0.538293	0.998503
6SL	ASV	rabundance	log2p1	Haemophilus 1	6SL	1.08069	0.791893	0.95	-0.566139	2.72752	1.3647	21	0.186794	0.998503
6SL	ASV	rabundance	log2p1	Sutterella 1	6SL	-0.0615942	0.619941	0.95	-1.35083	1.22764	-0.099355	21	0.921799	0.998503
6SL	ASV	rabundance	log2p1	Staphylococcus 01	6SL	0.198185	0.686336	0.95	-1.22913	1.6255	0.288758	21	0.775598	0.998503
6SL	ASV	rabundance	log2p1	Streptococcus 005	6SL	0.816925	0.572345	0.95	-0.373332	2.00718	1.42733	21	0.168186	0.998503
6SL	ASV	rabundance	log2p1	Streptococcus 001	6SL	1.1281	0.597444	0.95	-0.11435	2.37056	1.88821	21	0.0728914	0.998503
6SL	ASV	rabundance	log2p1	Streptococcus 003	6SL	1.10923	0.997546	0.95	-0.965284	3.18374	1.11196	21	0.278726	0.998503
6SL	ASV	rabundance	log2p1	Streptococcus 002	6SL	0.942299	0.819193	0.95	-0.761307	2.6459	1.15028	21	0.262961	0.998503
6SL	ASV	rabundance	log2p1	Lacticaseibacillus 01	6SL	1.54098	1.02754	0.95	-0.595909	3.67787	1.49968	21	0.148583	0.998503
6SL	ASV	rabundance	log2p1	Enterococcus 01	6SL	2.1581	0.982452	0.95	0.114976	4.20122	2.19664	21	0.0394112	0.998503
6SL	ASV	rabundance	log2p1	Veillonella 01	6SL	-0.723035	0.617389	0.95	-2.00697	0.560896	-1.17112	21	0.254669	0.998503
6SL	ASV	rabundance	log2p1	Veillonella 02	6SL	-1.1785	0.902031	0.95	-3.05438	0.697376	-1.3065	21	0.205513	0.998503
6SL	ASV	rabundance	log2p1	Enterobacteriaceae uncl. 01	6SL	-0.751068	0.991393	0.95	-2.81278	1.31065	-0.757588	21	0.457115	0.998503
6SL	ASV	rabundance	log2p1	Enterobacteriaceae uncl. 03	6SL	0.0965273	0.445636	0.95	-0.830223	1.02328	0.216606	21	0.830606	0.998503
6SL	ASV	rabundance	log2p1	Enterobacterales order 03	6SL	-0.232604	0.379412	0.95	-1.02163	0.556427	-0.613063	21	0.546417	0.998503
6SL	ASV	rabundance	log2p1	Enterobacteriaceae uncl. 02	6SL	-1.07114	1.24595	0.95	-3.66223	1.51994	-0.859702	21	0.399661	0.998503
6SL	ASV	rabundance	log2p1	Eggerthella 1	6SL	-0.28409	0.632471	0.95	-1.59938	1.03121	-0.449175	21	0.657907	0.998503
6SL	ASV	rabundance	log2p1	Bacteroides 03	6SL	-0.595231	0.833886	0.95	-2.32939	1.13893	-0.713804	21	0.483207	0.998503
6SL	ASV	rabundance	log2p1	Bacteroides 01	6SL	-0.306217	1.48517	0.95	-3.3948	2.78237	-0.206183	21	0.838634	0.998503
6SL	ASV	rabundance	log2p1	Parabacteroides 01	6SL	-0.404728	0.960037	0.95	-2.40123	1.59178	-0.421575	21	0.677619	0.998503
6SL	ASV	rabundance	log2p1	Bacteroides 02	6SL	0.0193073	1.36256	0.95	-2.81429	2.85291	0.0141698	21	0.988828	0.998503
DFL	ASV	rabundance	log2p1	Bifidobacterium 010	DFL	0.227753	0.407238	0.95	-0.619144	1.07465	0.559262	21	0.581899	0.981353
DFL	ASV	rabundance	log2p1	Bifidobacterium 002	DFL	0.420254	0.939226	0.95	-1.53297	2.37348	0.447447	21	0.659134	0.981353
DFL	ASV	rabundance	log2p1	Bifidobacterium 006	DFL	0.710461	0.495457	0.95	-0.319899	1.74082	1.43395	21	0.16631	0.981353
DFL	ASV	rabundance	log2p1	Bifidobacterium 013	DFL	0.302945	0.409739	0.95	-0.549153	1.15504	0.739361	21	0.467872	0.981353
DFL	ASV	rabundance	log2p1	Bifidobacterium 005	DFL	0.627687	0.450988	0.95	-0.310194	1.56557	1.3918	21	0.178549	0.981353
DFL	ASV	rabundance	log2p1	Bifidobacterium 018	DFL	0.43057	0.361452	0.95	-0.321111	1.18225	1.19122	21	0.246857	0.981353
DFL	ASV	rabundance	log2p1	Bifidobacterium 021	DFL	0.0498522	0.317177	0.95	-0.609753	0.709458	0.157175	21	0.876609	0.991175
DFL	ASV	rabundance	log2p1	Bifidobacterium 024	DFL	0.111975	0.326438	0.95	-0.566889	0.79084	0.343021	21	0.734992	0.981353
DFL	ASV	rabundance	log2p1	Bifidobacterium 016	DFL	0.325991	0.382087	0.95	-0.468602	1.12058	0.853186	21	0.403183	0.981353
DFL	ASV	rabundance	log2p1	Bifidobacterium 020	DFL	0.15817	0.345596	0.95	-0.560537	0.876877	0.457673	21	0.651888	0.981353
DFL	ASV	rabundance	log2p1	Bifidobacterium 046	DFL	-0.0143232	0.181534	0.95	-0.391844	0.363197	-0.078901	21	0.937858	0.991175
DFL	ASV	rabundance	log2p1	Bifidobacterium 045	DFL	0.072504	0.16903	0.95	-0.279014	0.424022	0.428941	21	0.672334	0.981353
DFL	ASV	rabundance	log2p1	Bifidobacterium 034	DFL	0.202167	0.22608	0.95	-0.267993	0.672327	0.894226	21	0.381336	0.981353
DFL	ASV	rabundance	log2p1	Bifidobacterium 038	DFL	0.202285	0.229974	0.95	-0.275971	0.680541	0.879602	21	0.38903	0.981353
DFL	ASV	rabundance	log2p1	Bifidobacterium 037	DFL	0.141482	0.237166	0.95	-0.351732	0.634696	0.596553	21	0.557183	0.981353
DFL	ASV	rabundance	log2p1	Bifidobacterium 041	DFL	0.0829456	0.208732	0.95	-0.351136	0.517027	0.397379	21	0.695098	0.981353
DFL	ASV	rabundance	log2p1	Bifidobacterium 019	DFL	0.332187	0.319138	0.95	-0.331497	0.99587	1.04089	21	0.309764	0.981353
DFL	ASV	rabundance	log2p1	Bifidobacterium 007	DFL	0.527106	0.432144	0.95	-0.371586	1.4258	1.21975	21	0.236083	0.981353
DFL	ASV	rabundance	log2p1	Bifidobacterium 015	DFL	0.225952	0.420456	0.95	-0.648434	1.10034	0.537397	21	0.596643	0.981353
DFL	ASV	rabundance	log2p1	Bifidobacterium 008	DFL	0.483036	0.450497	0.95	-0.453825	1.4199	1.07223	21	0.295786	0.981353
DFL	ASV	rabundance	log2p1	Bifidobacterium 014	DFL	0.290116	0.403495	0.95	-0.548997	1.12923	0.719009	21	0.480061	0.981353
DFL	ASV	rabundance	log2p1	Bifidobacterium 023	DFL	0.159846	0.347688	0.95	-0.56321	0.882903	0.459741	21	0.650426	0.981353
DFL	ASV	rabundance	log2p1	Bifidobacterium 017	DFL	0.0388205	0.342783	0.95	-0.674036	0.751677	0.113251	21	0.910907	0.991175
DFL	ASV	rabundance	log2p1	Bifidobacterium 026	DFL	0.0541449	0.272933	0.95	-0.513451	0.621741	0.198382	21	0.844654	0.991175
DFL	ASV	rabundance	log2p1	Bifidobacterium 001	DFL	1.31595	0.80692	0.95	-0.362132	2.99403	1.63083	21	0.117834	0.981353
DFL	ASV	rabundance	log2p1	Bifidobacterium 004	DFL	0.886965	0.511378	0.95	-0.176504	1.95043	1.73446	21	0.0974928	0.981353
DFL	ASV	rabundance	log2p1	Bifidobacterium 022	DFL	0.305938	0.274922	0.95	-0.265793	0.877668	1.11282	21	0.278363	0.981353
DFL	ASV	rabundance	log2p1	Bifidobacterium 035	DFL	0.263033	0.195435	0.95	-0.143396	0.669462	1.34588	21	0.192691	0.981353
DFL	ASV	rabundance	log2p1	Bifidobacterium 012	DFL	0.185429	0.37744	0.95	-0.599499	0.970358	0.491282	21	0.628322	0.981353
DFL	ASV	rabundance	log2p1	Bifidobacterium 047	DFL	0.0658547	0.192759	0.95	-0.335009	0.466719	0.341643	21	0.736015	0.981353
DFL	ASV	rabundance	log2p1	Bifidobacterium 003	DFL	-0.45532	0.798159	0.95	-2.11518	1.20454	-0.570463	21	0.574418	0.981353
DFL	ASV	rabundance	log2p1	Rothia 01	DFL	-0.181561	0.313529	0.95	-0.833581	0.470458	-0.579089	21	0.568689	0.981353
DFL	ASV	rabundance	log2p1	Haemophilus 1	DFL	0.0685965	0.577622	0.95	-1.13263	1.26983	0.118757	21	0.906597	0.991175
DFL	ASV	rabundance	log2p1	Sutterella 1	DFL	-0.267242	0.429696	0.95	-1.16084	0.62636	-0.621932	21	0.540681	0.981353
DFL	ASV	rabundance	log2p1	Staphylococcus 01	DFL	-0.0692817	0.480678	0.95	-1.06891	0.930343	-0.144133	21	0.886769	0.991175
DFL	ASV	rabundance	log2p1	Streptococcus 005	DFL	-0.145833	0.418004	0.95	-1.01512	0.723455	-0.348878	21	0.730655	0.981353
DFL	ASV	rabundance	log2p1	Streptococcus 001	DFL	0.0112309	0.451871	0.95	-0.928487	0.950949	0.0248542	21	0.980406	0.991175
DFL	ASV	rabundance	log2p1	Streptococcus 003	DFL	0.170368	0.716877	0.95	-1.32046	1.66119	0.237653	21	0.814454	0.991175
DFL	ASV	rabundance	log2p1	Streptococcus 002	DFL	0.559219	0.577901	0.95	-0.642592	1.76103	0.967673	21	0.344221	0.981353
DFL	ASV	rabundance	log2p1	Lacticaseibacillus 01	DFL	1.13687	0.714213	0.95	-0.348418	2.62216	1.59178	21	0.126376	0.981353
DFL	ASV	rabundance	log2p1	Enterococcus 01	DFL	0.589391	0.750962	0.95	-0.97232	2.1511	0.784848	21	0.441307	0.981353
DFL	ASV	rabundance	log2p1	Veillonella 01	DFL	-0.382321	0.437745	0.95	-1.29266	0.528019	-0.873388	21	0.39233	0.981353
DFL	ASV	rabundance	log2p1	Veillonella 02	DFL	-0.647531	0.640538	0.95	-1.9796	0.68454	-1.01092	21	0.323562	0.981353
DFL	ASV	rabundance	log2p1	Enterobacteriaceae uncl. 01	DFL	-1.24739	0.647842	0.95	-2.59466	0.0998662	-1.92546	21	0.0678209	0.981353
DFL	ASV	rabundance	log2p1	Enterobacteriaceae uncl. 03	DFL	0.352196	0.302373	0.95	-0.276623	0.981014	1.16477	21	0.257172	0.981353
DFL	ASV	rabundance	log2p1	Enterobacterales order 03	DFL	0.0251749	0.267635	0.95	-0.531403	0.581753	0.0940643	21	0.92595	0.991175
DFL	ASV	rabundance	log2p1	Enterobacteriaceae uncl. 02	DFL	0.0622526	0.886402	0.95	-1.78112	1.90563	0.0702306	21	0.944675	0.991175
DFL	ASV	rabundance	log2p1	Eggerthella 1	DFL	0.00497412	0.444414	0.95	-0.919235	0.929183	0.0111926	21	0.991175	0.991175
DFL	ASV	rabundance	log2p1	Bacteroides 03	DFL	0.301205	0.586508	0.95	-0.918506	1.52092	0.513556	21	0.612924	0.981353
DFL	ASV	rabundance	log2p1	Bacteroides 01	DFL	-0.392149	1.03612	0.95	-2.54689	1.76259	-0.378477	21	0.708876	0.981353
DFL	ASV	rabundance	log2p1	Parabacteroides 01	DFL	0.130476	0.6736	0.95	-1.27035	1.53131	0.1937	21	0.848272	0.991175
DFL	ASV	rabundance	log2p1	Bacteroides 02	DFL	0.0324615	0.952835	0.95	-1.94907	2.01399	0.0340684	21	0.973144	0.991175
DSLNT	ASV	rabundance	log2p1	Bifidobacterium 010	DSLNT	-0.0509389	0.552894	0.95	-1.20074	1.09887	-0.0921313	21	0.927467	0.991138
DSLNT	ASV	rabundance	log2p1	Bifidobacterium 002	DSLNT	-0.313972	1.2702	0.95	-2.95549	2.32755	-0.247183	21	0.807167	0.991138
DSLNT	ASV	rabundance	log2p1	Bifidobacterium 006	DSLNT	-0.316118	0.696372	0.95	-1.7643	1.13207	-0.45395	21	0.654521	0.991138
DSLNT	ASV	rabundance	log2p1	Bifidobacterium 013	DSLNT	-0.395372	0.552754	0.95	-1.54489	0.754144	-0.715276	21	0.482316	0.954424
DSLNT	ASV	rabundance	log2p1	Bifidobacterium 005	DSLNT	-0.536145	0.62446	0.95	-1.83478	0.762491	-0.858574	21	0.40027	0.954424
DSLNT	ASV	rabundance	log2p1	Bifidobacterium 018	DSLNT	-0.11205	0.502815	0.95	-1.15771	0.93361	-0.222846	21	0.825809	0.991138
DSLNT	ASV	rabundance	log2p1	Bifidobacterium 021	DSLNT	-0.293351	0.422971	0.95	-1.17297	0.586266	-0.693548	21	0.495566	0.954424
DSLNT	ASV	rabundance	log2p1	Bifidobacterium 024	DSLNT	-0.184831	0.439403	0.95	-1.09862	0.728958	-0.420641	21	0.67829	0.991138
DSLNT	ASV	rabundance	log2p1	Bifidobacterium 016	DSLNT	-0.447737	0.51469	0.95	-1.51809	0.622619	-0.869916	21	0.394182	0.954424
DSLNT	ASV	rabundance	log2p1	Bifidobacterium 020	DSLNT	-0.492999	0.455633	0.95	-1.44054	0.454542	-1.08201	21	0.291517	0.954424
DSLNT	ASV	rabundance	log2p1	Bifidobacterium 046	DSLNT	-0.128234	0.243129	0.95	-0.633848	0.37738	-0.527432	21	0.603422	0.991138
DSLNT	ASV	rabundance	log2p1	Bifidobacterium 045	DSLNT	-0.188016	0.225131	0.95	-0.656202	0.280169	-0.835141	21	0.413039	0.954424
DSLNT	ASV	rabundance	log2p1	Bifidobacterium 034	DSLNT	-0.28609	0.30415	0.95	-0.918605	0.346425	-0.940621	21	0.357594	0.954424
DSLNT	ASV	rabundance	log2p1	Bifidobacterium 038	DSLNT	-0.363988	0.305493	0.95	-0.999296	0.271319	-1.19148	21	0.246758	0.954424
DSLNT	ASV	rabundance	log2p1	Bifidobacterium 037	DSLNT	-0.0506196	0.322194	0.95	-0.720659	0.61942	-0.157109	21	0.87666	0.991138
DSLNT	ASV	rabundance	log2p1	Bifidobacterium 041	DSLNT	-0.0894029	0.28174	0.95	-0.675313	0.496507	-0.317324	21	0.754131	0.991138
DSLNT	ASV	rabundance	log2p1	Bifidobacterium 019	DSLNT	-0.492288	0.427857	0.95	-1.38207	0.39749	-1.15059	21	0.262835	0.954424
DSLNT	ASV	rabundance	log2p1	Bifidobacterium 007	DSLNT	-0.120336	0.602214	0.95	-1.37271	1.13204	-0.199823	21	0.843542	0.991138
DSLNT	ASV	rabundance	log2p1	Bifidobacterium 015	DSLNT	-0.459322	0.561762	0.95	-1.62757	0.708927	-0.817644	21	0.422741	0.954424
DSLNT	ASV	rabundance	log2p1	Bifidobacterium 008	DSLNT	-0.0293114	0.623613	0.95	-1.32618	1.26756	-0.0470026	21	0.962955	0.991138
DSLNT	ASV	rabundance	log2p1	Bifidobacterium 014	DSLNT	0.00618782	0.55054	0.95	-1.13872	1.1511	0.0112396	21	0.991138	0.991138
DSLNT	ASV	rabundance	log2p1	Bifidobacterium 023	DSLNT	-0.357045	0.464527	0.95	-1.32308	0.608992	-0.768621	21	0.450677	0.954424
DSLNT	ASV	rabundance	log2p1	Bifidobacterium 017	DSLNT	-0.329369	0.45657	0.95	-1.27886	0.620121	-0.721398	21	0.47862	0.954424
DSLNT	ASV	rabundance	log2p1	Bifidobacterium 026	DSLNT	-0.328839	0.361184	0.95	-1.07996	0.422284	-0.910448	21	0.372919	0.954424
DSLNT	ASV	rabundance	log2p1	Bifidobacterium 001	DSLNT	-0.825798	1.14036	0.95	-3.1973	1.5457	-0.724158	21	0.47696	0.954424
DSLNT	ASV	rabundance	log2p1	Bifidobacterium 004	DSLNT	-0.30059	0.734105	0.95	-1.82725	1.22607	-0.409465	21	0.686345	0.991138
DSLNT	ASV	rabundance	log2p1	Bifidobacterium 022	DSLNT	-0.427775	0.369747	0.95	-1.19671	0.341155	-1.15694	21	0.260288	0.954424
DSLNT	ASV	rabundance	log2p1	Bifidobacterium 035	DSLNT	-0.259123	0.268676	0.95	-0.817865	0.299619	-0.964444	21	0.345799	0.954424
DSLNT	ASV	rabundance	log2p1	Bifidobacterium 012	DSLNT	-0.0387735	0.511613	0.95	-1.10273	1.02518	-0.0757869	21	0.940306	0.991138
DSLNT	ASV	rabundance	log2p1	Bifidobacterium 047	DSLNT	-0.0539829	0.260283	0.95	-0.59527	0.487304	-0.207401	21	0.837695	0.991138
DSLNT	ASV	rabundance	log2p1	Bifidobacterium 003	DSLNT	-0.451572	1.07969	0.95	-2.69691	1.79377	-0.418242	21	0.680016	0.991138
DSLNT	ASV	rabundance	log2p1	Rothia 01	DSLNT	-0.0233758	0.42595	0.95	-0.909187	0.862435	-0.0548793	21	0.956753	0.991138
DSLNT	ASV	rabundance	log2p1	Haemophilus 1	DSLNT	0.883326	0.754633	0.95	-0.68602	2.45267	1.17054	21	0.254898	0.954424
DSLNT	ASV	rabundance	log2p1	Sutterella 1	DSLNT	-0.354726	0.579367	0.95	-1.55959	0.850134	-0.612265	21	0.546936	0.980712
DSLNT	ASV	rabundance	log2p1	Staphylococcus 01	DSLNT	0.470009	0.640082	0.95	-0.861114	1.80113	0.734296	21	0.470889	0.954424
DSLNT	ASV	rabundance	log2p1	Streptococcus 005	DSLNT	0.826516	0.53552	0.95	-0.287159	1.94019	1.54339	21	0.137673	0.954424
DSLNT	ASV	rabundance	log2p1	Streptococcus 001	DSLNT	0.944147	0.573203	0.95	-0.247894	2.13619	1.64714	21	0.114412	0.954424
DSLNT	ASV	rabundance	log2p1	Streptococcus 003	DSLNT	0.0330524	0.967581	0.95	-1.97914	2.04525	0.0341598	21	0.973072	0.991138
DSLNT	ASV	rabundance	log2p1	Streptococcus 002	DSLNT	0.194463	0.795024	0.95	-1.45888	1.84781	0.244601	21	0.80914	0.991138
DSLNT	ASV	rabundance	log2p1	Lacticaseibacillus 01	DSLNT	0.83253	1.00282	0.95	-1.25295	2.91801	0.830188	21	0.415771	0.954424
DSLNT	ASV	rabundance	log2p1	Enterococcus 01	DSLNT	1.96683	0.933008	0.95	0.0265338	3.90713	2.10805	21	0.0472142	0.954424
DSLNT	ASV	rabundance	log2p1	Veillonella 01	DSLNT	-0.50791	0.590362	0.95	-1.73564	0.719815	-0.860337	21	0.399319	0.954424
DSLNT	ASV	rabundance	log2p1	Veillonella 02	DSLNT	-0.924391	0.860849	0.95	-2.71463	0.865843	-1.07381	21	0.295091	0.954424
DSLNT	ASV	rabundance	log2p1	Enterobacteriaceae uncl. 01	DSLNT	-0.28446	0.94517	0.95	-2.25005	1.68113	-0.300962	21	0.766403	0.991138
DSLNT	ASV	rabundance	log2p1	Enterobacteriaceae uncl. 03	DSLNT	-0.0192918	0.42052	0.95	-0.893811	0.855227	-0.0458762	21	0.963842	0.991138
DSLNT	ASV	rabundance	log2p1	Enterobacterales order 03	DSLNT	-0.228389	0.357375	0.95	-0.97159	0.514813	-0.639073	21	0.529685	0.980712
DSLNT	ASV	rabundance	log2p1	Enterobacteriaceae uncl. 02	DSLNT	-0.82574	1.1813	0.95	-3.28238	1.6309	-0.699012	21	0.492214	0.954424
DSLNT	ASV	rabundance	log2p1	Eggerthella 1	DSLNT	-0.638396	0.582622	0.95	-1.85003	0.573234	-1.09573	21	0.285605	0.954424
DSLNT	ASV	rabundance	log2p1	Bacteroides 03	DSLNT	-0.874788	0.772286	0.95	-2.48084	0.731268	-1.13273	21	0.270097	0.954424
DSLNT	ASV	rabundance	log2p1	Bacteroides 01	DSLNT	-0.180452	1.40084	0.95	-3.09365	2.73275	-0.128817	21	0.898728	0.991138
DSLNT	ASV	rabundance	log2p1	Parabacteroides 01	DSLNT	0.0358755	0.908752	0.95	-1.85398	1.92573	0.0394778	21	0.968882	0.991138
DSLNT	ASV	rabundance	log2p1	Bacteroides 02	DSLNT	0.0465432	1.28436	0.95	-2.62443	2.71752	0.0362384	21	0.971435	0.991138
Fucosylated	ASV	rabundance	log2p1	Bifidobacterium 010	Fucosylated	-0.242805	0.297842	0.95	-0.862201	0.37659	-0.815216	21	0.424098	0.92447
Fucosylated	ASV	rabundance	log2p1	Bifidobacterium 002	Fucosylated	-0.640615	0.681676	0.95	-2.05824	0.777007	-0.939765	21	0.358023	0.92447
Fucosylated	ASV	rabundance	log2p1	Bifidobacterium 006	Fucosylated	0.449006	0.370058	0.95	-0.320572	1.21858	1.21334	21	0.238472	0.92447
Fucosylated	ASV	rabundance	log2p1	Bifidobacterium 013	Fucosylated	0.28661	0.299582	0.95	-0.336406	0.909626	0.956699	21	0.349604	0.92447
Fucosylated	ASV	rabundance	log2p1	Bifidobacterium 005	Fucosylated	0.198037	0.344853	0.95	-0.519124	0.915198	0.574265	21	0.571889	0.92447
Fucosylated	ASV	rabundance	log2p1	Bifidobacterium 018	Fucosylated	0.429973	0.258909	0.95	-0.108458	0.968404	1.66071	21	0.11163	0.92447
Fucosylated	ASV	rabundance	log2p1	Bifidobacterium 021	Fucosylated	0.11878	0.232578	0.95	-0.364893	0.602453	0.510711	21	0.61488	0.92447
Fucosylated	ASV	rabundance	log2p1	Bifidobacterium 024	Fucosylated	0.269887	0.234088	0.95	-0.216925	0.7567	1.15293	21	0.261894	0.92447
Fucosylated	ASV	rabundance	log2p1	Bifidobacterium 016	Fucosylated	0.211047	0.282861	0.95	-0.377195	0.799288	0.746115	21	0.463869	0.92447
Fucosylated	ASV	rabundance	log2p1	Bifidobacterium 020	Fucosylated	0.0370085	0.255977	0.95	-0.495325	0.569342	0.144577	21	0.886423	0.962701
Fucosylated	ASV	rabundance	log2p1	Bifidobacterium 046	Fucosylated	0.0628371	0.133176	0.95	-0.214117	0.339791	0.471836	21	0.641909	0.92447
Fucosylated	ASV	rabundance	log2p1	Bifidobacterium 045	Fucosylated	-0.0372759	0.12492	0.95	-0.297062	0.22251	-0.298397	21	0.768332	0.929146
Fucosylated	ASV	rabundance	log2p1	Bifidobacterium 034	Fucosylated	0.0415086	0.16961	0.95	-0.311215	0.394232	0.244729	21	0.809042	0.95614
Fucosylated	ASV	rabundance	log2p1	Bifidobacterium 038	Fucosylated	0.0244608	0.172592	0.95	-0.334463	0.383385	0.141726	21	0.888647	0.962701
Fucosylated	ASV	rabundance	log2p1	Bifidobacterium 037	Fucosylated	0.158773	0.172921	0.95	-0.200835	0.518381	0.918184	21	0.368948	0.92447
Fucosylated	ASV	rabundance	log2p1	Bifidobacterium 041	Fucosylated	0.139044	0.151484	0.95	-0.175984	0.454072	0.917878	21	0.369105	0.92447
Fucosylated	ASV	rabundance	log2p1	Bifidobacterium 019	Fucosylated	0.0983023	0.240366	0.95	-0.401565	0.59817	0.40897	21	0.686703	0.92447
Fucosylated	ASV	rabundance	log2p1	Bifidobacterium 007	Fucosylated	0.423014	0.316566	0.95	-0.235321	1.08135	1.33626	21	0.195765	0.92447
Fucosylated	ASV	rabundance	log2p1	Bifidobacterium 015	Fucosylated	0.131045	0.310849	0.95	-0.515401	0.77749	0.421571	21	0.677622	0.92447
Fucosylated	ASV	rabundance	log2p1	Bifidobacterium 008	Fucosylated	0.479209	0.324739	0.95	-0.196122	1.15454	1.47568	21	0.154868	0.92447
Fucosylated	ASV	rabundance	log2p1	Bifidobacterium 014	Fucosylated	0.388265	0.289006	0.95	-0.212756	0.989287	1.34345	21	0.193465	0.92447
Fucosylated	ASV	rabundance	log2p1	Bifidobacterium 023	Fucosylated	0.200121	0.253938	0.95	-0.327972	0.728215	0.788071	21	0.439461	0.92447
Fucosylated	ASV	rabundance	log2p1	Bifidobacterium 017	Fucosylated	0.11565	0.251577	0.95	-0.407532	0.638833	0.459702	21	0.650454	0.92447
Fucosylated	ASV	rabundance	log2p1	Bifidobacterium 026	Fucosylated	0.0779296	0.200726	0.95	-0.339502	0.495361	0.388239	21	0.701747	0.92447
Fucosylated	ASV	rabundance	log2p1	Bifidobacterium 001	Fucosylated	0.245432	0.629289	0.95	-1.06325	1.55411	0.390015	21	0.700453	0.92447
Fucosylated	ASV	rabundance	log2p1	Bifidobacterium 004	Fucosylated	0.456039	0.390713	0.95	-0.356492	1.26857	1.1672	21	0.256213	0.92447
Fucosylated	ASV	rabundance	log2p1	Bifidobacterium 022	Fucosylated	-0.0352197	0.208472	0.95	-0.468762	0.398322	-0.168942	21	0.867459	0.962701
Fucosylated	ASV	rabundance	log2p1	Bifidobacterium 035	Fucosylated	-0.000780211	0.150197	0.95	-0.313132	0.311571	-0.00519459	21	0.995904	0.995904
Fucosylated	ASV	rabundance	log2p1	Bifidobacterium 012	Fucosylated	-0.239256	0.275	0.95	-0.811149	0.332638	-0.870021	21	0.394125	0.92447
Fucosylated	ASV	rabundance	log2p1	Bifidobacterium 047	Fucosylated	0.150414	0.138701	0.95	-0.13803	0.438858	1.08445	21	0.290459	0.92447
Fucosylated	ASV	rabundance	log2p1	Bifidobacterium 003	Fucosylated	-0.644818	0.576158	0.95	-1.843	0.553368	-1.11917	21	0.275706	0.92447
Fucosylated	ASV	rabundance	log2p1	Rothia 01	Fucosylated	0.00383192	0.233028	0.95	-0.480776	0.48844	0.016444	21	0.987035	0.995904
Fucosylated	ASV	rabundance	log2p1	Haemophilus 1	Fucosylated	0.251113	0.422533	0.95	-0.627591	1.12982	0.594305	21	0.558657	0.92447
Fucosylated	ASV	rabundance	log2p1	Sutterella 1	Fucosylated	-0.230359	0.315779	0.95	-0.887057	0.426339	-0.729494	21	0.473758	0.92447
Fucosylated	ASV	rabundance	log2p1	Staphylococcus 01	Fucosylated	-0.0549706	0.354416	0.95	-0.792019	0.682077	-0.155102	21	0.878222	0.962701
Fucosylated	ASV	rabundance	log2p1	Streptococcus 005	Fucosylated	0.107907	0.308223	0.95	-0.533078	0.748891	0.350093	21	0.729756	0.925544
Fucosylated	ASV	rabundance	log2p1	Streptococcus 001	Fucosylated	0.448661	0.318499	0.95	-0.213693	1.11101	1.40867	21	0.173566	0.92447
Fucosylated	ASV	rabundance	log2p1	Streptococcus 003	Fucosylated	0.560726	0.514986	0.95	-0.510246	1.6317	1.08882	21	0.288572	0.92447
Fucosylated	ASV	rabundance	log2p1	Streptococcus 002	Fucosylated	0.285469	0.431053	0.95	-0.610955	1.18189	0.66226	21	0.515008	0.92447
Fucosylated	ASV	rabundance	log2p1	Lacticaseibacillus 01	Fucosylated	0.753499	0.532717	0.95	-0.354346	1.86134	1.41445	21	0.171887	0.92447
Fucosylated	ASV	rabundance	log2p1	Enterococcus 01	Fucosylated	1.26715	0.489048	0.95	0.250122	2.28419	2.59106	21	0.0170463	0.886407
Fucosylated	ASV	rabundance	log2p1	Veillonella 01	Fucosylated	-0.556896	0.305298	0.95	-1.1918	0.0780061	-1.82411	21	0.0823998	0.92447
Fucosylated	ASV	rabundance	log2p1	Veillonella 02	Fucosylated	-0.650017	0.462411	0.95	-1.61165	0.311618	-1.40571	21	0.174432	0.92447
Fucosylated	ASV	rabundance	log2p1	Enterobacteriaceae uncl. 01	Fucosylated	-0.462161	0.508253	0.95	-1.51913	0.594809	-0.909313	21	0.373504	0.92447
Fucosylated	ASV	rabundance	log2p1	Enterobacteriaceae uncl. 03	Fucosylated	0.0151259	0.23003	0.95	-0.463248	0.4935	0.0657563	21	0.948194	0.995904
Fucosylated	ASV	rabundance	log2p1	Enterobacterales order 03	Fucosylated	-0.0976622	0.196237	0.95	-0.50576	0.310436	-0.497674	21	0.623885	0.92447
Fucosylated	ASV	rabundance	log2p1	Enterobacteriaceae uncl. 02	Fucosylated	-0.640021	0.6386	0.95	-1.96806	0.68802	-1.00223	21	0.327644	0.92447
Fucosylated	ASV	rabundance	log2p1	Eggerthella 1	Fucosylated	0.0147121	0.327688	0.95	-0.666752	0.696177	0.0448966	21	0.964614	0.995904
Fucosylated	ASV	rabundance	log2p1	Bacteroides 03	Fucosylated	-0.162823	0.433735	0.95	-1.06482	0.739179	-0.375397	21	0.711131	0.92447
Fucosylated	ASV	rabundance	log2p1	Bacteroides 01	Fucosylated	-0.245977	0.764739	0.95	-1.83634	1.34439	-0.321648	21	0.750899	0.929146
Fucosylated	ASV	rabundance	log2p1	Parabacteroides 01	Fucosylated	-0.268419	0.493682	0.95	-1.29509	0.758248	-0.543709	21	0.592367	0.92447
Fucosylated	ASV	rabundance	log2p1	Bacteroides 02	Fucosylated	0.308594	0.699388	0.95	-1.14586	1.76305	0.441235	21	0.663553	0.92447
LNDFHI	ASV	rabundance	log2p1	Bifidobacterium 010	LNDFHI	-0.145154	0.36637	0.95	-0.907063	0.616754	-0.396196	21	0.695958	0.872311
LNDFHI	ASV	rabundance	log2p1	Bifidobacterium 002	LNDFHI	0.180817	0.844961	0.95	-1.57637	1.93801	0.213994	21	0.832616	0.905057
LNDFHI	ASV	rabundance	log2p1	Bifidobacterium 006	LNDFHI	0.549752	0.449609	0.95	-0.385261	1.48477	1.22273	21	0.234976	0.872311
LNDFHI	ASV	rabundance	log2p1	Bifidobacterium 013	LNDFHI	0.189629	0.369712	0.95	-0.579228	0.958486	0.512911	21	0.613367	0.872311
LNDFHI	ASV	rabundance	log2p1	Bifidobacterium 005	LNDFHI	0.363095	0.414981	0.95	-0.499906	1.2261	0.874968	21	0.391489	0.872311
LNDFHI	ASV	rabundance	log2p1	Bifidobacterium 018	LNDFHI	0.393511	0.323555	0.95	-0.279358	1.06638	1.21621	21	0.237399	0.872311
LNDFHI	ASV	rabundance	log2p1	Bifidobacterium 021	LNDFHI	0.0834565	0.283886	0.95	-0.506917	0.67383	0.293979	21	0.77166	0.872311
LNDFHI	ASV	rabundance	log2p1	Bifidobacterium 024	LNDFHI	0.120705	0.292237	0.95	-0.487036	0.728446	0.413038	21	0.683766	0.872311
LNDFHI	ASV	rabundance	log2p1	Bifidobacterium 016	LNDFHI	0.178929	0.346175	0.95	-0.540981	0.898839	0.516875	21	0.610644	0.872311
LNDFHI	ASV	rabundance	log2p1	Bifidobacterium 020	LNDFHI	0.14501	0.309705	0.95	-0.499056	0.789077	0.468221	21	0.64445	0.872311
LNDFHI	ASV	rabundance	log2p1	Bifidobacterium 046	LNDFHI	0.0333288	0.16258	0.95	-0.304775	0.371433	0.204999	21	0.839547	0.905057
LNDFHI	ASV	rabundance	log2p1	Bifidobacterium 045	LNDFHI	0.0767464	0.151249	0.95	-0.237792	0.391285	0.507419	21	0.617149	0.872311
LNDFHI	ASV	rabundance	log2p1	Bifidobacterium 034	LNDFHI	0.176718	0.202837	0.95	-0.245104	0.59854	0.871232	21	0.393479	0.872311
LNDFHI	ASV	rabundance	log2p1	Bifidobacterium 038	LNDFHI	0.167181	0.206706	0.95	-0.262687	0.597049	0.808786	21	0.427707	0.872311
LNDFHI	ASV	rabundance	log2p1	Bifidobacterium 037	LNDFHI	0.158437	0.211572	0.95	-0.281551	0.598424	0.748855	21	0.462251	0.872311
LNDFHI	ASV	rabundance	log2p1	Bifidobacterium 041	LNDFHI	0.127671	0.185722	0.95	-0.258558	0.5139	0.68743	21	0.499334	0.872311
LNDFHI	ASV	rabundance	log2p1	Bifidobacterium 019	LNDFHI	0.212997	0.289641	0.95	-0.389345	0.815338	0.735382	21	0.470241	0.872311
LNDFHI	ASV	rabundance	log2p1	Bifidobacterium 007	LNDFHI	0.476244	0.387133	0.95	-0.328844	1.28133	1.23018	21	0.232233	0.872311
LNDFHI	ASV	rabundance	log2p1	Bifidobacterium 015	LNDFHI	0.137913	0.378264	0.95	-0.64873	0.924557	0.364595	21	0.71906	0.872311
LNDFHI	ASV	rabundance	log2p1	Bifidobacterium 008	LNDFHI	0.475216	0.401536	0.95	-0.359823	1.31026	1.1835	21	0.249837	0.872311
LNDFHI	ASV	rabundance	log2p1	Bifidobacterium 014	LNDFHI	0.366382	0.357262	0.95	-0.376584	1.10935	1.02553	21	0.316782	0.872311
LNDFHI	ASV	rabundance	log2p1	Bifidobacterium 023	LNDFHI	0.150036	0.3115	0.95	-0.497763	0.797834	0.481656	21	0.635032	0.872311
LNDFHI	ASV	rabundance	log2p1	Bifidobacterium 017	LNDFHI	0.0454664	0.307188	0.95	-0.593366	0.684299	0.148008	21	0.883748	0.905057
LNDFHI	ASV	rabundance	log2p1	Bifidobacterium 026	LNDFHI	0.0784033	0.244275	0.95	-0.429595	0.586401	0.320963	21	0.751411	0.872311
LNDFHI	ASV	rabundance	log2p1	Bifidobacterium 001	LNDFHI	0.73955	0.750568	0.95	-0.821342	2.30044	0.98532	21	0.335684	0.872311
LNDFHI	ASV	rabundance	log2p1	Bifidobacterium 004	LNDFHI	0.651658	0.469026	0.95	-0.323734	1.62705	1.38939	21	0.179272	0.872311
LNDFHI	ASV	rabundance	log2p1	Bifidobacterium 022	LNDFHI	0.079033	0.253001	0.95	-0.447112	0.605178	0.312382	21	0.757831	0.872311
LNDFHI	ASV	rabundance	log2p1	Bifidobacterium 035	LNDFHI	0.0885234	0.181553	0.95	-0.289036	0.466083	0.48759	21	0.630891	0.872311
LNDFHI	ASV	rabundance	log2p1	Bifidobacterium 012	LNDFHI	-0.145008	0.338783	0.95	-0.849546	0.559531	-0.428025	21	0.67299	0.872311
LNDFHI	ASV	rabundance	log2p1	Bifidobacterium 047	LNDFHI	0.0794822	0.172389	0.95	-0.279021	0.437985	0.461063	21	0.649493	0.872311
LNDFHI	ASV	rabundance	log2p1	Bifidobacterium 003	LNDFHI	-0.653307	0.706718	0.95	-2.12301	0.816395	-0.924423	21	0.365767	0.872311
LNDFHI	ASV	rabundance	log2p1	Rothia 01	LNDFHI	-0.2513	0.277909	0.95	-0.829243	0.326644	-0.904252	21	0.376119	0.872311
LNDFHI	ASV	rabundance	log2p1	Haemophilus 1	LNDFHI	0.360401	0.511921	0.95	-0.704197	1.425	0.704016	21	0.489156	0.872311
LNDFHI	ASV	rabundance	log2p1	Sutterella 1	LNDFHI	-0.348906	0.38116	0.95	-1.14157	0.44376	-0.915379	21	0.370385	0.872311
LNDFHI	ASV	rabundance	log2p1	Staphylococcus 01	LNDFHI	0.176696	0.429342	0.95	-0.71617	1.06956	0.41155	21	0.684839	0.872311
LNDFHI	ASV	rabundance	log2p1	Streptococcus 005	LNDFHI	0.176795	0.373778	0.95	-0.600519	0.954109	0.472994	21	0.641097	0.872311
LNDFHI	ASV	rabundance	log2p1	Streptococcus 001	LNDFHI	0.299634	0.39973	0.95	-0.53165	1.13092	0.74959	21	0.461817	0.872311
LNDFHI	ASV	rabundance	log2p1	Streptococcus 003	LNDFHI	0.34782	0.638946	0.95	-0.98094	1.67658	0.544366	21	0.591923	0.872311
LNDFHI	ASV	rabundance	log2p1	Streptococcus 002	LNDFHI	0.433106	0.520922	0.95	-0.65021	1.51642	0.831423	21	0.415089	0.872311
LNDFHI	ASV	rabundance	log2p1	Lacticaseibacillus 01	LNDFHI	1.28707	0.616771	0.95	0.00442535	2.56971	2.08679	21	0.0492835	0.872311
LNDFHI	ASV	rabundance	log2p1	Enterococcus 01	LNDFHI	1.0819	0.640822	0.95	-0.250762	2.41456	1.6883	21	0.10615	0.872311
LNDFHI	ASV	rabundance	log2p1	Veillonella 01	LNDFHI	-0.438198	0.387822	0.95	-1.24472	0.368323	-1.12989	21	0.271262	0.872311
LNDFHI	ASV	rabundance	log2p1	Veillonella 02	LNDFHI	-0.41581	0.580908	0.95	-1.62387	0.792256	-0.715792	21	0.482004	0.872311
LNDFHI	ASV	rabundance	log2p1	Enterobacteriaceae uncl. 01	LNDFHI	-1.18807	0.574042	0.95	-2.38185	0.0057183	-2.06965	21	0.0510102	0.872311
LNDFHI	ASV	rabundance	log2p1	Enterobacteriaceae uncl. 03	LNDFHI	0.0399711	0.279515	0.95	-0.541311	0.621253	0.143002	21	0.887652	0.905057
LNDFHI	ASV	rabundance	log2p1	Enterobacterales order 03	LNDFHI	0.0757285	0.239377	0.95	-0.422082	0.573539	0.316357	21	0.754854	0.872311
LNDFHI	ASV	rabundance	log2p1	Enterobacteriaceae uncl. 02	LNDFHI	-0.328545	0.791382	0.95	-1.97431	1.31722	-0.415154	21	0.68224	0.872311
LNDFHI	ASV	rabundance	log2p1	Eggerthella 1	LNDFHI	-0.241343	0.394856	0.95	-1.06249	0.579805	-0.611217	21	0.547616	0.872311
LNDFHI	ASV	rabundance	log2p1	Bacteroides 03	LNDFHI	-0.0442609	0.528921	0.95	-1.14421	1.05569	-0.0836815	21	0.934102	0.934102
LNDFHI	ASV	rabundance	log2p1	Bacteroides 01	LNDFHI	-0.370927	0.928373	0.95	-2.30158	1.55973	-0.399545	21	0.693526	0.872311
LNDFHI	ASV	rabundance	log2p1	Parabacteroides 01	LNDFHI	0.0911489	0.603995	0.95	-1.16493	1.34723	0.15091	21	0.881487	0.905057
LNDFHI	ASV	rabundance	log2p1	Bacteroides 02	LNDFHI	-0.291843	0.851722	0.95	-2.0631	1.47941	-0.342651	21	0.735267	0.872311
LNFPI	ASV	rabundance	log2p1	Bifidobacterium 010	LNFPI	-0.108	0.30028	0.95	-0.732467	0.516467	-0.359665	21	0.722689	0.991506
LNFPI	ASV	rabundance	log2p1	Bifidobacterium 002	LNFPI	0.237706	0.690895	0.95	-1.19909	1.6745	0.344055	21	0.734226	0.991506
LNFPI	ASV	rabundance	log2p1	Bifidobacterium 006	LNFPI	0.142181	0.379882	0.95	-0.647827	0.932189	0.374277	21	0.711951	0.991506
LNFPI	ASV	rabundance	log2p1	Bifidobacterium 013	LNFPI	-0.090294	0.304074	0.95	-0.722651	0.542063	-0.296947	21	0.769424	0.991506
LNFPI	ASV	rabundance	log2p1	Bifidobacterium 005	LNFPI	-0.0101306	0.346034	0.95	-0.729747	0.709486	-0.0292765	21	0.976921	0.991506
LNFPI	ASV	rabundance	log2p1	Bifidobacterium 018	LNFPI	0.124108	0.272849	0.95	-0.443313	0.691529	0.45486	21	0.653877	0.991506
LNFPI	ASV	rabundance	log2p1	Bifidobacterium 021	LNFPI	-0.08277	0.232301	0.95	-0.565865	0.400325	-0.356306	21	0.725166	0.991506
LNFPI	ASV	rabundance	log2p1	Bifidobacterium 024	LNFPI	-0.0421575	0.240158	0.95	-0.541594	0.457279	-0.175541	21	0.862336	0.991506
LNFPI	ASV	rabundance	log2p1	Bifidobacterium 016	LNFPI	-0.0973576	0.284549	0.95	-0.689109	0.494394	-0.342148	21	0.73564	0.991506
LNFPI	ASV	rabundance	log2p1	Bifidobacterium 020	LNFPI	-0.12262	0.253584	0.95	-0.649977	0.404738	-0.483545	21	0.633712	0.991506
LNFPI	ASV	rabundance	log2p1	Bifidobacterium 046	LNFPI	-0.0201664	0.133226	0.95	-0.297224	0.256891	-0.151371	21	0.881128	0.991506
LNFPI	ASV	rabundance	log2p1	Bifidobacterium 045	LNFPI	-0.016803	0.124587	0.95	-0.275896	0.24229	-0.134869	21	0.894	0.991506
LNFPI	ASV	rabundance	log2p1	Bifidobacterium 034	LNFPI	0.00649298	0.169108	0.95	-0.345187	0.358173	0.0383954	21	0.969735	0.991506
LNFPI	ASV	rabundance	log2p1	Bifidobacterium 038	LNFPI	0.008012	0.171915	0.95	-0.349505	0.365529	0.0466044	21	0.963269	0.991506
LNFPI	ASV	rabundance	log2p1	Bifidobacterium 037	LNFPI	-0.00717327	0.175585	0.95	-0.372321	0.357975	-0.0408536	21	0.967799	0.991506
LNFPI	ASV	rabundance	log2p1	Bifidobacterium 041	LNFPI	0.0151403	0.153786	0.95	-0.304676	0.334956	0.09845	21	0.922509	0.991506
LNFPI	ASV	rabundance	log2p1	Bifidobacterium 019	LNFPI	-0.05395	0.239984	0.95	-0.553024	0.445124	-0.224807	21	0.824303	0.991506
LNFPI	ASV	rabundance	log2p1	Bifidobacterium 007	LNFPI	0.155858	0.326551	0.95	-0.523243	0.834958	0.477284	21	0.63809	0.991506
LNFPI	ASV	rabundance	log2p1	Bifidobacterium 015	LNFPI	-0.191384	0.307987	0.95	-0.831877	0.44911	-0.621403	21	0.541022	0.991506
LNFPI	ASV	rabundance	log2p1	Bifidobacterium 008	LNFPI	0.172428	0.337588	0.95	-0.529625	0.874482	0.510765	21	0.614843	0.991506
LNFPI	ASV	rabundance	log2p1	Bifidobacterium 014	LNFPI	0.0940373	0.299159	0.95	-0.528097	0.716172	0.314339	21	0.756365	0.991506
LNFPI	ASV	rabundance	log2p1	Bifidobacterium 023	LNFPI	-0.0943239	0.25572	0.95	-0.626122	0.437474	-0.368857	21	0.715927	0.991506
LNFPI	ASV	rabundance	log2p1	Bifidobacterium 017	LNFPI	-0.141447	0.249842	0.95	-0.661021	0.378127	-0.566145	21	0.577296	0.991506
LNFPI	ASV	rabundance	log2p1	Bifidobacterium 026	LNFPI	-0.0836152	0.199738	0.95	-0.498993	0.331763	-0.418625	21	0.679741	0.991506
LNFPI	ASV	rabundance	log2p1	Bifidobacterium 001	LNFPI	0.0727095	0.628621	0.95	-1.23458	1.38	0.115665	21	0.909017	0.991506
LNFPI	ASV	rabundance	log2p1	Bifidobacterium 004	LNFPI	0.178492	0.399542	0.95	-0.652401	1.00938	0.446741	21	0.659635	0.991506
LNFPI	ASV	rabundance	log2p1	Bifidobacterium 022	LNFPI	-0.0627762	0.207256	0.95	-0.493788	0.368235	-0.302893	21	0.764951	0.991506
LNFPI	ASV	rabundance	log2p1	Bifidobacterium 035	LNFPI	-0.0413471	0.149272	0.95	-0.351776	0.269081	-0.276992	21	0.784495	0.991506
LNFPI	ASV	rabundance	log2p1	Bifidobacterium 012	LNFPI	-0.101522	0.277814	0.95	-0.679269	0.476224	-0.365432	21	0.718444	0.991506
LNFPI	ASV	rabundance	log2p1	Bifidobacterium 047	LNFPI	0.00152879	0.141912	0.95	-0.293593	0.296651	0.0107728	21	0.991506	0.991506
LNFPI	ASV	rabundance	log2p1	Bifidobacterium 003	LNFPI	-0.47491	0.58135	0.95	-1.68389	0.734074	-0.816908	21	0.423152	0.991506
LNFPI	ASV	rabundance	log2p1	Rothia 01	LNFPI	-0.128457	0.230318	0.95	-0.607429	0.350515	-0.557738	21	0.582921	0.991506
LNFPI	ASV	rabundance	log2p1	Haemophilus 1	LNFPI	0.523132	0.408572	0.95	-0.32654	1.3728	1.28039	21	0.21437	0.991506
LNFPI	ASV	rabundance	log2p1	Sutterella 1	LNFPI	-0.0703702	0.317995	0.95	-0.731678	0.590937	-0.221293	21	0.827002	0.991506
LNFPI	ASV	rabundance	log2p1	Staphylococcus 01	LNFPI	0.265965	0.348276	0.95	-0.458313	0.990244	0.763663	21	0.453563	0.991506
LNFPI	ASV	rabundance	log2p1	Streptococcus 005	LNFPI	0.222743	0.303916	0.95	-0.409285	0.854771	0.732909	21	0.471716	0.991506
LNFPI	ASV	rabundance	log2p1	Streptococcus 001	LNFPI	0.374974	0.32151	0.95	-0.293643	1.04359	1.16629	21	0.256572	0.991506
LNFPI	ASV	rabundance	log2p1	Streptococcus 003	LNFPI	0.595727	0.510739	0.95	-0.466412	1.65787	1.1664	21	0.256528	0.991506
LNFPI	ASV	rabundance	log2p1	Streptococcus 002	LNFPI	0.390016	0.425205	0.95	-0.494246	1.27428	0.917242	21	0.36943	0.991506
LNFPI	ASV	rabundance	log2p1	Lacticaseibacillus 01	LNFPI	0.875731	0.521162	0.95	-0.208084	1.95955	1.68034	21	0.107706	0.991506
LNFPI	ASV	rabundance	log2p1	Enterococcus 01	LNFPI	1.09439	0.505827	0.95	0.0424631	2.14631	2.16356	21	0.0421766	0.991506
LNFPI	ASV	rabundance	log2p1	Veillonella 01	LNFPI	-0.36236	0.317469	0.95	-1.02257	0.297852	-1.1414	21	0.266551	0.991506
LNFPI	ASV	rabundance	log2p1	Veillonella 02	LNFPI	-0.290273	0.477392	0.95	-1.28306	0.702519	-0.608039	21	0.549682	0.991506
LNFPI	ASV	rabundance	log2p1	Enterobacteriaceae uncl. 01	LNFPI	-0.744948	0.489631	0.95	-1.76319	0.273295	-1.52145	21	0.143063	0.991506
LNFPI	ASV	rabundance	log2p1	Enterobacteriaceae uncl. 03	LNFPI	-0.0749851	0.228469	0.95	-0.550113	0.400143	-0.328206	21	0.746006	0.991506
LNFPI	ASV	rabundance	log2p1	Enterobacterales order 03	LNFPI	0.0429435	0.19631	0.95	-0.365306	0.451193	0.218753	21	0.828954	0.991506
LNFPI	ASV	rabundance	log2p1	Enterobacteriaceae uncl. 02	LNFPI	-0.521233	0.640839	0.95	-1.85393	0.811464	-0.813361	21	0.425138	0.991506
LNFPI	ASV	rabundance	log2p1	Eggerthella 1	LNFPI	-0.290449	0.320065	0.95	-0.956061	0.375162	-0.90747	21	0.374454	0.991506
LNFPI	ASV	rabundance	log2p1	Bacteroides 03	LNFPI	-0.301196	0.428284	0.95	-1.19186	0.589469	-0.703263	21	0.489616	0.991506
LNFPI	ASV	rabundance	log2p1	Bacteroides 01	LNFPI	-0.174138	0.762344	0.95	-1.75952	1.41124	-0.228424	21	0.821526	0.991506
LNFPI	ASV	rabundance	log2p1	Parabacteroides 01	LNFPI	-0.135868	0.494096	0.95	-1.1634	0.891661	-0.274984	21	0.786016	0.991506
LNFPI	ASV	rabundance	log2p1	Bacteroides 02	LNFPI	-0.702305	0.682578	0.95	-2.1218	0.717193	-1.0289	21	0.315232	0.991506
LNFPII	ASV	rabundance	log2p1	Bifidobacterium 010	LNFPII	-0.33129	0.39552	0.95	-1.15382	0.491238	-0.837607	21	0.411683	0.795795
LNFPII	ASV	rabundance	log2p1	Bifidobacterium 002	LNFPII	-0.929259	0.902356	0.95	-2.80581	0.947294	-1.02981	21	0.314813	0.795795
LNFPII	ASV	rabundance	log2p1	Bifidobacterium 006	LNFPII	0.451878	0.49914	0.95	-0.586141	1.4899	0.905312	21	0.37557	0.795795
LNFPII	ASV	rabundance	log2p1	Bifidobacterium 013	LNFPII	0.494383	0.392188	0.95	-0.321216	1.30998	1.26058	21	0.221288	0.795795
LNFPII	ASV	rabundance	log2p1	Bifidobacterium 005	LNFPII	0.19235	0.460013	0.95	-0.7643	1.149	0.418141	21	0.680089	0.874921
LNFPII	ASV	rabundance	log2p1	Bifidobacterium 018	LNFPII	0.544407	0.346196	0.95	-0.175546	1.26436	1.57254	21	0.130771	0.795795
LNFPII	ASV	rabundance	log2p1	Bifidobacterium 021	LNFPII	0.319213	0.30313	0.95	-0.31118	0.949606	1.05306	21	0.304281	0.795795
LNFPII	ASV	rabundance	log2p1	Bifidobacterium 024	LNFPII	0.512787	0.300671	0.95	-0.112493	1.13807	1.70547	21	0.102856	0.795795
LNFPII	ASV	rabundance	log2p1	Bifidobacterium 016	LNFPII	0.351787	0.373081	0.95	-0.424077	1.12765	0.942925	21	0.356442	0.795795
LNFPII	ASV	rabundance	log2p1	Bifidobacterium 020	LNFPII	0.226953	0.336763	0.95	-0.473384	0.927289	0.673924	21	0.50771	0.825029
LNFPII	ASV	rabundance	log2p1	Bifidobacterium 046	LNFPII	0.187956	0.173146	0.95	-0.172122	0.548033	1.08553	21	0.289991	0.795795
LNFPII	ASV	rabundance	log2p1	Bifidobacterium 045	LNFPII	-0.037064	0.166185	0.95	-0.382664	0.308536	-0.223029	21	0.825668	0.923472
LNFPII	ASV	rabundance	log2p1	Bifidobacterium 034	LNFPII	0.0315121	0.225643	0.95	-0.437739	0.500763	0.139655	21	0.890264	0.925874
LNFPII	ASV	rabundance	log2p1	Bifidobacterium 038	LNFPII	-0.0258884	0.229429	0.95	-0.503012	0.451236	-0.112838	21	0.91123	0.929098
LNFPII	ASV	rabundance	log2p1	Bifidobacterium 037	LNFPII	0.344855	0.221986	0.95	-0.116789	0.8065	1.5535	21	0.135245	0.795795
LNFPII	ASV	rabundance	log2p1	Bifidobacterium 041	LNFPII	0.296683	0.194861	0.95	-0.108552	0.701918	1.52254	21	0.142791	0.795795
LNFPII	ASV	rabundance	log2p1	Bifidobacterium 019	LNFPII	0.192854	0.317963	0.95	-0.468387	0.854095	0.606528	21	0.550665	0.842194
LNFPII	ASV	rabundance	log2p1	Bifidobacterium 007	LNFPII	0.473254	0.425925	0.95	-0.412505	1.35901	1.11112	21	0.279076	0.795795
LNFPII	ASV	rabundance	log2p1	Bifidobacterium 015	LNFPII	0.292122	0.409963	0.95	-0.560443	1.14469	0.712556	21	0.483963	0.816923
LNFPII	ASV	rabundance	log2p1	Bifidobacterium 008	LNFPII	0.574327	0.435767	0.95	-0.331901	1.48055	1.31797	21	0.201712	0.795795
LNFPII	ASV	rabundance	log2p1	Bifidobacterium 014	LNFPII	0.589157	0.379072	0.95	-0.199167	1.37748	1.55421	21	0.135077	0.795795
LNFPII	ASV	rabundance	log2p1	Bifidobacterium 023	LNFPII	0.442251	0.328581	0.95	-0.24107	1.12557	1.34594	21	0.192672	0.795795
LNFPII	ASV	rabundance	log2p1	Bifidobacterium 017	LNFPII	0.362265	0.326615	0.95	-0.316968	1.0415	1.10915	21	0.279906	0.795795
LNFPII	ASV	rabundance	log2p1	Bifidobacterium 026	LNFPII	0.274752	0.260938	0.95	-0.267898	0.817402	1.05294	21	0.304334	0.795795
LNFPII	ASV	rabundance	log2p1	Bifidobacterium 001	LNFPII	-0.0338529	0.839371	0.95	-1.77942	1.71171	-0.0403313	21	0.96821	0.96821
LNFPII	ASV	rabundance	log2p1	Bifidobacterium 004	LNFPII	0.390645	0.529046	0.95	-0.709567	1.49086	0.738395	21	0.468447	0.816923
LNFPII	ASV	rabundance	log2p1	Bifidobacterium 022	LNFPII	-0.193878	0.274019	0.95	-0.763732	0.375975	-0.707536	21	0.487012	0.816923
LNFPII	ASV	rabundance	log2p1	Bifidobacterium 035	LNFPII	-0.104228	0.198325	0.95	-0.516667	0.308211	-0.525541	21	0.604713	0.870212
LNFPII	ASV	rabundance	log2p1	Bifidobacterium 012	LNFPII	-0.305557	0.366003	0.95	-1.0667	0.455589	-0.834847	21	0.413201	0.795795
LNFPII	ASV	rabundance	log2p1	Bifidobacterium 047	LNFPII	0.279219	0.17937	0.95	-0.093802	0.65224	1.55666	21	0.134494	0.795795
LNFPII	ASV	rabundance	log2p1	Bifidobacterium 003	LNFPII	-0.864397	0.765368	0.95	-2.45607	0.727274	-1.12939	21	0.271471	0.795795
LNFPII	ASV	rabundance	log2p1	Rothia 01	LNFPII	0.141478	0.308174	0.95	-0.499405	0.78236	0.459084	21	0.65089	0.874921
LNFPII	ASV	rabundance	log2p1	Haemophilus 1	LNFPII	-0.112744	0.565751	0.95	-1.28929	1.0638	-0.199283	21	0.843958	0.923472
LNFPII	ASV	rabundance	log2p1	Sutterella 1	LNFPII	-0.410078	0.415454	0.95	-1.27406	0.453905	-0.987061	21	0.33485	0.795795
LNFPII	ASV	rabundance	log2p1	Staphylococcus 01	LNFPII	-0.196645	0.469361	0.95	-1.17273	0.779446	-0.418962	21	0.679498	0.874921
LNFPII	ASV	rabundance	log2p1	Streptococcus 005	LNFPII	0.0856638	0.410423	0.95	-0.767858	0.939185	0.208721	21	0.836678	0.923472
LNFPII	ASV	rabundance	log2p1	Streptococcus 001	LNFPII	0.693304	0.416217	0.95	-0.172267	1.55887	1.66573	21	0.110617	0.795795
LNFPII	ASV	rabundance	log2p1	Streptococcus 003	LNFPII	0.653401	0.688915	0.95	-0.779276	2.08608	0.948449	21	0.353689	0.795795
LNFPII	ASV	rabundance	log2p1	Streptococcus 002	LNFPII	-0.480841	0.569269	0.95	-1.6647	0.703018	-0.844665	21	0.407818	0.795795
LNFPII	ASV	rabundance	log2p1	Lacticaseibacillus 01	LNFPII	-0.135047	0.7404	0.95	-1.67479	1.4047	-0.182398	21	0.85702	0.923472
LNFPII	ASV	rabundance	log2p1	Enterococcus 01	LNFPII	1.02306	0.712537	0.95	-0.458747	2.50486	1.43579	21	0.165791	0.795795
LNFPII	ASV	rabundance	log2p1	Veillonella 01	LNFPII	-0.587144	0.417515	0.95	-1.45541	0.281126	-1.40628	21	0.174266	0.795795
LNFPII	ASV	rabundance	log2p1	Veillonella 02	LNFPII	-0.367921	0.637816	0.95	-1.69433	0.958489	-0.576846	21	0.570176	0.847119
LNFPII	ASV	rabundance	log2p1	Enterobacteriaceae uncl. 01	LNFPII	0.113848	0.688234	0.95	-1.31741	1.54511	0.165421	21	0.870195	0.923472
LNFPII	ASV	rabundance	log2p1	Enterobacteriaceae uncl. 03	LNFPII	-0.153319	0.303925	0.95	-0.785366	0.478729	-0.504462	21	0.619189	0.870212
LNFPII	ASV	rabundance	log2p1	Enterobacterales order 03	LNFPII	-0.159601	0.260028	0.95	-0.700359	0.381156	-0.613785	21	0.54595	0.842194
LNFPII	ASV	rabundance	log2p1	Enterobacteriaceae uncl. 02	LNFPII	-0.306667	0.866235	0.95	-2.1081	1.49477	-0.354023	21	0.726852	0.878984
LNFPII	ASV	rabundance	log2p1	Eggerthella 1	LNFPII	-0.175552	0.433859	0.95	-1.07781	0.726706	-0.40463	21	0.689841	0.874921
LNFPII	ASV	rabundance	log2p1	Bacteroides 03	LNFPII	-0.420933	0.571062	0.95	-1.60852	0.766656	-0.737106	21	0.469214	0.816923
LNFPII	ASV	rabundance	log2p1	Bacteroides 01	LNFPII	-0.276446	1.01712	0.95	-2.39166	1.83877	-0.271794	21	0.788435	0.923472
LNFPII	ASV	rabundance	log2p1	Parabacteroides 01	LNFPII	-0.243881	0.658601	0.95	-1.61352	1.12575	-0.370302	21	0.714866	0.878984
LNFPII	ASV	rabundance	log2p1	Bacteroides 02	LNFPII	0.897095	0.913097	0.95	-1.00179	2.79598	0.982475	21	0.33705	0.795795
LNFPIII	ASV	rabundance	log2p1	Bifidobacterium 010	LNFPIII	-0.187276	0.268861	0.95	-0.746403	0.371851	-0.696554	21	0.493721	0.896035
LNFPIII	ASV	rabundance	log2p1	Bifidobacterium 002	LNFPIII	-0.294903	0.622228	0.95	-1.5889	0.99909	-0.473947	21	0.640428	0.896035
LNFPIII	ASV	rabundance	log2p1	Bifidobacterium 006	LNFPIII	0.302555	0.337735	0.95	-0.399803	1.00491	0.895835	21	0.380495	0.896035
LNFPIII	ASV	rabundance	log2p1	Bifidobacterium 013	LNFPIII	0.12764	0.273703	0.95	-0.441556	0.696837	0.466346	21	0.645769	0.896035
LNFPIII	ASV	rabundance	log2p1	Bifidobacterium 005	LNFPIII	0.0770279	0.311979	0.95	-0.571767	0.725823	0.246901	21	0.807382	0.896035
LNFPIII	ASV	rabundance	log2p1	Bifidobacterium 018	LNFPIII	0.316884	0.237705	0.95	-0.177451	0.811219	1.3331	21	0.196783	0.896035
LNFPIII	ASV	rabundance	log2p1	Bifidobacterium 021	LNFPIII	0.0806158	0.209634	0.95	-0.355343	0.516574	0.384555	21	0.704434	0.896035
LNFPIII	ASV	rabundance	log2p1	Bifidobacterium 024	LNFPIII	0.173471	0.213664	0.95	-0.270869	0.61781	0.811884	21	0.425966	0.896035
LNFPIII	ASV	rabundance	log2p1	Bifidobacterium 016	LNFPIII	0.0708237	0.257163	0.95	-0.463975	0.605623	0.275404	21	0.785697	0.896035
LNFPIII	ASV	rabundance	log2p1	Bifidobacterium 020	LNFPIII	0.0208107	0.230181	0.95	-0.457877	0.499498	0.0904102	21	0.928818	0.928818
LNFPIII	ASV	rabundance	log2p1	Bifidobacterium 046	LNFPIII	0.0340037	0.120123	0.95	-0.215805	0.283812	0.283075	21	0.779891	0.896035
LNFPIII	ASV	rabundance	log2p1	Bifidobacterium 045	LNFPIII	-0.01706	0.112473	0.95	-0.250961	0.216841	-0.15168	21	0.880887	0.928818
LNFPIII	ASV	rabundance	log2p1	Bifidobacterium 034	LNFPIII	0.0374863	0.152469	0.95	-0.279591	0.354564	0.245861	21	0.808177	0.896035
LNFPIII	ASV	rabundance	log2p1	Bifidobacterium 038	LNFPIII	0.0159879	0.155186	0.95	-0.30674	0.338716	0.103024	21	0.918922	0.928818
LNFPIII	ASV	rabundance	log2p1	Bifidobacterium 037	LNFPIII	0.124661	0.156186	0.95	-0.200145	0.449467	0.798159	21	0.433712	0.896035
LNFPIII	ASV	rabundance	log2p1	Bifidobacterium 041	LNFPIII	0.095168	0.13732	0.95	-0.190405	0.380741	0.693037	21	0.49588	0.896035
LNFPIII	ASV	rabundance	log2p1	Bifidobacterium 019	LNFPIII	0.0291017	0.216843	0.95	-0.421848	0.480051	0.134206	21	0.894517	0.928818
LNFPIII	ASV	rabundance	log2p1	Bifidobacterium 007	LNFPIII	0.335372	0.287253	0.95	-0.262003	0.932748	1.16752	21	0.256088	0.896035
LNFPIII	ASV	rabundance	log2p1	Bifidobacterium 015	LNFPIII	0.0533372	0.280377	0.95	-0.529738	0.636412	0.190234	21	0.850953	0.921865
LNFPIII	ASV	rabundance	log2p1	Bifidobacterium 008	LNFPIII	0.38414	0.295009	0.95	-0.229364	0.997644	1.30213	21	0.206974	0.896035
LNFPIII	ASV	rabundance	log2p1	Bifidobacterium 014	LNFPIII	0.342677	0.260205	0.95	-0.19845	0.883803	1.31695	21	0.202047	0.896035
LNFPIII	ASV	rabundance	log2p1	Bifidobacterium 023	LNFPIII	0.12443	0.230032	0.95	-0.353948	0.602808	0.540924	21	0.594252	0.896035
LNFPIII	ASV	rabundance	log2p1	Bifidobacterium 017	LNFPIII	0.0699797	0.226777	0.95	-0.401629	0.541588	0.308584	21	0.760678	0.896035
LNFPIII	ASV	rabundance	log2p1	Bifidobacterium 026	LNFPIII	0.0510446	0.180746	0.95	-0.324838	0.426927	0.282411	21	0.780393	0.896035
LNFPIII	ASV	rabundance	log2p1	Bifidobacterium 001	LNFPIII	0.174252	0.566471	0.95	-1.00379	1.35229	0.30761	21	0.761409	0.896035
LNFPIII	ASV	rabundance	log2p1	Bifidobacterium 004	LNFPIII	0.313197	0.355944	0.95	-0.427028	1.05342	0.879905	21	0.388869	0.896035
LNFPIII	ASV	rabundance	log2p1	Bifidobacterium 022	LNFPIII	-0.122477	0.18562	0.95	-0.508495	0.26354	-0.65983	21	0.516535	0.896035
LNFPIII	ASV	rabundance	log2p1	Bifidobacterium 035	LNFPIII	-0.0730413	0.134076	0.95	-0.351867	0.205785	-0.544776	21	0.591646	0.896035
LNFPIII	ASV	rabundance	log2p1	Bifidobacterium 012	LNFPIII	-0.170817	0.248851	0.95	-0.688332	0.346698	-0.686421	21	0.499957	0.896035
LNFPIII	ASV	rabundance	log2p1	Bifidobacterium 047	LNFPIII	0.110165	0.125853	0.95	-0.151562	0.371891	0.87534	21	0.391291	0.896035
LNFPIII	ASV	rabundance	log2p1	Bifidobacterium 003	LNFPIII	-0.721994	0.50935	0.95	-1.78125	0.337257	-1.41748	21	0.171009	0.896035
LNFPIII	ASV	rabundance	log2p1	Rothia 01	LNFPIII	-0.0592415	0.209083	0.95	-0.494053	0.37557	-0.283339	21	0.779691	0.896035
LNFPIII	ASV	rabundance	log2p1	Haemophilus 1	LNFPIII	0.451251	0.370143	0.95	-0.318504	1.22101	1.21912	21	0.236314	0.896035
LNFPIII	ASV	rabundance	log2p1	Sutterella 1	LNFPIII	-0.26356	0.281632	0.95	-0.849245	0.322125	-0.935832	21	0.359997	0.896035
LNFPIII	ASV	rabundance	log2p1	Staphylococcus 01	LNFPIII	0.171547	0.31658	0.95	-0.486817	0.82991	0.541875	21	0.593608	0.896035
LNFPIII	ASV	rabundance	log2p1	Streptococcus 005	LNFPIII	0.319185	0.269014	0.95	-0.240261	0.878631	1.1865	21	0.248676	0.896035
LNFPIII	ASV	rabundance	log2p1	Streptococcus 001	LNFPIII	0.503371	0.278669	0.95	-0.0761541	1.0829	1.80634	21	0.0852193	0.896035
LNFPIII	ASV	rabundance	log2p1	Streptococcus 003	LNFPIII	0.258116	0.47249	0.95	-0.724482	1.24071	0.546288	21	0.590626	0.896035
LNFPIII	ASV	rabundance	log2p1	Streptococcus 002	LNFPIII	0.111312	0.390767	0.95	-0.701333	0.923957	0.284855	21	0.778546	0.896035
LNFPIII	ASV	rabundance	log2p1	Lacticaseibacillus 01	LNFPIII	0.763237	0.472696	0.95	-0.219787	1.74626	1.61465	21	0.121313	0.896035
LNFPIII	ASV	rabundance	log2p1	Enterococcus 01	LNFPIII	1.26565	0.42283	0.95	0.386327	2.14497	2.99328	21	0.0069273	0.360219
LNFPIII	ASV	rabundance	log2p1	Veillonella 01	LNFPIII	-0.462449	0.277619	0.95	-1.03979	0.114892	-1.66577	21	0.110609	0.896035
LNFPIII	ASV	rabundance	log2p1	Veillonella 02	LNFPIII	-0.404708	0.425739	0.95	-1.29008	0.480665	-0.950601	21	0.35262	0.896035
LNFPIII	ASV	rabundance	log2p1	Enterobacteriaceae uncl. 01	LNFPIII	-0.328965	0.460238	0.95	-1.28608	0.628153	-0.714771	21	0.482622	0.896035
LNFPIII	ASV	rabundance	log2p1	Enterobacteriaceae uncl. 03	LNFPIII	-0.0651727	0.206318	0.95	-0.494234	0.363889	-0.315885	21	0.755208	0.896035
LNFPIII	ASV	rabundance	log2p1	Enterobacterales order 03	LNFPIII	-0.105165	0.175955	0.95	-0.471083	0.260754	-0.597679	21	0.556445	0.896035
LNFPIII	ASV	rabundance	log2p1	Enterobacteriaceae uncl. 02	LNFPIII	-0.696377	0.567651	0.95	-1.87687	0.484118	-1.22677	21	0.233486	0.896035
LNFPIII	ASV	rabundance	log2p1	Eggerthella 1	LNFPIII	-0.155007	0.292642	0.95	-0.763588	0.453575	-0.529682	21	0.601888	0.896035
LNFPIII	ASV	rabundance	log2p1	Bacteroides 03	LNFPIII	-0.242621	0.387614	0.95	-1.04871	0.563467	-0.625934	21	0.538103	0.896035
LNFPIII	ASV	rabundance	log2p1	Bacteroides 01	LNFPIII	-0.280816	0.686425	0.95	-1.70832	1.14668	-0.409099	21	0.68661	0.896035
LNFPIII	ASV	rabundance	log2p1	Parabacteroides 01	LNFPIII	-0.184755	0.445087	0.95	-1.11036	0.740854	-0.415098	21	0.682281	0.896035
LNFPIII	ASV	rabundance	log2p1	Bacteroides 02	LNFPIII	0.153669	0.630733	0.95	-1.15801	1.46535	0.243635	21	0.809878	0.896035
LNFPV	ASV	rabundance	log2p1	Bifidobacterium 010	LNFPV	-0.217505	0.399705	0.95	-1.04874	0.613728	-0.544162	21	0.592061	0.860813
LNFPV	ASV	rabundance	log2p1	Bifidobacterium 002	LNFPV	-0.681784	0.913844	0.95	-2.58223	1.21866	-0.746062	21	0.4639	0.836674
LNFPV	ASV	rabundance	log2p1	Bifidobacterium 006	LNFPV	0.451542	0.499724	0.95	-0.587691	1.49077	0.903582	21	0.376466	0.836674
LNFPV	ASV	rabundance	log2p1	Bifidobacterium 013	LNFPV	0.491504	0.392823	0.95	-0.325416	1.30842	1.25121	21	0.224618	0.836674
LNFPV	ASV	rabundance	log2p1	Bifidobacterium 005	LNFPV	0.218334	0.45997	0.95	-0.738226	1.1749	0.474671	21	0.639921	0.86722
LNFPV	ASV	rabundance	log2p1	Bifidobacterium 018	LNFPV	0.489082	0.350526	0.95	-0.239876	1.21804	1.39528	21	0.177513	0.836674
LNFPV	ASV	rabundance	log2p1	Bifidobacterium 021	LNFPV	0.311582	0.303857	0.95	-0.320324	0.943488	1.02542	21	0.316832	0.836674
LNFPV	ASV	rabundance	log2p1	Bifidobacterium 024	LNFPV	0.486761	0.303097	0.95	-0.143564	1.11709	1.60596	21	0.123217	0.836674
LNFPV	ASV	rabundance	log2p1	Bifidobacterium 016	LNFPV	0.358324	0.373212	0.95	-0.417812	1.13446	0.960108	21	0.347926	0.836674
LNFPV	ASV	rabundance	log2p1	Bifidobacterium 020	LNFPV	0.155884	0.339056	0.95	-0.549223	0.86099	0.459757	21	0.650415	0.86722
LNFPV	ASV	rabundance	log2p1	Bifidobacterium 046	LNFPV	0.181308	0.173684	0.95	-0.179887	0.542503	1.0439	21	0.308401	0.836674
LNFPV	ASV	rabundance	log2p1	Bifidobacterium 045	LNFPV	-0.0457136	0.166265	0.95	-0.39148	0.300053	-0.274944	21	0.786046	0.898823
LNFPV	ASV	rabundance	log2p1	Bifidobacterium 034	LNFPV	0.0065623	0.225991	0.95	-0.463412	0.476537	0.0290379	21	0.977109	0.992978
LNFPV	ASV	rabundance	log2p1	Bifidobacterium 038	LNFPV	-0.0448496	0.229542	0.95	-0.522208	0.432509	-0.195387	21	0.846968	0.898823
LNFPV	ASV	rabundance	log2p1	Bifidobacterium 037	LNFPV	0.304308	0.225059	0.95	-0.163729	0.772345	1.35212	21	0.190719	0.836674
LNFPV	ASV	rabundance	log2p1	Bifidobacterium 041	LNFPV	0.269224	0.196985	0.95	-0.14043	0.678877	1.36672	21	0.186168	0.836674
LNFPV	ASV	rabundance	log2p1	Bifidobacterium 019	LNFPV	0.159853	0.319188	0.95	-0.503934	0.823641	0.500813	21	0.621711	0.86722
LNFPV	ASV	rabundance	log2p1	Bifidobacterium 007	LNFPV	0.471782	0.426497	0.95	-0.415168	1.35873	1.10618	21	0.281161	0.836674
LNFPV	ASV	rabundance	log2p1	Bifidobacterium 015	LNFPV	0.269067	0.411174	0.95	-0.586015	1.12415	0.654388	21	0.519965	0.860813
LNFPV	ASV	rabundance	log2p1	Bifidobacterium 008	LNFPV	0.572313	0.436411	0.95	-0.335253	1.47988	1.31141	21	0.203878	0.836674
LNFPV	ASV	rabundance	log2p1	Bifidobacterium 014	LNFPV	0.567715	0.381089	0.95	-0.224803	1.36023	1.48972	21	0.151165	0.836674
LNFPV	ASV	rabundance	log2p1	Bifidobacterium 023	LNFPV	0.38533	0.332364	0.95	-0.305859	1.07652	1.15936	21	0.259322	0.836674
LNFPV	ASV	rabundance	log2p1	Bifidobacterium 017	LNFPV	0.375539	0.32628	0.95	-0.302998	1.05408	1.15097	21	0.262681	0.836674
LNFPV	ASV	rabundance	log2p1	Bifidobacterium 026	LNFPV	0.238347	0.262936	0.95	-0.308459	0.785153	0.906481	21	0.374966	0.836674
LNFPV	ASV	rabundance	log2p1	Bifidobacterium 001	LNFPV	0.00748401	0.840323	0.95	-1.74006	1.75503	0.00890611	21	0.992978	0.992978
LNFPV	ASV	rabundance	log2p1	Bifidobacterium 004	LNFPV	0.392673	0.529571	0.95	-0.70863	1.49398	0.741493	21	0.466607	0.836674
LNFPV	ASV	rabundance	log2p1	Bifidobacterium 022	LNFPV	-0.181741	0.274722	0.95	-0.753058	0.389575	-0.661546	21	0.515456	0.860813
LNFPV	ASV	rabundance	log2p1	Bifidobacterium 035	LNFPV	-0.107344	0.198466	0.95	-0.520077	0.305389	-0.540867	21	0.59429	0.860813
LNFPV	ASV	rabundance	log2p1	Bifidobacterium 012	LNFPV	-0.199158	0.369891	0.95	-0.968389	0.570074	-0.538422	21	0.595947	0.860813
LNFPV	ASV	rabundance	log2p1	Bifidobacterium 047	LNFPV	0.268596	0.18036	0.95	-0.106482	0.643675	1.48923	21	0.151294	0.836674
LNFPV	ASV	rabundance	log2p1	Bifidobacterium 003	LNFPV	-0.749143	0.772016	0.95	-2.35464	0.856352	-0.970372	21	0.342906	0.836674
LNFPV	ASV	rabundance	log2p1	Rothia 01	LNFPV	0.193733	0.30716	0.95	-0.445043	0.832508	0.630721	21	0.535028	0.860813
LNFPV	ASV	rabundance	log2p1	Haemophilus 1	LNFPV	-0.199254	0.565237	0.95	-1.37473	0.97622	-0.352515	21	0.727966	0.872265
LNFPV	ASV	rabundance	log2p1	Sutterella 1	LNFPV	-0.337948	0.419008	0.95	-1.20932	0.533427	-0.806543	21	0.42897	0.836674
LNFPV	ASV	rabundance	log2p1	Staphylococcus 01	LNFPV	-0.347959	0.465686	0.95	-1.31641	0.620489	-0.747195	21	0.463231	0.836674
LNFPV	ASV	rabundance	log2p1	Streptococcus 005	LNFPV	0.138999	0.410179	0.95	-0.714016	0.992013	0.338873	21	0.738071	0.872265
LNFPV	ASV	rabundance	log2p1	Streptococcus 001	LNFPV	0.628289	0.421615	0.95	-0.248507	1.50508	1.4902	21	0.15104	0.836674
LNFPV	ASV	rabundance	log2p1	Streptococcus 003	LNFPV	0.681309	0.688416	0.95	-0.750331	2.11295	0.989675	21	0.3336	0.836674
LNFPV	ASV	rabundance	log2p1	Streptococcus 002	LNFPV	-0.585422	0.565237	0.95	-1.7609	0.590053	-1.03571	21	0.312117	0.836674
LNFPV	ASV	rabundance	log2p1	Lacticaseibacillus 01	LNFPV	-0.282357	0.739236	0.95	-1.81968	1.25497	-0.381958	21	0.70633	0.872265
LNFPV	ASV	rabundance	log2p1	Enterococcus 01	LNFPV	1.04824	0.711653	0.95	-0.431726	2.5282	1.47296	21	0.155593	0.836674
LNFPV	ASV	rabundance	log2p1	Veillonella 01	LNFPV	-0.653074	0.413333	0.95	-1.51265	0.206498	-1.58002	21	0.129048	0.836674
LNFPV	ASV	rabundance	log2p1	Veillonella 02	LNFPV	-0.529025	0.633116	0.95	-1.84566	0.787611	-0.835589	21	0.412793	0.836674
LNFPV	ASV	rabundance	log2p1	Enterobacteriaceae uncl. 01	LNFPV	0.0736488	0.689251	0.95	-1.35973	1.50702	0.106853	21	0.91592	0.952556
LNFPV	ASV	rabundance	log2p1	Enterobacteriaceae uncl. 03	LNFPV	-0.11616	0.305046	0.95	-0.750537	0.518217	-0.380795	21	0.70718	0.872265
LNFPV	ASV	rabundance	log2p1	Enterobacterales order 03	LNFPV	-0.158257	0.260357	0.95	-0.699699	0.383186	-0.607843	21	0.549809	0.860813
LNFPV	ASV	rabundance	log2p1	Enterobacteriaceae uncl. 02	LNFPV	-0.210896	0.868551	0.95	-2.01715	1.59536	-0.242813	21	0.810506	0.898823
LNFPV	ASV	rabundance	log2p1	Eggerthella 1	LNFPV	-0.104625	0.435426	0.95	-1.01014	0.800894	-0.240282	21	0.812442	0.898823
LNFPV	ASV	rabundance	log2p1	Bacteroides 03	LNFPV	-0.529886	0.567375	0.95	-1.70981	0.650034	-0.933926	21	0.360957	0.836674
LNFPV	ASV	rabundance	log2p1	Bacteroides 01	LNFPV	-0.220938	1.01888	0.95	-2.33982	1.89795	-0.216843	21	0.830423	0.898823
LNFPV	ASV	rabundance	log2p1	Parabacteroides 01	LNFPV	-0.268935	0.658865	0.95	-1.63912	1.10125	-0.40818	21	0.687274	0.872265
LNFPV	ASV	rabundance	log2p1	Bacteroides 02	LNFPV	0.810031	0.918008	0.95	-1.09907	2.71913	0.882379	21	0.387561	0.836674
LNH	ASV	rabundance	log2p1	Bifidobacterium 010	LNH	-0.305041	0.393032	0.95	-1.1224	0.512313	-0.776124	21	0.446329	0.876601
LNH	ASV	rabundance	log2p1	Bifidobacterium 002	LNH	0.357679	0.913612	0.95	-1.54228	2.25764	0.3915	21	0.699372	0.918659
LNH	ASV	rabundance	log2p1	Bifidobacterium 006	LNH	0.312438	0.499801	0.95	-0.726955	1.35183	0.625124	21	0.538624	0.876601
LNH	ASV	rabundance	log2p1	Bifidobacterium 013	LNH	0.118892	0.402436	0.95	-0.718021	0.955804	0.295429	21	0.770567	0.931849
LNH	ASV	rabundance	log2p1	Bifidobacterium 005	LNH	0.0076469	0.457965	0.95	-0.944744	0.960037	0.0166976	21	0.986836	0.986836
LNH	ASV	rabundance	log2p1	Bifidobacterium 018	LNH	0.415027	0.351394	0.95	-0.315736	1.14579	1.18109	21	0.250771	0.876601
LNH	ASV	rabundance	log2p1	Bifidobacterium 021	LNH	0.133059	0.306996	0.95	-0.505375	0.771493	0.433423	21	0.669127	0.915648
LNH	ASV	rabundance	log2p1	Bifidobacterium 024	LNH	0.256593	0.313104	0.95	-0.394542	0.907728	0.819514	21	0.421698	0.876601
LNH	ASV	rabundance	log2p1	Bifidobacterium 016	LNH	0.0193291	0.377611	0.95	-0.765956	0.804614	0.0511879	21	0.95966	0.986836
LNH	ASV	rabundance	log2p1	Bifidobacterium 020	LNH	0.018215	0.337446	0.95	-0.683543	0.719973	0.0539789	21	0.957462	0.986836
LNH	ASV	rabundance	log2p1	Bifidobacterium 046	LNH	0.17347	0.172305	0.95	-0.184857	0.531797	1.00676	21	0.325509	0.876601
LNH	ASV	rabundance	log2p1	Bifidobacterium 045	LNH	0.0911131	0.163754	0.95	-0.249431	0.431658	0.556403	21	0.583816	0.884263
LNH	ASV	rabundance	log2p1	Bifidobacterium 034	LNH	0.140534	0.221704	0.95	-0.320524	0.601591	0.633881	21	0.533003	0.876601
LNH	ASV	rabundance	log2p1	Bifidobacterium 038	LNH	0.134897	0.225621	0.95	-0.334307	0.604102	0.597893	21	0.556305	0.876601
LNH	ASV	rabundance	log2p1	Bifidobacterium 037	LNH	0.142303	0.230303	0.95	-0.336638	0.621244	0.617897	21	0.543287	0.876601
LNH	ASV	rabundance	log2p1	Bifidobacterium 041	LNH	0.206475	0.198527	0.95	-0.206385	0.619334	1.04003	21	0.310151	0.876601
LNH	ASV	rabundance	log2p1	Bifidobacterium 019	LNH	0.0354711	0.317895	0.95	-0.625628	0.69657	0.111581	21	0.912215	0.986836
LNH	ASV	rabundance	log2p1	Bifidobacterium 007	LNH	0.339792	0.428139	0.95	-0.550572	1.23016	0.79365	21	0.436276	0.876601
LNH	ASV	rabundance	log2p1	Bifidobacterium 015	LNH	-0.0186538	0.411316	0.95	-0.874032	0.836724	-0.0453516	21	0.964256	0.986836
LNH	ASV	rabundance	log2p1	Bifidobacterium 008	LNH	0.409706	0.440568	0.95	-0.506506	1.32592	0.929949	21	0.362965	0.876601
LNH	ASV	rabundance	log2p1	Bifidobacterium 014	LNH	0.342134	0.389766	0.95	-0.46843	1.1527	0.877792	21	0.389989	0.876601
LNH	ASV	rabundance	log2p1	Bifidobacterium 023	LNH	0.161249	0.337699	0.95	-0.541034	0.863532	0.477494	21	0.637943	0.896568
LNH	ASV	rabundance	log2p1	Bifidobacterium 017	LNH	-0.00896287	0.333161	0.95	-0.70181	0.683884	-0.0269025	21	0.978792	0.986836
LNH	ASV	rabundance	log2p1	Bifidobacterium 026	LNH	0.0945939	0.26464	0.95	-0.455756	0.644944	0.357443	21	0.724327	0.918659
LNH	ASV	rabundance	log2p1	Bifidobacterium 001	LNH	-0.117454	0.831819	0.95	-1.84732	1.61241	-0.141202	21	0.889056	0.986836
LNH	ASV	rabundance	log2p1	Bifidobacterium 004	LNH	0.25886	0.528269	0.95	-0.839735	1.35746	0.490016	21	0.629203	0.896568
LNH	ASV	rabundance	log2p1	Bifidobacterium 022	LNH	-0.241752	0.269782	0.95	-0.802794	0.319289	-0.896103	21	0.380355	0.876601
LNH	ASV	rabundance	log2p1	Bifidobacterium 035	LNH	-0.168342	0.194476	0.95	-0.572777	0.236092	-0.865621	21	0.39648	0.876601
LNH	ASV	rabundance	log2p1	Bifidobacterium 012	LNH	-0.28525	0.363551	0.95	-1.0413	0.470795	-0.784624	21	0.441436	0.876601
LNH	ASV	rabundance	log2p1	Bifidobacterium 047	LNH	0.12243	0.185904	0.95	-0.264179	0.509039	0.658565	21	0.517331	0.876601
LNH	ASV	rabundance	log2p1	Bifidobacterium 003	LNH	-0.856691	0.758829	0.95	-2.43476	0.721381	-1.12896	21	0.271645	0.876601
LNH	ASV	rabundance	log2p1	Rothia 01	LNH	-0.0521799	0.306852	0.95	-0.690315	0.585955	-0.170049	21	0.866599	0.986836
LNH	ASV	rabundance	log2p1	Haemophilus 1	LNH	0.648273	0.543321	0.95	-0.481624	1.77817	1.19317	21	0.24611	0.876601
LNH	ASV	rabundance	log2p1	Sutterella 1	LNH	-0.126348	0.420439	0.95	-1.0007	0.748003	-0.300514	21	0.76674	0.931849
LNH	ASV	rabundance	log2p1	Staphylococcus 01	LNH	0.341688	0.461295	0.95	-0.617628	1.301	0.740715	21	0.467069	0.876601
LNH	ASV	rabundance	log2p1	Streptococcus 005	LNH	0.259553	0.403373	0.95	-0.579306	1.09841	0.643458	21	0.526892	0.876601
LNH	ASV	rabundance	log2p1	Streptococcus 001	LNH	0.808072	0.402102	0.95	-0.0281455	1.64429	2.00962	21	0.0574953	0.876601
LNH	ASV	rabundance	log2p1	Streptococcus 003	LNH	1.38029	0.629102	0.95	0.0719965	2.68857	2.19406	21	0.0396213	0.876601
LNH	ASV	rabundance	log2p1	Streptococcus 002	LNH	0.448099	0.565509	0.95	-0.727942	1.62414	0.792381	21	0.436999	0.876601
LNH	ASV	rabundance	log2p1	Lacticaseibacillus 01	LNH	0.751465	0.716104	0.95	-0.737755	2.24069	1.04938	21	0.305931	0.876601
LNH	ASV	rabundance	log2p1	Enterococcus 01	LNH	1.3477	0.679374	0.95	-0.0651332	2.76054	1.98374	21	0.0605105	0.876601
LNH	ASV	rabundance	log2p1	Veillonella 01	LNH	-0.414476	0.42344	0.95	-1.29507	0.466115	-0.978831	21	0.338806	0.876601
LNH	ASV	rabundance	log2p1	Veillonella 02	LNH	0.0423062	0.637276	0.95	-1.28298	1.36759	0.066386	21	0.947699	0.986836
LNH	ASV	rabundance	log2p1	Enterobacteriaceae uncl. 01	LNH	-0.716358	0.664648	0.95	-2.09857	0.665853	-1.0778	21	0.293348	0.876601
LNH	ASV	rabundance	log2p1	Enterobacteriaceae uncl. 03	LNH	-0.302592	0.295864	0.95	-0.917874	0.312691	-1.02274	21	0.318069	0.876601
LNH	ASV	rabundance	log2p1	Enterobacterales order 03	LNH	0.0929631	0.259311	0.95	-0.446303	0.632229	0.358501	21	0.723547	0.918659
LNH	ASV	rabundance	log2p1	Enterobacteriaceae uncl. 02	LNH	-0.659944	0.849251	0.95	-2.42606	1.10617	-0.777089	21	0.445772	0.876601
LNH	ASV	rabundance	log2p1	Eggerthella 1	LNH	-0.306525	0.426604	0.95	-1.1937	0.580647	-0.718523	21	0.480354	0.876601
LNH	ASV	rabundance	log2p1	Bacteroides 03	LNH	-0.574407	0.559582	0.95	-1.73812	0.589308	-1.02649	21	0.316339	0.876601
LNH	ASV	rabundance	log2p1	Bacteroides 01	LNH	-0.541311	1.00325	0.95	-2.62768	1.54506	-0.539559	21	0.595177	0.884263
LNH	ASV	rabundance	log2p1	Parabacteroides 01	LNH	-0.605223	0.641638	0.95	-1.93958	0.729136	-0.943246	21	0.356281	0.876601
LNH	ASV	rabundance	log2p1	Bacteroides 02	LNH	-0.839225	0.907556	0.95	-2.72659	1.04814	-0.92471	21	0.365622	0.876601
LNnH	ASV	rabundance	log2p1	Bifidobacterium 010	LNnH	-0.127148	0.269626	0.95	-0.687866	0.433569	-0.471573	21	0.642094	0.995438
LNnH	ASV	rabundance	log2p1	Bifidobacterium 002	LNnH	0.0962726	0.623124	0.95	-1.19958	1.39213	0.1545	21	0.878691	0.995438
LNnH	ASV	rabundance	log2p1	Bifidobacterium 006	LNnH	0.146494	0.341497	0.95	-0.563687	0.856675	0.428978	21	0.672308	0.995438
LNnH	ASV	rabundance	log2p1	Bifidobacterium 013	LNnH	-0.0581655	0.273913	0.95	-0.627798	0.511467	-0.21235	21	0.833881	0.995438
LNnH	ASV	rabundance	log2p1	Bifidobacterium 005	LNnH	-0.0271004	0.311342	0.95	-0.674571	0.62037	-0.087044	21	0.931461	0.995438
LNnH	ASV	rabundance	log2p1	Bifidobacterium 018	LNnH	0.178321	0.243652	0.95	-0.328382	0.685024	0.731865	21	0.47234	0.995438
LNnH	ASV	rabundance	log2p1	Bifidobacterium 021	LNnH	-0.0557275	0.209322	0.95	-0.491037	0.379582	-0.266228	21	0.79266	0.995438
LNnH	ASV	rabundance	log2p1	Bifidobacterium 024	LNnH	0.0294429	0.216179	0.95	-0.420125	0.479011	0.136197	21	0.892963	0.995438
LNnH	ASV	rabundance	log2p1	Bifidobacterium 016	LNnH	-0.0913265	0.256	0.95	-0.623708	0.441055	-0.356744	21	0.724843	0.995438
LNnH	ASV	rabundance	log2p1	Bifidobacterium 020	LNnH	-0.124021	0.227863	0.95	-0.597888	0.349845	-0.544281	21	0.591981	0.995438
LNnH	ASV	rabundance	log2p1	Bifidobacterium 046	LNnH	-0.0024528	0.119952	0.95	-0.251907	0.247002	-0.0204482	21	0.983879	0.995438
LNnH	ASV	rabundance	log2p1	Bifidobacterium 045	LNnH	-0.0287629	0.111987	0.95	-0.261653	0.204127	-0.256841	21	0.799801	0.995438
LNnH	ASV	rabundance	log2p1	Bifidobacterium 034	LNnH	-0.00570966	0.152179	0.95	-0.322183	0.310763	-0.0375195	21	0.970425	0.995438
LNnH	ASV	rabundance	log2p1	Bifidobacterium 038	LNnH	-0.00743698	0.154704	0.95	-0.329161	0.314287	-0.0480724	21	0.962113	0.995438
LNnH	ASV	rabundance	log2p1	Bifidobacterium 037	LNnH	0.000914365	0.158013	0.95	-0.327691	0.329519	0.00578666	21	0.995438	0.995438
LNnH	ASV	rabundance	log2p1	Bifidobacterium 041	LNnH	0.019446	0.138357	0.95	-0.268284	0.307176	0.140549	21	0.889565	0.995438
LNnH	ASV	rabundance	log2p1	Bifidobacterium 019	LNnH	-0.0881244	0.215362	0.95	-0.535993	0.359744	-0.409193	21	0.686541	0.995438
LNnH	ASV	rabundance	log2p1	Bifidobacterium 007	LNnH	0.177628	0.292895	0.95	-0.431481	0.786737	0.606456	21	0.550712	0.995438
LNnH	ASV	rabundance	log2p1	Bifidobacterium 015	LNnH	-0.116591	0.27853	0.95	-0.695826	0.462645	-0.418592	21	0.679764	0.995438
LNnH	ASV	rabundance	log2p1	Bifidobacterium 008	LNnH	0.208182	0.302278	0.95	-0.420439	0.836804	0.688711	21	0.498544	0.995438
LNnH	ASV	rabundance	log2p1	Bifidobacterium 014	LNnH	0.127324	0.268408	0.95	-0.43086	0.685508	0.474368	21	0.640133	0.995438
LNnH	ASV	rabundance	log2p1	Bifidobacterium 023	LNnH	-0.0297594	0.230772	0.95	-0.509676	0.450157	-0.128956	21	0.89862	0.995438
LNnH	ASV	rabundance	log2p1	Bifidobacterium 017	LNnH	-0.118962	0.225046	0.95	-0.586971	0.349048	-0.528609	21	0.602619	0.995438
LNnH	ASV	rabundance	log2p1	Bifidobacterium 026	LNnH	-0.0632013	0.179962	0.95	-0.437454	0.311051	-0.351191	21	0.728944	0.995438
LNnH	ASV	rabundance	log2p1	Bifidobacterium 001	LNnH	0.0335151	0.565821	0.95	-1.14317	1.2102	0.0592327	21	0.953327	0.995438
LNnH	ASV	rabundance	log2p1	Bifidobacterium 004	LNnH	0.161471	0.359524	0.95	-0.586201	0.909143	0.449125	21	0.657942	0.995438
LNnH	ASV	rabundance	log2p1	Bifidobacterium 022	LNnH	-0.116875	0.185165	0.95	-0.501948	0.268198	-0.631192	21	0.534725	0.995438
LNnH	ASV	rabundance	log2p1	Bifidobacterium 035	LNnH	-0.0848058	0.133295	0.95	-0.362008	0.192396	-0.636227	21	0.531502	0.995438
LNnH	ASV	rabundance	log2p1	Bifidobacterium 012	LNnH	-0.121333	0.249394	0.95	-0.639976	0.39731	-0.48651	21	0.631645	0.995438
LNnH	ASV	rabundance	log2p1	Bifidobacterium 047	LNnH	0.0254858	0.127584	0.95	-0.23984	0.290811	0.199757	21	0.843592	0.995438
LNnH	ASV	rabundance	log2p1	Bifidobacterium 003	LNnH	-0.559284	0.517192	0.95	-1.63484	0.516276	-1.08139	21	0.291788	0.995438
LNnH	ASV	rabundance	log2p1	Rothia 01	LNnH	-0.0350307	0.208649	0.95	-0.468941	0.39888	-0.167893	21	0.868274	0.995438
LNnH	ASV	rabundance	log2p1	Haemophilus 1	LNnH	0.528079	0.363943	0.95	-0.228782	1.28494	1.45099	21	0.161556	0.995438
LNnH	ASV	rabundance	log2p1	Sutterella 1	LNnH	-0.109973	0.285487	0.95	-0.703675	0.48373	-0.385211	21	0.703955	0.995438
LNnH	ASV	rabundance	log2p1	Staphylococcus 01	LNnH	0.320642	0.309931	0.95	-0.323894	0.965179	1.03456	21	0.312641	0.995438
LNnH	ASV	rabundance	log2p1	Streptococcus 005	LNnH	0.266259	0.270803	0.95	-0.296907	0.829424	0.983219	21	0.336693	0.995438
LNnH	ASV	rabundance	log2p1	Streptococcus 001	LNnH	0.504334	0.277521	0.95	-0.0728031	1.08147	1.81728	21	0.0834731	0.995438
LNnH	ASV	rabundance	log2p1	Streptococcus 003	LNnH	0.556813	0.458433	0.95	-0.39655	1.51018	1.2146	21	0.238	0.995438
LNnH	ASV	rabundance	log2p1	Streptococcus 002	LNnH	0.526017	0.372962	0.95	-0.249601	1.30163	1.41038	21	0.17307	0.995438
LNnH	ASV	rabundance	log2p1	Lacticaseibacillus 01	LNnH	0.768746	0.470511	0.95	-0.209735	1.74723	1.63385	21	0.117193	0.995438
LNnH	ASV	rabundance	log2p1	Enterococcus 01	LNnH	1.20185	0.429649	0.95	0.308342	2.09535	2.79727	21	0.0107954	0.561361
LNnH	ASV	rabundance	log2p1	Veillonella 01	LNnH	-0.265175	0.288672	0.95	-0.865501	0.335152	-0.918602	21	0.368735	0.995438
LNnH	ASV	rabundance	log2p1	Veillonella 02	LNnH	-0.230581	0.430434	0.95	-1.12572	0.664555	-0.535694	21	0.597798	0.995438
LNnH	ASV	rabundance	log2p1	Enterobacteriaceae uncl. 01	LNnH	-0.521088	0.450122	0.95	-1.45717	0.414991	-1.15766	21	0.260001	0.995438
LNnH	ASV	rabundance	log2p1	Enterobacteriaceae uncl. 03	LNnH	-0.0895986	0.205194	0.95	-0.516323	0.337126	-0.436653	21	0.66682	0.995438
LNnH	ASV	rabundance	log2p1	Enterobacterales order 03	LNnH	-0.0370698	0.176673	0.95	-0.404482	0.330342	-0.209821	21	0.83583	0.995438
LNnH	ASV	rabundance	log2p1	Enterobacteriaceae uncl. 02	LNnH	-0.614808	0.570123	0.95	-1.80044	0.570828	-1.07838	21	0.293097	0.995438
LNnH	ASV	rabundance	log2p1	Eggerthella 1	LNnH	-0.140111	0.292019	0.95	-0.747399	0.467176	-0.479802	21	0.636328	0.995438
LNnH	ASV	rabundance	log2p1	Bacteroides 03	LNnH	-0.249975	0.386085	0.95	-1.05288	0.552933	-0.647461	21	0.524349	0.995438
LNnH	ASV	rabundance	log2p1	Bacteroides 01	LNnH	-0.506143	0.677938	0.95	-1.91599	0.903706	-0.746592	21	0.463587	0.995438
LNnH	ASV	rabundance	log2p1	Parabacteroides 01	LNnH	-0.330051	0.43957	0.95	-1.24419	0.584084	-0.750851	21	0.461074	0.995438
LNnH	ASV	rabundance	log2p1	Bacteroides 02	LNnH	-0.334428	0.625291	0.95	-1.63479	0.965936	-0.534836	21	0.598382	0.995438
LNnT	ASV	rabundance	log2p1	Bifidobacterium 010	LNnT	-0.172507	0.268711	0.95	-0.731323	0.386309	-0.641979	21	0.527833	0.97707
LNnT	ASV	rabundance	log2p1	Bifidobacterium 002	LNnT	-0.23736	0.621982	0.95	-1.53084	1.05612	-0.381619	21	0.706578	0.97707
LNnT	ASV	rabundance	log2p1	Bifidobacterium 006	LNnT	0.190551	0.340824	0.95	-0.518231	0.899334	0.55909	21	0.582014	0.97707
LNnT	ASV	rabundance	log2p1	Bifidobacterium 013	LNnT	0.0161251	0.274473	0.95	-0.554673	0.586923	0.0587494	21	0.953707	0.97707
LNnT	ASV	rabundance	log2p1	Bifidobacterium 005	LNnT	-0.0130889	0.311713	0.95	-0.661332	0.635154	-0.0419904	21	0.966903	0.97707
LNnT	ASV	rabundance	log2p1	Bifidobacterium 018	LNnT	0.179306	0.243882	0.95	-0.327873	0.686485	0.735217	21	0.470339	0.97707
LNnT	ASV	rabundance	log2p1	Bifidobacterium 021	LNnT	-0.0295627	0.209797	0.95	-0.46586	0.406735	-0.140911	21	0.889283	0.97707
LNnT	ASV	rabundance	log2p1	Bifidobacterium 024	LNnT	0.0556861	0.216161	0.95	-0.393845	0.505217	0.257614	21	0.799212	0.97707
LNnT	ASV	rabundance	log2p1	Bifidobacterium 016	LNnT	-0.0175805	0.257017	0.95	-0.552076	0.516915	-0.0684022	21	0.946113	0.97707
LNnT	ASV	rabundance	log2p1	Bifidobacterium 020	LNnT	-0.134963	0.22781	0.95	-0.60872	0.338795	-0.592434	21	0.559886	0.97707
LNnT	ASV	rabundance	log2p1	Bifidobacterium 046	LNnT	-0.0387232	0.119782	0.95	-0.287824	0.210378	-0.32328	21	0.74968	0.97707
LNnT	ASV	rabundance	log2p1	Bifidobacterium 045	LNnT	-0.069163	0.111262	0.95	-0.300545	0.162219	-0.621622	21	0.54088	0.97707
LNnT	ASV	rabundance	log2p1	Bifidobacterium 034	LNnT	-0.011437	0.152324	0.95	-0.328212	0.305338	-0.0750836	21	0.940859	0.97707
LNnT	ASV	rabundance	log2p1	Bifidobacterium 038	LNnT	-0.0252901	0.154777	0.95	-0.347167	0.296586	-0.163397	21	0.871768	0.97707
LNnT	ASV	rabundance	log2p1	Bifidobacterium 037	LNnT	0.0281101	0.15806	0.95	-0.300594	0.356814	0.177844	21	0.86055	0.97707
LNnT	ASV	rabundance	log2p1	Bifidobacterium 041	LNnT	0.00757165	0.138558	0.95	-0.280576	0.29572	0.0546459	21	0.956937	0.97707
LNnT	ASV	rabundance	log2p1	Bifidobacterium 019	LNnT	-0.0827785	0.215691	0.95	-0.531333	0.365776	-0.383783	21	0.704998	0.97707
LNnT	ASV	rabundance	log2p1	Bifidobacterium 007	LNnT	0.224344	0.291681	0.95	-0.382239	0.830927	0.769142	21	0.450374	0.97707
LNnT	ASV	rabundance	log2p1	Bifidobacterium 015	LNnT	-0.0329554	0.279893	0.95	-0.615024	0.549113	-0.117743	21	0.90739	0.97707
LNnT	ASV	rabundance	log2p1	Bifidobacterium 008	LNnT	0.272554	0.300159	0.95	-0.351662	0.896769	0.90803	21	0.374165	0.97707
LNnT	ASV	rabundance	log2p1	Bifidobacterium 014	LNnT	0.213387	0.266083	0.95	-0.339962	0.766736	0.801956	21	0.43156	0.97707
LNnT	ASV	rabundance	log2p1	Bifidobacterium 023	LNnT	-0.0131213	0.231089	0.95	-0.493697	0.467454	-0.0567802	21	0.955257	0.97707
LNnT	ASV	rabundance	log2p1	Bifidobacterium 017	LNnT	-0.025491	0.226709	0.95	-0.496959	0.445977	-0.112439	21	0.911543	0.97707
LNnT	ASV	rabundance	log2p1	Bifidobacterium 026	LNnT	-0.065306	0.180118	0.95	-0.439881	0.309269	-0.362574	21	0.720546	0.97707
LNnT	ASV	rabundance	log2p1	Bifidobacterium 001	LNnT	0.0360784	0.56641	0.95	-1.14184	1.21399	0.0636966	21	0.949814	0.97707
LNnT	ASV	rabundance	log2p1	Bifidobacterium 004	LNnT	0.202815	0.358909	0.95	-0.543578	0.949208	0.565087	21	0.578002	0.97707
LNnT	ASV	rabundance	log2p1	Bifidobacterium 022	LNnT	-0.0909409	0.186055	0.95	-0.477864	0.295982	-0.488784	21	0.63006	0.97707
LNnT	ASV	rabundance	log2p1	Bifidobacterium 035	LNnT	-0.064585	0.133976	0.95	-0.343203	0.214033	-0.482064	21	0.634747	0.97707
LNnT	ASV	rabundance	log2p1	Bifidobacterium 012	LNnT	-0.161903	0.248562	0.95	-0.678815	0.355009	-0.651359	21	0.521879	0.97707
LNnT	ASV	rabundance	log2p1	Bifidobacterium 047	LNnT	0.0648694	0.127054	0.95	-0.199353	0.329092	0.510567	21	0.61498	0.97707
LNnT	ASV	rabundance	log2p1	Bifidobacterium 003	LNnT	-0.531756	0.519147	0.95	-1.61138	0.54787	-1.02429	21	0.317355	0.97707
LNnT	ASV	rabundance	log2p1	Rothia 01	LNnT	-0.00607942	0.209005	0.95	-0.44073	0.428571	-0.0290874	21	0.97707	0.97707
LNnT	ASV	rabundance	log2p1	Haemophilus 1	LNnT	0.459416	0.368769	0.95	-0.307481	1.22631	1.24581	21	0.226555	0.97707
LNnT	ASV	rabundance	log2p1	Sutterella 1	LNnT	-0.13544	0.285269	0.95	-0.728689	0.457808	-0.474781	21	0.639843	0.97707
LNnT	ASV	rabundance	log2p1	Staphylococcus 01	LNnT	0.111354	0.317136	0.95	-0.548168	0.770875	0.351122	21	0.728995	0.97707
LNnT	ASV	rabundance	log2p1	Streptococcus 005	LNnT	0.363527	0.265667	0.95	-0.188958	0.916012	1.36836	21	0.185663	0.97707
LNnT	ASV	rabundance	log2p1	Streptococcus 001	LNnT	0.424673	0.28413	0.95	-0.166208	1.01555	1.49464	21	0.149884	0.97707
LNnT	ASV	rabundance	log2p1	Streptococcus 003	LNnT	0.259235	0.47138	0.95	-0.721052	1.23952	0.54995	21	0.588156	0.97707
LNnT	ASV	rabundance	log2p1	Streptococcus 002	LNnT	0.328782	0.383993	0.95	-0.469775	1.12734	0.856218	21	0.401542	0.97707
LNnT	ASV	rabundance	log2p1	Lacticaseibacillus 01	LNnT	0.775173	0.470568	0.95	-0.203428	1.75377	1.64731	21	0.114377	0.97707
LNnT	ASV	rabundance	log2p1	Enterococcus 01	LNnT	1.27879	0.419575	0.95	0.406233	2.15134	3.04781	21	0.00611433	0.317945
LNnT	ASV	rabundance	log2p1	Veillonella 01	LNnT	-0.429473	0.279427	0.95	-1.01057	0.151628	-1.53698	21	0.139231	0.97707
LNnT	ASV	rabundance	log2p1	Veillonella 02	LNnT	-0.511819	0.419198	0.95	-1.38359	0.359951	-1.22095	21	0.235637	0.97707
LNnT	ASV	rabundance	log2p1	Enterobacteriaceae uncl. 01	LNnT	-0.4307	0.455149	0.95	-1.37723	0.515834	-0.946284	21	0.354766	0.97707
LNnT	ASV	rabundance	log2p1	Enterobacteriaceae uncl. 03	LNnT	-0.0637114	0.205872	0.95	-0.491845	0.364422	-0.309471	21	0.760013	0.97707
LNnT	ASV	rabundance	log2p1	Enterobacterales order 03	LNnT	-0.0802552	0.176176	0.95	-0.446634	0.286124	-0.455539	21	0.653397	0.97707
LNnT	ASV	rabundance	log2p1	Enterobacteriaceae uncl. 02	LNnT	-0.745375	0.5633	0.95	-1.91682	0.426073	-1.32323	21	0.199987	0.97707
LNnT	ASV	rabundance	log2p1	Eggerthella 1	LNnT	-0.0187269	0.293897	0.95	-0.629919	0.592465	-0.0637194	21	0.949796	0.97707
LNnT	ASV	rabundance	log2p1	Bacteroides 03	LNnT	-0.278148	0.385582	0.95	-1.08001	0.523715	-0.72137	21	0.478637	0.97707
LNnT	ASV	rabundance	log2p1	Bacteroides 01	LNnT	-0.274417	0.684988	0.95	-1.69893	1.15009	-0.400615	21	0.69275	0.97707
LNnT	ASV	rabundance	log2p1	Parabacteroides 01	LNnT	-0.168807	0.444377	0.95	-1.09294	0.755325	-0.379874	21	0.707854	0.97707
LNnT	ASV	rabundance	log2p1	Bacteroides 02	LNnT	-0.113425	0.629713	0.95	-1.42298	1.19613	-0.180121	21	0.858784	0.97707
LNT	ASV	rabundance	log2p1	Bifidobacterium 010	LNT	-0.202187	0.340628	0.95	-0.91056	0.506187	-0.593571	21	0.559139	0.929801
LNT	ASV	rabundance	log2p1	Bifidobacterium 002	LNT	-0.0830936	0.789861	0.95	-1.7257	1.55951	-0.1052	21	0.917215	0.96082
LNT	ASV	rabundance	log2p1	Bifidobacterium 006	LNT	0.430768	0.424348	0.95	-0.451712	1.31325	1.01513	21	0.321598	0.929801
LNT	ASV	rabundance	log2p1	Bifidobacterium 013	LNT	0.286034	0.341822	0.95	-0.424822	0.996891	0.836795	21	0.41213	0.929801
LNT	ASV	rabundance	log2p1	Bifidobacterium 005	LNT	0.1335	0.393525	0.95	-0.684881	0.951881	0.339241	21	0.737797	0.929801
LNT	ASV	rabundance	log2p1	Bifidobacterium 018	LNT	0.37919	0.30152	0.95	-0.247856	1.00624	1.25759	21	0.222345	0.929801
LNT	ASV	rabundance	log2p1	Bifidobacterium 021	LNT	0.176612	0.26289	0.95	-0.370097	0.723322	0.67181	21	0.509029	0.929801
LNT	ASV	rabundance	log2p1	Bifidobacterium 024	LNT	0.269676	0.267669	0.95	-0.286973	0.826324	1.0075	21	0.325165	0.929801
LNT	ASV	rabundance	log2p1	Bifidobacterium 016	LNT	0.215787	0.321958	0.95	-0.453762	0.885337	0.670234	21	0.510013	0.929801
LNT	ASV	rabundance	log2p1	Bifidobacterium 020	LNT	0.0248481	0.290726	0.95	-0.579749	0.629445	0.0854694	21	0.932698	0.96082
LNT	ASV	rabundance	log2p1	Bifidobacterium 046	LNT	0.0883244	0.150778	0.95	-0.225235	0.401884	0.585792	21	0.564259	0.929801
LNT	ASV	rabundance	log2p1	Bifidobacterium 045	LNT	0.0082583	0.142121	0.95	-0.287298	0.303815	0.0581075	21	0.954212	0.96082
LNT	ASV	rabundance	log2p1	Bifidobacterium 034	LNT	0.099014	0.191633	0.95	-0.299508	0.497536	0.516687	21	0.610774	0.929801
LNT	ASV	rabundance	log2p1	Bifidobacterium 038	LNT	0.0630753	0.195567	0.95	-0.343629	0.469779	0.322525	21	0.750244	0.929801
LNT	ASV	rabundance	log2p1	Bifidobacterium 037	LNT	0.204678	0.195188	0.95	-0.201238	0.610594	1.04862	21	0.306273	0.929801
LNT	ASV	rabundance	log2p1	Bifidobacterium 041	LNT	0.171598	0.171365	0.95	-0.184775	0.52797	1.00136	21	0.328052	0.929801
LNT	ASV	rabundance	log2p1	Bifidobacterium 019	LNT	0.0601949	0.273676	0.95	-0.508946	0.629336	0.21995	21	0.828034	0.929801
LNT	ASV	rabundance	log2p1	Bifidobacterium 007	LNT	0.438861	0.361936	0.95	-0.313827	1.19155	1.21254	21	0.238773	0.929801
LNT	ASV	rabundance	log2p1	Bifidobacterium 015	LNT	0.15823	0.352736	0.95	-0.575326	0.891785	0.448578	21	0.658331	0.929801
LNT	ASV	rabundance	log2p1	Bifidobacterium 008	LNT	0.550315	0.368262	0.95	-0.215527	1.31616	1.49436	21	0.149957	0.929801
LNT	ASV	rabundance	log2p1	Bifidobacterium 014	LNT	0.506252	0.323605	0.95	-0.166722	1.17923	1.56441	21	0.132666	0.929801
LNT	ASV	rabundance	log2p1	Bifidobacterium 023	LNT	0.164584	0.290336	0.95	-0.439202	0.768371	0.566876	21	0.576808	0.929801
LNT	ASV	rabundance	log2p1	Bifidobacterium 017	LNT	0.216236	0.283164	0.95	-0.372636	0.805109	0.763643	21	0.453575	0.929801
LNT	ASV	rabundance	log2p1	Bifidobacterium 026	LNT	0.0970917	0.227733	0.95	-0.376505	0.570689	0.42634	21	0.674198	0.929801
LNT	ASV	rabundance	log2p1	Bifidobacterium 001	LNT	0.0511706	0.716979	0.95	-1.43987	1.54221	0.0713698	21	0.943779	0.96082
LNT	ASV	rabundance	log2p1	Bifidobacterium 004	LNT	0.409265	0.448975	0.95	-0.524428	1.34296	0.911556	21	0.372349	0.929801
LNT	ASV	rabundance	log2p1	Bifidobacterium 022	LNT	-0.120951	0.235381	0.95	-0.610453	0.368551	-0.513851	21	0.612721	0.929801
LNT	ASV	rabundance	log2p1	Bifidobacterium 035	LNT	-0.0741567	0.169761	0.95	-0.427195	0.278881	-0.436829	21	0.666694	0.929801
LNT	ASV	rabundance	log2p1	Bifidobacterium 012	LNT	-0.18622	0.315198	0.95	-0.841711	0.469271	-0.590803	21	0.560958	0.929801
LNT	ASV	rabundance	log2p1	Bifidobacterium 047	LNT	0.188305	0.156524	0.95	-0.137203	0.513814	1.20305	21	0.242346	0.929801
LNT	ASV	rabundance	log2p1	Bifidobacterium 003	LNT	-0.713781	0.655123	0.95	-2.07618	0.648622	-1.08954	21	0.288262	0.929801
LNT	ASV	rabundance	log2p1	Rothia 01	LNT	-0.0131526	0.264562	0.95	-0.563339	0.537034	-0.0497145	21	0.96082	0.96082
LNT	ASV	rabundance	log2p1	Haemophilus 1	LNT	0.296408	0.47941	0.95	-0.700578	1.29339	0.618278	21	0.543041	0.929801
LNT	ASV	rabundance	log2p1	Sutterella 1	LNT	-0.317109	0.356388	0.95	-1.05826	0.42404	-0.889786	21	0.383661	0.929801
LNT	ASV	rabundance	log2p1	Staphylococcus 01	LNT	-0.112046	0.401884	0.95	-0.947811	0.723718	-0.278803	21	0.783123	0.929801
LNT	ASV	rabundance	log2p1	Streptococcus 005	LNT	0.44615	0.337197	0.95	-0.255089	1.14739	1.32312	21	0.200024	0.929801
LNT	ASV	rabundance	log2p1	Streptococcus 001	LNT	0.548198	0.358906	0.95	-0.198187	1.29458	1.52742	21	0.14158	0.929801
LNT	ASV	rabundance	log2p1	Streptococcus 003	LNT	0.517964	0.590259	0.95	-0.709545	1.74547	0.877521	21	0.390133	0.929801
LNT	ASV	rabundance	log2p1	Streptococcus 002	LNT	-0.130627	0.493671	0.95	-1.15727	0.896019	-0.264604	21	0.793894	0.929801
LNT	ASV	rabundance	log2p1	Lacticaseibacillus 01	LNT	0.560563	0.621061	0.95	-0.731003	1.85213	0.902589	21	0.376981	0.929801
LNT	ASV	rabundance	log2p1	Enterococcus 01	LNT	1.45382	0.553379	0.95	0.303002	2.60463	2.62716	21	0.015749	0.818949
LNT	ASV	rabundance	log2p1	Veillonella 01	LNT	-0.743166	0.335991	0.95	-1.4419	-0.0444352	-2.21187	21	0.0381951	0.929801
LNT	ASV	rabundance	log2p1	Veillonella 02	LNT	-0.596633	0.533501	0.95	-1.70611	0.512844	-1.11834	21	0.276054	0.929801
LNT	ASV	rabundance	log2p1	Enterobacteriaceae uncl. 01	LNT	-0.496497	0.578249	0.95	-1.69903	0.706038	-0.858621	21	0.400244	0.929801
LNT	ASV	rabundance	log2p1	Enterobacteriaceae uncl. 03	LNT	-0.170977	0.25852	0.95	-0.7086	0.366646	-0.661368	21	0.515568	0.929801
LNT	ASV	rabundance	log2p1	Enterobacterales order 03	LNT	-0.0456509	0.223893	0.95	-0.511261	0.41996	-0.203896	21	0.840397	0.929801
LNT	ASV	rabundance	log2p1	Enterobacteriaceae uncl. 02	LNT	-0.67434	0.727458	0.95	-2.18717	0.838492	-0.926982	21	0.364468	0.929801
LNT	ASV	rabundance	log2p1	Eggerthella 1	LNT	-0.10309	0.371388	0.95	-0.875434	0.669253	-0.277581	21	0.784048	0.929801
LNT	ASV	rabundance	log2p1	Bacteroides 03	LNT	-0.642755	0.473779	0.95	-1.62803	0.342522	-1.35666	21	0.189297	0.929801
LNT	ASV	rabundance	log2p1	Bacteroides 01	LNT	-0.210526	0.869194	0.95	-2.01811	1.59706	-0.242208	21	0.810968	0.929801
LNT	ASV	rabundance	log2p1	Parabacteroides 01	LNT	-0.231823	0.562177	0.95	-1.40093	0.937289	-0.412366	21	0.68425	0.929801
LNT	ASV	rabundance	log2p1	Bacteroides 02	LNT	-0.210835	0.796417	0.95	-1.86707	1.44541	-0.264729	21	0.793799	0.929801
LSTa	ASV	rabundance	log2p1	Bifidobacterium 010	LSTa	-0.168572	0.348203	0.95	-0.892701	0.555556	-0.48412	21	0.633311	0.894966
LSTa	ASV	rabundance	log2p1	Bifidobacterium 002	LSTa	-0.115533	0.805012	0.95	-1.78965	1.55858	-0.143517	21	0.88725	0.941571
LSTa	ASV	rabundance	log2p1	Bifidobacterium 006	LSTa	-0.0715176	0.442798	0.95	-0.992367	0.849331	-0.161513	21	0.873233	0.941571
LSTa	ASV	rabundance	log2p1	Bifidobacterium 013	LSTa	-0.250655	0.349971	0.95	-0.978459	0.477149	-0.716218	21	0.481746	0.894966
LSTa	ASV	rabundance	log2p1	Bifidobacterium 005	LSTa	-0.269235	0.397949	0.95	-1.09682	0.558346	-0.676555	21	0.506073	0.894966
LSTa	ASV	rabundance	log2p1	Bifidobacterium 018	LSTa	0.00510604	0.318736	0.95	-0.657743	0.667955	0.0160196	21	0.98737	0.98737
LSTa	ASV	rabundance	log2p1	Bifidobacterium 021	LSTa	-0.194502	0.267512	0.95	-0.750823	0.36182	-0.727077	21	0.475207	0.894966
LSTa	ASV	rabundance	log2p1	Bifidobacterium 024	LSTa	-0.126405	0.278017	0.95	-0.704574	0.451763	-0.454668	21	0.654013	0.894966
LSTa	ASV	rabundance	log2p1	Bifidobacterium 016	LSTa	-0.254364	0.327023	0.95	-0.934446	0.425719	-0.777815	21	0.445353	0.894966
LSTa	ASV	rabundance	log2p1	Bifidobacterium 020	LSTa	-0.234648	0.291965	0.95	-0.841823	0.372527	-0.803685	21	0.430583	0.894966
LSTa	ASV	rabundance	log2p1	Bifidobacterium 046	LSTa	-0.0738058	0.154116	0.95	-0.394308	0.246697	-0.478897	21	0.636961	0.894966
LSTa	ASV	rabundance	log2p1	Bifidobacterium 045	LSTa	-0.078809	0.143867	0.95	-0.377998	0.22038	-0.547789	21	0.589613	0.894966
LSTa	ASV	rabundance	log2p1	Bifidobacterium 034	LSTa	-0.111944	0.195067	0.95	-0.517608	0.29372	-0.573873	21	0.572149	0.894966
LSTa	ASV	rabundance	log2p1	Bifidobacterium 038	LSTa	-0.139302	0.197532	0.95	-0.550091	0.271488	-0.705213	21	0.488427	0.894966
LSTa	ASV	rabundance	log2p1	Bifidobacterium 037	LSTa	-0.0614343	0.20368	0.95	-0.485009	0.362141	-0.301622	21	0.765907	0.905163
LSTa	ASV	rabundance	log2p1	Bifidobacterium 041	LSTa	-0.0584692	0.178358	0.95	-0.429384	0.312446	-0.32782	21	0.746294	0.902495
LSTa	ASV	rabundance	log2p1	Bifidobacterium 019	LSTa	-0.30089	0.271483	0.95	-0.86547	0.26369	-1.10832	21	0.280256	0.894966
LSTa	ASV	rabundance	log2p1	Bifidobacterium 007	LSTa	0.0163053	0.381644	0.95	-0.777366	0.809977	0.042724	21	0.966325	0.985273
LSTa	ASV	rabundance	log2p1	Bifidobacterium 015	LSTa	-0.26406	0.356678	0.95	-1.00581	0.477692	-0.740333	21	0.467295	0.894966
LSTa	ASV	rabundance	log2p1	Bifidobacterium 008	LSTa	0.0961852	0.394309	0.95	-0.723825	0.916196	0.243934	21	0.80965	0.928426
LSTa	ASV	rabundance	log2p1	Bifidobacterium 014	LSTa	0.0632864	0.348307	0.95	-0.661058	0.787631	0.181697	21	0.857563	0.941571
LSTa	ASV	rabundance	log2p1	Bifidobacterium 023	LSTa	-0.197194	0.295108	0.95	-0.810903	0.416516	-0.668209	21	0.511278	0.894966
LSTa	ASV	rabundance	log2p1	Bifidobacterium 017	LSTa	-0.208623	0.289079	0.95	-0.809796	0.392551	-0.72168	21	0.478451	0.894966
LSTa	ASV	rabundance	log2p1	Bifidobacterium 026	LSTa	-0.174311	0.230033	0.95	-0.652691	0.304069	-0.757766	21	0.457011	0.894966
LSTa	ASV	rabundance	log2p1	Bifidobacterium 001	LSTa	-0.382149	0.726215	0.95	-1.8924	1.1281	-0.526221	21	0.604249	0.894966
LSTa	ASV	rabundance	log2p1	Bifidobacterium 004	LSTa	-0.0542938	0.466507	0.95	-1.02445	0.915862	-0.116384	21	0.908454	0.944793
LSTa	ASV	rabundance	log2p1	Bifidobacterium 022	LSTa	-0.177749	0.238319	0.95	-0.67336	0.317862	-0.745847	21	0.464028	0.894966
LSTa	ASV	rabundance	log2p1	Bifidobacterium 035	LSTa	-0.107628	0.172248	0.95	-0.465836	0.250581	-0.624843	21	0.538805	0.894966
LSTa	ASV	rabundance	log2p1	Bifidobacterium 012	LSTa	-0.15745	0.32215	0.95	-0.827397	0.512497	-0.488747	21	0.630086	0.894966
LSTa	ASV	rabundance	log2p1	Bifidobacterium 047	LSTa	-0.0578695	0.164485	0.95	-0.399935	0.284196	-0.351822	21	0.728478	0.902495
LSTa	ASV	rabundance	log2p1	Bifidobacterium 003	LSTa	-0.376056	0.681535	0.95	-1.79338	1.04127	-0.551778	21	0.586925	0.894966
LSTa	ASV	rabundance	log2p1	Rothia 01	LSTa	-0.0891335	0.269011	0.95	-0.648573	0.470306	-0.331337	21	0.743674	0.902495
LSTa	ASV	rabundance	log2p1	Haemophilus 1	LSTa	0.776348	0.463132	0.95	-0.186787	1.73948	1.6763	21	0.108505	0.894966
LSTa	ASV	rabundance	log2p1	Sutterella 1	LSTa	-0.19115	0.367734	0.95	-0.955893	0.573594	-0.519805	21	0.608636	0.894966
LSTa	ASV	rabundance	log2p1	Staphylococcus 01	LSTa	0.382007	0.40189	0.95	-0.453768	1.21778	0.950527	21	0.352657	0.894966
LSTa	ASV	rabundance	log2p1	Streptococcus 005	LSTa	0.50646	0.340286	0.95	-0.201204	1.21412	1.48833	21	0.151527	0.894966
LSTa	ASV	rabundance	log2p1	Streptococcus 001	LSTa	0.485001	0.370855	0.95	-0.286234	1.25624	1.30779	21	0.205081	0.894966
LSTa	ASV	rabundance	log2p1	Streptococcus 003	LSTa	0.233805	0.610522	0.95	-1.03585	1.50346	0.382959	21	0.705599	0.902495
LSTa	ASV	rabundance	log2p1	Streptococcus 002	LSTa	0.440877	0.494828	0.95	-0.588174	1.46993	0.890971	21	0.38304	0.894966
LSTa	ASV	rabundance	log2p1	Lacticaseibacillus 01	LSTa	1.21956	0.587845	0.95	-0.00292733	2.44206	2.07463	21	0.0505027	0.894966
LSTa	ASV	rabundance	log2p1	Enterococcus 01	LSTa	1.84968	0.50981	0.95	0.789475	2.90989	3.62818	21	0.00157483	0.0818912
LSTa	ASV	rabundance	log2p1	Veillonella 01	LSTa	-0.402727	0.370031	0.95	-1.17225	0.366795	-1.08836	21	0.28877	0.894966
LSTa	ASV	rabundance	log2p1	Veillonella 02	LSTa	-0.540711	0.547243	0.95	-1.67877	0.597344	-0.988064	21	0.33437	0.894966
LSTa	ASV	rabundance	log2p1	Enterobacteriaceae uncl. 01	LSTa	-0.448237	0.591703	0.95	-1.67875	0.782276	-0.757538	21	0.457145	0.894966
LSTa	ASV	rabundance	log2p1	Enterobacteriaceae uncl. 03	LSTa	-0.219662	0.26192	0.95	-0.764353	0.32503	-0.838662	21	0.411104	0.894966
LSTa	ASV	rabundance	log2p1	Enterobacterales order 03	LSTa	-0.169701	0.225444	0.95	-0.638537	0.299136	-0.75274	21	0.459962	0.894966
LSTa	ASV	rabundance	log2p1	Enterobacteriaceae uncl. 02	LSTa	-1.05303	0.720861	0.95	-2.55214	0.446082	-1.4608	21	0.158873	0.894966
LSTa	ASV	rabundance	log2p1	Eggerthella 1	LSTa	-0.14539	0.377963	0.95	-0.931406	0.640626	-0.384668	21	0.704352	0.902495
LSTa	ASV	rabundance	log2p1	Bacteroides 03	LSTa	-0.39333	0.49633	0.95	-1.4255	0.638845	-0.792476	21	0.436945	0.894966
LSTa	ASV	rabundance	log2p1	Bacteroides 01	LSTa	-0.202691	0.886201	0.95	-2.04565	1.64027	-0.228719	21	0.8213	0.928426
LSTa	ASV	rabundance	log2p1	Parabacteroides 01	LSTa	-0.318183	0.571202	0.95	-1.50606	0.869697	-0.557041	21	0.583388	0.894966
LSTa	ASV	rabundance	log2p1	Bacteroides 02	LSTa	-0.385161	0.808877	0.95	-2.06731	1.29699	-0.476167	21	0.638872	0.894966
LSTb	ASV	rabundance	log2p1	Bifidobacterium 010	LSTb	-0.132972	0.328025	0.95	-0.815137	0.549194	-0.40537	21	0.689306	0.983614
LSTb	ASV	rabundance	log2p1	Bifidobacterium 002	LSTb	-0.0703524	0.757326	0.95	-1.6453	1.50459	-0.0928958	21	0.926867	0.983614
LSTb	ASV	rabundance	log2p1	Bifidobacterium 006	LSTb	0.173854	0.414978	0.95	-0.689139	1.03685	0.418947	21	0.679509	0.983614
LSTb	ASV	rabundance	log2p1	Bifidobacterium 013	LSTb	-0.0039622	0.333141	0.95	-0.696766	0.688842	-0.0118935	21	0.990623	0.999553
LSTb	ASV	rabundance	log2p1	Bifidobacterium 005	LSTb	-0.0470753	0.378187	0.95	-0.833558	0.739407	-0.124476	21	0.902122	0.983614
LSTb	ASV	rabundance	log2p1	Bifidobacterium 018	LSTb	0.180355	0.297177	0.95	-0.437658	0.798369	0.606895	21	0.550426	0.983614
LSTb	ASV	rabundance	log2p1	Bifidobacterium 021	LSTb	-0.0331736	0.254638	0.95	-0.562722	0.496375	-0.130278	21	0.897587	0.983614
LSTb	ASV	rabundance	log2p1	Bifidobacterium 024	LSTb	0.0452022	0.262572	0.95	-0.500847	0.591252	0.172151	21	0.864967	0.983614
LSTb	ASV	rabundance	log2p1	Bifidobacterium 016	LSTb	-0.0384593	0.31185	0.95	-0.686987	0.610068	-0.123326	21	0.903021	0.983614
LSTb	ASV	rabundance	log2p1	Bifidobacterium 020	LSTb	-0.103305	0.27787	0.95	-0.681167	0.474557	-0.371774	21	0.713786	0.983614
LSTb	ASV	rabundance	log2p1	Bifidobacterium 046	LSTb	8.26436e-05	0.145735	0.95	-0.30299	0.303155	0.000567081	21	0.999553	0.999553
LSTb	ASV	rabundance	log2p1	Bifidobacterium 045	LSTb	-0.0509865	0.135815	0.95	-0.333429	0.231456	-0.375411	21	0.71112	0.983614
LSTb	ASV	rabundance	log2p1	Bifidobacterium 034	LSTb	-0.0399569	0.184687	0.95	-0.424034	0.34412	-0.21635	21	0.830803	0.983614
LSTb	ASV	rabundance	log2p1	Bifidobacterium 038	LSTb	-0.0741255	0.187267	0.95	-0.463569	0.315318	-0.395827	21	0.696225	0.983614
LSTb	ASV	rabundance	log2p1	Bifidobacterium 037	LSTb	0.0590552	0.191541	0.95	-0.339277	0.457387	0.308316	21	0.76088	0.983614
LSTb	ASV	rabundance	log2p1	Bifidobacterium 041	LSTb	0.0414871	0.167929	0.95	-0.307741	0.390716	0.247051	21	0.807268	0.983614
LSTb	ASV	rabundance	log2p1	Bifidobacterium 019	LSTb	-0.107765	0.261635	0.95	-0.651865	0.436336	-0.411888	21	0.684595	0.983614
LSTb	ASV	rabundance	log2p1	Bifidobacterium 007	LSTb	0.218089	0.355781	0.95	-0.521797	0.957976	0.612988	21	0.546466	0.983614
LSTb	ASV	rabundance	log2p1	Bifidobacterium 015	LSTb	-0.111428	0.338933	0.95	-0.816277	0.593421	-0.328761	21	0.745593	0.983614
LSTb	ASV	rabundance	log2p1	Bifidobacterium 008	LSTb	0.301616	0.365492	0.95	-0.458466	1.0617	0.825232	21	0.418516	0.983614
LSTb	ASV	rabundance	log2p1	Bifidobacterium 014	LSTb	0.250544	0.323248	0.95	-0.421686	0.922775	0.775084	21	0.446931	0.983614
LSTb	ASV	rabundance	log2p1	Bifidobacterium 023	LSTb	-0.033212	0.280389	0.95	-0.616312	0.549888	-0.11845	21	0.906837	0.983614
LSTb	ASV	rabundance	log2p1	Bifidobacterium 017	LSTb	-0.0268338	0.275166	0.95	-0.599073	0.545406	-0.0975186	21	0.923239	0.983614
LSTb	ASV	rabundance	log2p1	Bifidobacterium 026	LSTb	-0.0450068	0.219063	0.95	-0.500573	0.410559	-0.205452	21	0.839198	0.983614
LSTb	ASV	rabundance	log2p1	Bifidobacterium 001	LSTb	-0.0927396	0.687192	0.95	-1.52183	1.33635	-0.134954	21	0.893933	0.983614
LSTb	ASV	rabundance	log2p1	Bifidobacterium 004	LSTb	0.190923	0.436908	0.95	-0.717676	1.09952	0.436988	21	0.666581	0.983614
LSTb	ASV	rabundance	log2p1	Bifidobacterium 022	LSTb	-0.127506	0.225376	0.95	-0.596201	0.341189	-0.565748	21	0.577561	0.983614
LSTb	ASV	rabundance	log2p1	Bifidobacterium 035	LSTb	-0.0699829	0.162782	0.95	-0.408507	0.268542	-0.429917	21	0.671635	0.983614
LSTb	ASV	rabundance	log2p1	Bifidobacterium 012	LSTb	-0.122342	0.303527	0.95	-0.753561	0.508877	-0.403069	21	0.690972	0.983614
LSTb	ASV	rabundance	log2p1	Bifidobacterium 047	LSTb	0.0470611	0.154813	0.95	-0.274889	0.369011	0.303988	21	0.764129	0.983614
LSTb	ASV	rabundance	log2p1	Bifidobacterium 003	LSTb	-0.622938	0.631137	0.95	-1.93546	0.689583	-0.987009	21	0.334874	0.983614
LSTb	ASV	rabundance	log2p1	Rothia 01	LSTb	-0.0127438	0.253649	0.95	-0.540236	0.514749	-0.0502419	21	0.960404	0.998821
LSTb	ASV	rabundance	log2p1	Haemophilus 1	LSTb	0.523732	0.449499	0.95	-0.411051	1.45852	1.16515	21	0.257024	0.983614
LSTb	ASV	rabundance	log2p1	Sutterella 1	LSTb	-0.253945	0.34363	0.95	-0.968563	0.460673	-0.739007	21	0.468083	0.983614
LSTb	ASV	rabundance	log2p1	Staphylococcus 01	LSTb	0.202031	0.383495	0.95	-0.59549	0.999552	0.526815	21	0.603843	0.983614
LSTb	ASV	rabundance	log2p1	Streptococcus 005	LSTb	0.444017	0.322242	0.95	-0.226122	1.11416	1.3779	21	0.182742	0.983614
LSTb	ASV	rabundance	log2p1	Streptococcus 001	LSTb	0.581807	0.339767	0.95	-0.124777	1.28839	1.71237	21	0.101557	0.983614
LSTb	ASV	rabundance	log2p1	Streptococcus 003	LSTb	0.438377	0.568198	0.95	-0.743256	1.62001	0.771521	21	0.448993	0.983614
LSTb	ASV	rabundance	log2p1	Streptococcus 002	LSTb	0.236012	0.471292	0.95	-0.744094	1.21612	0.500777	21	0.621737	0.983614
LSTb	ASV	rabundance	log2p1	Lacticaseibacillus 01	LSTb	0.827708	0.579383	0.95	-0.377185	2.0326	1.4286	21	0.167824	0.983614
LSTb	ASV	rabundance	log2p1	Enterococcus 01	LSTb	1.64587	0.494983	0.95	0.616496	2.67524	3.3251	21	0.00321559	0.167211
LSTb	ASV	rabundance	log2p1	Veillonella 01	LSTb	-0.512418	0.339766	0.95	-1.219	0.194164	-1.50815	21	0.146414	0.983614
LSTb	ASV	rabundance	log2p1	Veillonella 02	LSTb	-0.570082	0.5116	0.95	-1.63401	0.493848	-1.11431	21	0.277737	0.983614
LSTb	ASV	rabundance	log2p1	Enterobacteriaceae uncl. 01	LSTb	-0.481002	0.554194	0.95	-1.63351	0.671507	-0.867931	21	0.395242	0.983614
LSTb	ASV	rabundance	log2p1	Enterobacteriaceae uncl. 03	LSTb	-0.162502	0.247902	0.95	-0.678042	0.353039	-0.655507	21	0.519259	0.983614
LSTb	ASV	rabundance	log2p1	Enterobacterales order 03	LSTb	-0.124399	0.213149	0.95	-0.567666	0.318868	-0.583625	21	0.565689	0.983614
LSTb	ASV	rabundance	log2p1	Enterobacteriaceae uncl. 02	LSTb	-0.807171	0.689435	0.95	-2.24093	0.626587	-1.17077	21	0.254805	0.983614
LSTb	ASV	rabundance	log2p1	Eggerthella 1	LSTb	-0.218054	0.353535	0.95	-0.953269	0.517161	-0.616783	21	0.544008	0.983614
LSTb	ASV	rabundance	log2p1	Bacteroides 03	LSTb	-0.551848	0.458163	0.95	-1.50465	0.400955	-1.20448	21	0.241805	0.983614
LSTb	ASV	rabundance	log2p1	Bacteroides 01	LSTb	-0.239703	0.832865	0.95	-1.97174	1.49233	-0.287805	21	0.776317	0.983614
LSTb	ASV	rabundance	log2p1	Parabacteroides 01	LSTb	-0.235096	0.53873	0.95	-1.35545	0.885254	-0.43639	21	0.667008	0.983614
LSTb	ASV	rabundance	log2p1	Bacteroides 02	LSTb	-0.268541	0.762593	0.95	-1.85444	1.31736	-0.352142	21	0.728241	0.983614
LSTc	ASV	rabundance	log2p1	Bifidobacterium 010	LSTc	0.224945	0.524258	0.95	-0.86531	1.3152	0.429073	21	0.67224	0.999438
LSTc	ASV	rabundance	log2p1	Bifidobacterium 002	LSTc	0.862521	1.19648	0.95	-1.62569	3.35073	0.720884	21	0.47893	0.999438
LSTc	ASV	rabundance	log2p1	Bifidobacterium 006	LSTc	0.574483	0.654405	0.95	-0.786427	1.93539	0.877871	21	0.389947	0.999438
LSTc	ASV	rabundance	log2p1	Bifidobacterium 013	LSTc	0.20557	0.530792	0.95	-0.898273	1.30941	0.387288	21	0.70244	0.999438
LSTc	ASV	rabundance	log2p1	Bifidobacterium 005	LSTc	0.280281	0.601833	0.95	-0.971299	1.53186	0.465712	21	0.646215	0.999438
LSTc	ASV	rabundance	log2p1	Bifidobacterium 018	LSTc	0.519814	0.465712	0.95	-0.448686	1.48831	1.11617	21	0.276958	0.999438
LSTc	ASV	rabundance	log2p1	Bifidobacterium 021	LSTc	0.00489135	0.407322	0.95	-0.842181	0.851964	0.0120086	21	0.990532	0.999438
LSTc	ASV	rabundance	log2p1	Bifidobacterium 024	LSTc	0.205263	0.417748	0.95	-0.66349	1.07402	0.491358	21	0.62827	0.999438
LSTc	ASV	rabundance	log2p1	Bifidobacterium 016	LSTc	0.152341	0.497711	0.95	-0.882705	1.18739	0.306083	21	0.762555	0.999438
LSTc	ASV	rabundance	log2p1	Bifidobacterium 020	LSTc	-0.18839	0.443866	0.95	-1.11146	0.73468	-0.424429	21	0.675569	0.999438
LSTc	ASV	rabundance	log2p1	Bifidobacterium 046	LSTc	-0.00329047	0.233025	0.95	-0.487893	0.481312	-0.0141207	21	0.988867	0.999438
LSTc	ASV	rabundance	log2p1	Bifidobacterium 045	LSTc	-0.0382068	0.217732	0.95	-0.491006	0.414592	-0.175476	21	0.862387	0.999438
LSTc	ASV	rabundance	log2p1	Bifidobacterium 034	LSTc	0.0606772	0.295341	0.95	-0.553519	0.674873	0.205448	21	0.839201	0.999438
LSTc	ASV	rabundance	log2p1	Bifidobacterium 038	LSTc	0.0237276	0.300505	0.95	-0.601208	0.648663	0.078959	21	0.937813	0.999438
LSTc	ASV	rabundance	log2p1	Bifidobacterium 037	LSTc	0.105541	0.306096	0.95	-0.53102	0.742103	0.344798	21	0.733675	0.999438
LSTc	ASV	rabundance	log2p1	Bifidobacterium 041	LSTc	0.0617946	0.268566	0.95	-0.496719	0.620308	0.230091	21	0.820248	0.999438
LSTc	ASV	rabundance	log2p1	Bifidobacterium 019	LSTc	-0.00194294	0.420034	0.95	-0.875451	0.871565	-0.00462568	21	0.996353	0.999438
LSTc	ASV	rabundance	log2p1	Bifidobacterium 007	LSTc	0.509662	0.563072	0.95	-0.661309	1.68063	0.905146	21	0.375656	0.999438
LSTc	ASV	rabundance	log2p1	Bifidobacterium 015	LSTc	0.0399356	0.543266	0.95	-1.08985	1.16972	0.0735102	21	0.942096	0.999438
LSTc	ASV	rabundance	log2p1	Bifidobacterium 008	LSTc	0.593209	0.57953	0.95	-0.61199	1.79841	1.0236	21	0.317671	0.999438
LSTc	ASV	rabundance	log2p1	Bifidobacterium 014	LSTc	0.404698	0.516712	0.95	-0.669864	1.47926	0.783217	21	0.442244	0.999438
LSTc	ASV	rabundance	log2p1	Bifidobacterium 023	LSTc	0.105419	0.447893	0.95	-0.826025	1.03686	0.235367	21	0.816204	0.999438
LSTc	ASV	rabundance	log2p1	Bifidobacterium 017	LSTc	-0.0341862	0.440019	0.95	-0.949257	0.880884	-0.0776924	21	0.938808	0.999438
LSTc	ASV	rabundance	log2p1	Bifidobacterium 026	LSTc	-0.0646003	0.350344	0.95	-0.79318	0.663979	-0.184391	21	0.855476	0.999438
LSTc	ASV	rabundance	log2p1	Bifidobacterium 001	LSTc	0.626932	1.09073	0.95	-1.64137	2.89523	0.574781	21	0.571546	0.999438
LSTc	ASV	rabundance	log2p1	Bifidobacterium 004	LSTc	0.626192	0.68834	0.95	-0.805289	2.05767	0.909714	21	0.373297	0.999438
LSTc	ASV	rabundance	log2p1	Bifidobacterium 022	LSTc	-0.0535183	0.362918	0.95	-0.808247	0.70121	-0.147467	21	0.88417	0.999438
LSTc	ASV	rabundance	log2p1	Bifidobacterium 035	LSTc	-0.0405334	0.261278	0.95	-0.58389	0.502823	-0.155135	21	0.878196	0.999438
LSTc	ASV	rabundance	log2p1	Bifidobacterium 012	LSTc	0.192659	0.485387	0.95	-0.81676	1.20208	0.396917	21	0.695433	0.999438
LSTc	ASV	rabundance	log2p1	Bifidobacterium 047	LSTc	0.136969	0.246278	0.95	-0.375194	0.649131	0.556156	21	0.583982	0.999438
LSTc	ASV	rabundance	log2p1	Bifidobacterium 003	LSTc	-1.08677	1.0047	0.95	-3.17616	1.00263	-1.08168	21	0.291661	0.999438
LSTc	ASV	rabundance	log2p1	Rothia 01	LSTc	0.153466	0.404217	0.95	-0.687151	0.994082	0.379661	21	0.708009	0.999438
LSTc	ASV	rabundance	log2p1	Haemophilus 1	LSTc	0.586274	0.730485	0.95	-0.932853	2.1054	0.802582	21	0.431206	0.999438
LSTc	ASV	rabundance	log2p1	Sutterella 1	LSTc	-0.157184	0.555495	0.95	-1.3124	0.998032	-0.282961	21	0.779977	0.999438
LSTc	ASV	rabundance	log2p1	Staphylococcus 01	LSTc	0.0476196	0.617149	0.95	-1.23581	1.33105	0.0771606	21	0.939226	0.999438
LSTc	ASV	rabundance	log2p1	Streptococcus 005	LSTc	0.732473	0.513754	0.95	-0.335938	1.80088	1.42573	21	0.168644	0.999438
LSTc	ASV	rabundance	log2p1	Streptococcus 001	LSTc	0.948256	0.541797	0.95	-0.178472	2.07498	1.75021	21	0.0946812	0.999438
LSTc	ASV	rabundance	log2p1	Streptococcus 003	LSTc	0.816019	0.903947	0.95	-1.06384	2.69588	0.902729	21	0.376908	0.999438
LSTc	ASV	rabundance	log2p1	Streptococcus 002	LSTc	0.666746	0.743975	0.95	-0.880435	2.21393	0.896194	21	0.380308	0.999438
LSTc	ASV	rabundance	log2p1	Lacticaseibacillus 01	LSTc	0.946853	0.948138	0.95	-1.02491	2.91861	0.998644	21	0.329336	0.999438
LSTc	ASV	rabundance	log2p1	Enterococcus 01	LSTc	1.9379	0.881695	0.95	0.104311	3.77148	2.19792	21	0.0393079	0.999438
LSTc	ASV	rabundance	log2p1	Veillonella 01	LSTc	-0.76478	0.547051	0.95	-1.90244	0.372874	-1.39801	21	0.176704	0.999438
LSTc	ASV	rabundance	log2p1	Veillonella 02	LSTc	-0.793539	0.823869	0.95	-2.50687	0.919791	-0.963186	21	0.346415	0.999438
LSTc	ASV	rabundance	log2p1	Enterobacteriaceae uncl. 01	LSTc	-1.05395	0.872076	0.95	-2.86753	0.759636	-1.20855	21	0.24027	0.999438
LSTc	ASV	rabundance	log2p1	Enterobacteriaceae uncl. 03	LSTc	0.00645359	0.400421	0.95	-0.826267	0.839174	0.016117	21	0.987293	0.999438
LSTc	ASV	rabundance	log2p1	Enterobacterales order 03	LSTc	-0.221638	0.34015	0.95	-0.929019	0.485744	-0.651588	21	0.521735	0.999438
LSTc	ASV	rabundance	log2p1	Enterobacteriaceae uncl. 02	LSTc	-0.815068	1.12381	0.95	-3.15215	1.52202	-0.725274	21	0.476289	0.999438
LSTc	ASV	rabundance	log2p1	Eggerthella 1	LSTc	0.000406555	0.570389	0.95	-1.18578	1.1866	0.000712768	21	0.999438	0.999438
LSTc	ASV	rabundance	log2p1	Bacteroides 03	LSTc	-0.789977	0.737595	0.95	-2.32389	0.743936	-1.07102	21	0.296317	0.999438
LSTc	ASV	rabundance	log2p1	Bacteroides 01	LSTc	-1.11448	1.312	0.95	-3.84293	1.61398	-0.849449	21	0.405212	0.999438
LSTc	ASV	rabundance	log2p1	Parabacteroides 01	LSTc	-0.640685	0.853942	0.95	-2.41655	1.13518	-0.750268	21	0.461418	0.999438
LSTc	ASV	rabundance	log2p1	Bacteroides 02	LSTc	-0.198951	1.22219	0.95	-2.74063	2.34273	-0.162783	21	0.872246	0.999438
Neutral	ASV	rabundance	log2p1	Bifidobacterium 010	Neutral	-0.200876	0.315655	0.95	-0.857316	0.455563	-0.63638	21	0.531405	0.976989
Neutral	ASV	rabundance	log2p1	Bifidobacterium 002	Neutral	-0.0822857	0.732828	0.95	-1.60628	1.44171	-0.112285	21	0.911664	0.976989
Neutral	ASV	rabundance	log2p1	Bifidobacterium 006	Neutral	0.345654	0.39615	0.95	-0.478184	1.16949	0.872533	21	0.392785	0.976989
Neutral	ASV	rabundance	log2p1	Bifidobacterium 013	Neutral	0.176524	0.320086	0.95	-0.489132	0.842179	0.551488	21	0.58712	0.976989
Neutral	ASV	rabundance	log2p1	Bifidobacterium 005	Neutral	0.0739498	0.365767	0.95	-0.686704	0.834604	0.202177	21	0.841724	0.976989
Neutral	ASV	rabundance	log2p1	Bifidobacterium 018	Neutral	0.321337	0.2815	0.95	-0.264074	0.906749	1.14152	21	0.266505	0.976989
Neutral	ASV	rabundance	log2p1	Bifidobacterium 021	Neutral	0.0995219	0.245565	0.95	-0.411159	0.610203	0.405277	21	0.689373	0.976989
Neutral	ASV	rabundance	log2p1	Bifidobacterium 024	Neutral	0.195609	0.250674	0.95	-0.325696	0.716913	0.780331	21	0.443903	0.976989
Neutral	ASV	rabundance	log2p1	Bifidobacterium 016	Neutral	0.115503	0.300846	0.95	-0.510141	0.741146	0.383926	21	0.704893	0.976989
Neutral	ASV	rabundance	log2p1	Bifidobacterium 020	Neutral	-0.0348489	0.269683	0.95	-0.595685	0.525988	-0.129222	21	0.898412	0.976989
Neutral	ASV	rabundance	log2p1	Bifidobacterium 046	Neutral	0.0524927	0.140568	0.95	-0.239835	0.34482	0.373432	21	0.71257	0.976989
Neutral	ASV	rabundance	log2p1	Bifidobacterium 045	Neutral	-0.011734	0.13185	0.95	-0.28593	0.262462	-0.0889951	21	0.929929	0.976989
Neutral	ASV	rabundance	log2p1	Bifidobacterium 034	Neutral	0.0640097	0.178383	0.95	-0.306957	0.434976	0.358834	21	0.723302	0.976989
Neutral	ASV	rabundance	log2p1	Bifidobacterium 038	Neutral	0.0381349	0.181711	0.95	-0.339754	0.416024	0.209866	21	0.835795	0.976989
Neutral	ASV	rabundance	log2p1	Bifidobacterium 037	Neutral	0.139062	0.183287	0.95	-0.242104	0.520227	0.758711	21	0.456457	0.976989
Neutral	ASV	rabundance	log2p1	Bifidobacterium 041	Neutral	0.11953	0.160645	0.95	-0.214549	0.453609	0.744065	21	0.465082	0.976989
Neutral	ASV	rabundance	log2p1	Bifidobacterium 019	Neutral	0.00568003	0.254214	0.95	-0.522986	0.534346	0.0223436	21	0.982385	0.982385
Neutral	ASV	rabundance	log2p1	Bifidobacterium 007	Neutral	0.364873	0.338123	0.95	-0.338292	1.06804	1.07911	21	0.292776	0.976989
Neutral	ASV	rabundance	log2p1	Bifidobacterium 015	Neutral	0.0716363	0.328471	0.95	-0.611456	0.754729	0.21809	21	0.829464	0.976989
Neutral	ASV	rabundance	log2p1	Bifidobacterium 008	Neutral	0.452524	0.345559	0.95	-0.266105	1.17115	1.30954	21	0.204498	0.976989
Neutral	ASV	rabundance	log2p1	Bifidobacterium 014	Neutral	0.396757	0.305222	0.95	-0.237986	1.0315	1.2999	21	0.207723	0.976989
Neutral	ASV	rabundance	log2p1	Bifidobacterium 023	Neutral	0.101404	0.270532	0.95	-0.461198	0.664005	0.374831	21	0.711545	0.976989
Neutral	ASV	rabundance	log2p1	Bifidobacterium 017	Neutral	0.108795	0.26529	0.95	-0.442907	0.660496	0.410097	21	0.685889	0.976989
Neutral	ASV	rabundance	log2p1	Bifidobacterium 026	Neutral	0.0389278	0.212039	0.95	-0.402032	0.479888	0.183588	21	0.856098	0.976989
Neutral	ASV	rabundance	log2p1	Bifidobacterium 001	Neutral	0.0373913	0.665264	0.95	-1.3461	1.42088	0.0562052	21	0.95571	0.976989
Neutral	ASV	rabundance	log2p1	Bifidobacterium 004	Neutral	0.334612	0.418409	0.95	-0.535517	1.20474	0.799724	21	0.432824	0.976989
Neutral	ASV	rabundance	log2p1	Bifidobacterium 022	Neutral	-0.124996	0.218063	0.95	-0.578482	0.328489	-0.573214	21	0.572588	0.976989
Neutral	ASV	rabundance	log2p1	Bifidobacterium 035	Neutral	-0.0817292	0.157215	0.95	-0.408675	0.245217	-0.519857	21	0.6086	0.976989
Neutral	ASV	rabundance	log2p1	Bifidobacterium 012	Neutral	-0.186571	0.292046	0.95	-0.793913	0.420772	-0.63884	21	0.529834	0.976989
Neutral	ASV	rabundance	log2p1	Bifidobacterium 047	Neutral	0.140854	0.146968	0.95	-0.164783	0.446491	0.958398	21	0.348767	0.976989
Neutral	ASV	rabundance	log2p1	Bifidobacterium 003	Neutral	-0.687669	0.606496	0.95	-1.94895	0.573609	-1.13384	21	0.26964	0.976989
Neutral	ASV	rabundance	log2p1	Rothia 01	Neutral	-0.016634	0.245455	0.95	-0.527086	0.493818	-0.0677678	21	0.946612	0.976989
Neutral	ASV	rabundance	log2p1	Haemophilus 1	Neutral	0.401516	0.440205	0.95	-0.513939	1.31697	0.912114	21	0.372062	0.976989
Neutral	ASV	rabundance	log2p1	Sutterella 1	Neutral	-0.247236	0.332493	0.95	-0.938694	0.444221	-0.743583	21	0.465367	0.976989
Neutral	ASV	rabundance	log2p1	Staphylococcus 01	Neutral	0.0198129	0.373544	0.95	-0.757014	0.79664	0.0530403	21	0.958201	0.976989
Neutral	ASV	rabundance	log2p1	Streptococcus 005	Neutral	0.412455	0.312954	0.95	-0.238369	1.06328	1.31794	21	0.20172	0.976989
Neutral	ASV	rabundance	log2p1	Streptococcus 001	Neutral	0.54999	0.329857	0.95	-0.135985	1.23597	1.66736	21	0.110288	0.976989
Neutral	ASV	rabundance	log2p1	Streptococcus 003	Neutral	0.52673	0.545633	0.95	-0.607977	1.66144	0.965355	21	0.345353	0.976989
Neutral	ASV	rabundance	log2p1	Streptococcus 002	Neutral	0.0975139	0.458311	0.95	-0.855596	1.05062	0.212768	21	0.83356	0.976989
Neutral	ASV	rabundance	log2p1	Lacticaseibacillus 01	Neutral	0.679534	0.56828	0.95	-0.502268	1.86134	1.19577	21	0.245113	0.976989
Neutral	ASV	rabundance	log2p1	Enterococcus 01	Neutral	1.43748	0.501863	0.95	0.393795	2.48116	2.86428	21	0.00928507	0.482824
Neutral	ASV	rabundance	log2p1	Veillonella 01	Neutral	-0.617764	0.318827	0.95	-1.2808	0.045272	-1.93762	21	0.0662346	0.976989
Neutral	ASV	rabundance	log2p1	Veillonella 02	Neutral	-0.52118	0.496669	0.95	-1.55406	0.5117	-1.04935	21	0.305944	0.976989
Neutral	ASV	rabundance	log2p1	Enterobacteriaceae uncl. 01	Neutral	-0.517065	0.534063	0.95	-1.62771	0.593579	-0.968172	21	0.343977	0.976989
Neutral	ASV	rabundance	log2p1	Enterobacteriaceae uncl. 03	Neutral	-0.14812	0.240182	0.95	-0.647606	0.351367	-0.616697	21	0.544063	0.976989
Neutral	ASV	rabundance	log2p1	Enterobacterales order 03	Neutral	-0.047952	0.207676	0.95	-0.479838	0.383934	-0.230898	21	0.819629	0.976989
Neutral	ASV	rabundance	log2p1	Enterobacteriaceae uncl. 02	Neutral	-0.716769	0.670628	0.95	-2.11142	0.677878	-1.0688	21	0.297291	0.976989
Neutral	ASV	rabundance	log2p1	Eggerthella 1	Neutral	-0.101116	0.34451	0.95	-0.817563	0.615331	-0.293507	21	0.772016	0.976989
Neutral	ASV	rabundance	log2p1	Bacteroides 03	Neutral	-0.524064	0.443951	0.95	-1.44731	0.399182	-1.18046	21	0.251018	0.976989
Neutral	ASV	rabundance	log2p1	Bacteroides 01	Neutral	-0.290792	0.805091	0.95	-1.96507	1.38349	-0.361192	21	0.721564	0.976989
Neutral	ASV	rabundance	log2p1	Parabacteroides 01	Neutral	-0.258572	0.520663	0.95	-1.34135	0.824205	-0.496622	21	0.624615	0.976989
Neutral	ASV	rabundance	log2p1	Bacteroides 02	Neutral	-0.245275	0.738232	0.95	-1.78051	1.28996	-0.332246	21	0.742997	0.976989
secretor	ASV	rabundance	log2p1	Bifidobacterium 010	secretor	0.549734	0.713827	0.95	-0.934749	2.03422	0.770123	21	0.449804	0.759937
secretor	ASV	rabundance	log2p1	Bifidobacterium 002	secretor	2.13292	1.59861	0.95	-1.19158	5.45742	1.33423	21	0.196417	0.759937
secretor	ASV	rabundance	log2p1	Bifidobacterium 006	secretor	1.60678	0.846184	0.95	-0.152958	3.36652	1.89885	21	0.0714105	0.530478
secretor	ASV	rabundance	log2p1	Bifidobacterium 013	secretor	0.676872	0.717216	0.95	-0.814661	2.1684	0.943749	21	0.35603	0.759937
secretor	ASV	rabundance	log2p1	Bifidobacterium 005	secretor	1.87084	0.724477	0.95	0.364208	3.37747	2.58233	21	0.0173747	0.29386
secretor	ASV	rabundance	log2p1	Bifidobacterium 018	secretor	0.371201	0.653921	0.95	-0.988701	1.7311	0.567655	21	0.576289	0.759937
secretor	ASV	rabundance	log2p1	Bifidobacterium 021	secretor	0.302545	0.556031	0.95	-0.853785	1.45888	0.544115	21	0.592093	0.759937
secretor	ASV	rabundance	log2p1	Bifidobacterium 024	secretor	0.0431795	0.577482	0.95	-1.15776	1.24412	0.074772	21	0.941104	0.978818
secretor	ASV	rabundance	log2p1	Bifidobacterium 016	secretor	0.832022	0.661241	0.95	-0.543105	2.20715	1.25827	21	0.222104	0.759937
secretor	ASV	rabundance	log2p1	Bifidobacterium 020	secretor	0.491256	0.603333	0.95	-0.763444	1.74596	0.814236	21	0.424647	0.759937
secretor	ASV	rabundance	log2p1	Bifidobacterium 046	secretor	0.0123971	0.320324	0.95	-0.653753	0.678547	0.0387018	21	0.969494	0.978818
secretor	ASV	rabundance	log2p1	Bifidobacterium 045	secretor	0.214185	0.295861	0.95	-0.401092	0.829462	0.723937	21	0.477092	0.759937
secretor	ASV	rabundance	log2p1	Bifidobacterium 034	secretor	0.344261	0.399402	0.95	-0.486342	1.17486	0.861939	21	0.398457	0.759937
secretor	ASV	rabundance	log2p1	Bifidobacterium 038	secretor	0.385203	0.404517	0.95	-0.456036	1.22644	0.952254	21	0.351801	0.759937
secretor	ASV	rabundance	log2p1	Bifidobacterium 037	secretor	0.0607681	0.421764	0.95	-0.816337	0.937874	0.144081	21	0.88681	0.978818
secretor	ASV	rabundance	log2p1	Bifidobacterium 041	secretor	0.0195137	0.369631	0.95	-0.749177	0.788204	0.0527924	21	0.958396	0.978818
secretor	ASV	rabundance	log2p1	Bifidobacterium 019	secretor	0.694199	0.557184	0.95	-0.464529	1.85293	1.24591	21	0.22652	0.759937
secretor	ASV	rabundance	log2p1	Bifidobacterium 007	secretor	1.25107	0.740257	0.95	-0.288382	2.79052	1.69004	21	0.105811	0.687774
secretor	ASV	rabundance	log2p1	Bifidobacterium 015	secretor	0.916464	0.719639	0.95	-0.580106	2.41304	1.27351	21	0.216755	0.759937
secretor	ASV	rabundance	log2p1	Bifidobacterium 008	secretor	1.06886	0.782265	0.95	-0.55795	2.69567	1.36636	21	0.186278	0.759937
secretor	ASV	rabundance	log2p1	Bifidobacterium 014	secretor	0.626481	0.707524	0.95	-0.844897	2.09786	0.885455	21	0.385938	0.759937
secretor	ASV	rabundance	log2p1	Bifidobacterium 023	secretor	0.326803	0.61238	0.95	-0.946712	1.60032	0.53366	21	0.599181	0.759937
secretor	ASV	rabundance	log2p1	Bifidobacterium 017	secretor	0.53742	0.593495	0.95	-0.69682	1.77166	0.905517	21	0.375464	0.759937
secretor	ASV	rabundance	log2p1	Bifidobacterium 026	secretor	0.228588	0.47941	0.95	-0.768399	1.22558	0.476812	21	0.63842	0.778999
secretor	ASV	rabundance	log2p1	Bifidobacterium 001	secretor	4.02995	1.22891	0.95	1.4743	6.5856	3.27929	21	0.00357862	0.186088
secretor	ASV	rabundance	log2p1	Bifidobacterium 004	secretor	2.09154	0.849912	0.95	0.324056	3.85903	2.4609	21	0.0226046	0.29386
secretor	ASV	rabundance	log2p1	Bifidobacterium 022	secretor	0.878116	0.460906	0.95	-0.0803898	1.83662	1.9052	21	0.0705396	0.530478
secretor	ASV	rabundance	log2p1	Bifidobacterium 035	secretor	0.632735	0.331795	0.95	-0.0572692	1.32274	1.90701	21	0.0702926	0.530478
secretor	ASV	rabundance	log2p1	Bifidobacterium 012	secretor	0.474607	0.661692	0.95	-0.901456	1.85067	0.717263	21	0.481115	0.759937
secretor	ASV	rabundance	log2p1	Bifidobacterium 047	secretor	-0.0291831	0.340976	0.95	-0.738282	0.679916	-0.0855868	21	0.932606	0.978818
secretor	ASV	rabundance	log2p1	Bifidobacterium 003	secretor	-0.887615	1.40581	0.95	-3.81116	2.03593	-0.631389	21	0.534599	0.759937
secretor	ASV	rabundance	log2p1	Rothia 01	secretor	-0.47241	0.547958	0.95	-1.61195	0.667132	-0.862127	21	0.398356	0.759937
secretor	ASV	rabundance	log2p1	Haemophilus 1	secretor	-1.13504	0.988917	0.95	-3.1916	0.92153	-1.14776	21	0.263977	0.759937
secretor	ASV	rabundance	log2p1	Sutterella 1	secretor	-0.645024	0.752021	0.95	-2.20894	0.918889	-0.857721	21	0.40073	0.759937
secretor	ASV	rabundance	log2p1	Staphylococcus 01	secretor	-0.462012	0.842488	0.95	-2.21406	1.29004	-0.54839	21	0.589207	0.759937
secretor	ASV	rabundance	log2p1	Streptococcus 005	secretor	-0.481501	0.732135	0.95	-2.00406	1.04106	-0.657668	21	0.517896	0.759937
secretor	ASV	rabundance	log2p1	Streptococcus 001	secretor	-0.910345	0.772121	0.95	-2.51606	0.695368	-1.17902	21	0.251577	0.759937
secretor	ASV	rabundance	log2p1	Streptococcus 003	secretor	-0.330842	1.26445	0.95	-2.96042	2.29874	-0.261648	21	0.796142	0.940895
secretor	ASV	rabundance	log2p1	Streptococcus 002	secretor	-0.0279992	1.04208	0.95	-2.19512	2.13913	-0.0268686	21	0.978818	0.978818
secretor	ASV	rabundance	log2p1	Lacticaseibacillus 01	secretor	0.87859	1.32012	0.95	-1.86675	3.62393	0.665538	21	0.512951	0.759937
secretor	ASV	rabundance	log2p1	Enterococcus 01	secretor	0.772159	1.33364	0.95	-2.0013	3.54562	0.578985	21	0.568758	0.759937
secretor	ASV	rabundance	log2p1	Veillonella 01	secretor	-0.120386	0.785794	0.95	-1.75453	1.51376	-0.153203	21	0.8797	0.978818
secretor	ASV	rabundance	log2p1	Veillonella 02	secretor	-0.980769	1.13734	0.95	-3.34599	1.38445	-0.862339	21	0.398242	0.759937
secretor	ASV	rabundance	log2p1	Enterobacteriaceae uncl. 01	secretor	-2.94924	1.05969	0.95	-5.15298	-0.745495	-2.78312	21	0.0111432	0.289723
secretor	ASV	rabundance	log2p1	Enterobacteriaceae uncl. 03	secretor	0.554947	0.536965	0.95	-0.561734	1.67163	1.03349	21	0.313132	0.759937
secretor	ASV	rabundance	log2p1	Enterobacterales order 03	secretor	0.220178	0.469849	0.95	-0.756926	1.19728	0.468615	21	0.644173	0.778999
secretor	ASV	rabundance	log2p1	Enterobacteriaceae uncl. 02	secretor	1.17085	1.54309	0.95	-2.03818	4.37988	0.75877	21	0.456423	0.759937
secretor	ASV	rabundance	log2p1	Eggerthella 1	secretor	0.559206	0.774545	0.95	-1.05155	2.16996	0.721979	21	0.47827	0.759937
secretor	ASV	rabundance	log2p1	Bacteroides 03	secretor	0.711289	1.02964	0.95	-1.42997	2.85255	0.690811	21	0.49725	0.759937
secretor	ASV	rabundance	log2p1	Bacteroides 01	secretor	-1.52822	1.80373	0.95	-5.27928	2.22284	-0.847256	21	0.406405	0.759937
secretor	ASV	rabundance	log2p1	Parabacteroides 01	secretor	0.757889	1.17797	0.95	-1.69183	3.20761	0.643387	21	0.526937	0.759937
secretor	ASV	rabundance	log2p1	Bacteroides 02	secretor	0.382749	1.67909	0.95	-3.10912	3.87462	0.22795	21	0.82189	0.94974
Sialylated	ASV	rabundance	log2p1	Bifidobacterium 010	Sialylated	-0.0910654	0.386788	0.95	-0.895436	0.713305	-0.23544	21	0.816148	0.957442
Sialylated	ASV	rabundance	log2p1	Bifidobacterium 002	Sialylated	-0.0917845	0.890652	0.95	-1.944	1.76043	-0.103053	21	0.918899	0.976066
Sialylated	ASV	rabundance	log2p1	Bifidobacterium 006	Sialylated	0.09799	0.489626	0.95	-0.920243	1.11622	0.200132	21	0.843302	0.957442
Sialylated	ASV	rabundance	log2p1	Bifidobacterium 013	Sialylated	-0.0993213	0.39121	0.95	-0.912886	0.714244	-0.253883	21	0.802055	0.957442
Sialylated	ASV	rabundance	log2p1	Bifidobacterium 005	Sialylated	-0.133162	0.444002	0.95	-1.05651	0.79019	-0.299913	21	0.767192	0.957442
Sialylated	ASV	rabundance	log2p1	Bifidobacterium 018	Sialylated	0.15101	0.35102	0.95	-0.578976	0.880995	0.430203	21	0.671431	0.957442
Sialylated	ASV	rabundance	log2p1	Bifidobacterium 021	Sialylated	-0.11377	0.298571	0.95	-0.734684	0.507143	-0.381049	21	0.706995	0.957442
Sialylated	ASV	rabundance	log2p1	Bifidobacterium 024	Sialylated	-0.00938208	0.309024	0.95	-0.652032	0.633268	-0.0303604	21	0.976066	0.976066
Sialylated	ASV	rabundance	log2p1	Bifidobacterium 016	Sialylated	-0.137128	0.365679	0.95	-0.897599	0.623342	-0.374997	21	0.711423	0.957442
Sialylated	ASV	rabundance	log2p1	Bifidobacterium 020	Sialylated	-0.23262	0.323925	0.95	-0.906258	0.441018	-0.71813	21	0.480591	0.957442
Sialylated	ASV	rabundance	log2p1	Bifidobacterium 046	Sialylated	-0.0454777	0.171112	0.95	-0.401325	0.31037	-0.265777	21	0.793003	0.957442
Sialylated	ASV	rabundance	log2p1	Bifidobacterium 045	Sialylated	-0.0946297	0.158932	0.95	-0.425147	0.235887	-0.59541	21	0.557932	0.957442
Sialylated	ASV	rabundance	log2p1	Bifidobacterium 034	Sialylated	-0.103289	0.216282	0.95	-0.553071	0.346494	-0.477566	21	0.637893	0.957442
Sialylated	ASV	rabundance	log2p1	Bifidobacterium 038	Sialylated	-0.139963	0.218946	0.95	-0.595286	0.31536	-0.63926	21	0.529566	0.957442
Sialylated	ASV	rabundance	log2p1	Bifidobacterium 037	Sialylated	0.00742438	0.225776	0.95	-0.462103	0.476951	0.0328838	21	0.974078	0.976066
Sialylated	ASV	rabundance	log2p1	Bifidobacterium 041	Sialylated	-0.00743018	0.197783	0.95	-0.418742	0.403882	-0.0375674	21	0.970387	0.976066
Sialylated	ASV	rabundance	log2p1	Bifidobacterium 019	Sialylated	-0.201294	0.305813	0.95	-0.837266	0.434678	-0.658227	21	0.517544	0.957442
Sialylated	ASV	rabundance	log2p1	Bifidobacterium 007	Sialylated	0.166113	0.420603	0.95	-0.70858	1.04081	0.394939	21	0.696871	0.957442
Sialylated	ASV	rabundance	log2p1	Bifidobacterium 015	Sialylated	-0.210473	0.396997	0.95	-1.03607	0.615127	-0.530164	21	0.60156	0.957442
Sialylated	ASV	rabundance	log2p1	Bifidobacterium 008	Sialylated	0.240158	0.433616	0.95	-0.661595	1.14191	0.553849	21	0.585532	0.957442
Sialylated	ASV	rabundance	log2p1	Bifidobacterium 014	Sialylated	0.179812	0.383571	0.95	-0.617867	0.977492	0.468785	21	0.644054	0.957442
Sialylated	ASV	rabundance	log2p1	Bifidobacterium 023	Sialylated	-0.111596	0.328977	0.95	-0.79574	0.572548	-0.339222	21	0.737811	0.957442
Sialylated	ASV	rabundance	log2p1	Bifidobacterium 017	Sialylated	-0.136693	0.32232	0.95	-0.806995	0.533609	-0.42409	21	0.675813	0.957442
Sialylated	ASV	rabundance	log2p1	Bifidobacterium 026	Sialylated	-0.137962	0.256136	0.95	-0.670626	0.394703	-0.538626	21	0.595809	0.957442
Sialylated	ASV	rabundance	log2p1	Bifidobacterium 001	Sialylated	-0.159894	0.807807	0.95	-1.83982	1.52003	-0.197936	21	0.844999	0.957442
Sialylated	ASV	rabundance	log2p1	Bifidobacterium 004	Sialylated	0.120878	0.515506	0.95	-0.951175	1.19293	0.234484	21	0.81688	0.957442
Sialylated	ASV	rabundance	log2p1	Bifidobacterium 022	Sialylated	-0.182772	0.264083	0.95	-0.731963	0.366419	-0.6921	21	0.496457	0.957442
Sialylated	ASV	rabundance	log2p1	Bifidobacterium 035	Sialylated	-0.110259	0.190779	0.95	-0.507005	0.286486	-0.577945	21	0.569447	0.957442
Sialylated	ASV	rabundance	log2p1	Bifidobacterium 012	Sialylated	-0.0855074	0.357872	0.95	-0.829742	0.658727	-0.238933	21	0.813474	0.957442
Sialylated	ASV	rabundance	log2p1	Bifidobacterium 047	Sialylated	0.0171575	0.182437	0.95	-0.362242	0.396557	0.094046	21	0.925964	0.976066
Sialylated	ASV	rabundance	log2p1	Bifidobacterium 003	Sialylated	-0.59218	0.748228	0.95	-2.14821	0.963846	-0.791443	21	0.437534	0.957442
Sialylated	ASV	rabundance	log2p1	Rothia 01	Sialylated	0.023991	0.29829	0.95	-0.596337	0.644319	0.0804284	21	0.936658	0.976066
Sialylated	ASV	rabundance	log2p1	Haemophilus 1	Sialylated	0.698552	0.523745	0.95	-0.390635	1.78774	1.33376	21	0.196568	0.957442
Sialylated	ASV	rabundance	log2p1	Sutterella 1	Sialylated	-0.231957	0.406225	0.95	-1.07675	0.612834	-0.571007	21	0.574055	0.957442
Sialylated	ASV	rabundance	log2p1	Staphylococcus 01	Sialylated	0.268369	0.450208	0.95	-0.66789	1.20463	0.5961	21	0.55748	0.957442
Sialylated	ASV	rabundance	log2p1	Streptococcus 005	Sialylated	0.57647	0.375227	0.95	-0.203857	1.3568	1.53632	21	0.13939	0.957442
Sialylated	ASV	rabundance	log2p1	Streptococcus 001	Sialylated	0.711355	0.397343	0.95	-0.114964	1.53767	1.79028	21	0.0878385	0.957442
Sialylated	ASV	rabundance	log2p1	Streptococcus 003	Sialylated	0.432082	0.671074	0.95	-0.963492	1.82766	0.643867	21	0.526632	0.957442
Sialylated	ASV	rabundance	log2p1	Streptococcus 002	Sialylated	0.412443	0.550277	0.95	-0.731921	1.55681	0.749519	21	0.461859	0.957442
Sialylated	ASV	rabundance	log2p1	Lacticaseibacillus 01	Sialylated	0.991945	0.680145	0.95	-0.422494	2.40638	1.45843	21	0.159517	0.957442
Sialylated	ASV	rabundance	log2p1	Enterococcus 01	Sialylated	1.81081	0.600987	0.95	0.560984	3.06063	3.01305	21	0.00662125	0.344305
Sialylated	ASV	rabundance	log2p1	Veillonella 01	Sialylated	-0.524512	0.404815	0.95	-1.36637	0.317346	-1.29568	21	0.209146	0.957442
Sialylated	ASV	rabundance	log2p1	Veillonella 02	Sialylated	-0.71047	0.599506	0.95	-1.95721	0.53627	-1.18509	21	0.249219	0.957442
Sialylated	ASV	rabundance	log2p1	Enterobacteriaceae uncl. 01	Sialylated	-0.516676	0.653726	0.95	-1.87617	0.84282	-0.790357	21	0.438154	0.957442
Sialylated	ASV	rabundance	log2p1	Enterobacteriaceae uncl. 03	Sialylated	-0.0837684	0.293959	0.95	-0.695089	0.527552	-0.284967	21	0.778461	0.957442
Sialylated	ASV	rabundance	log2p1	Enterobacterales order 03	Sialylated	-0.17275	0.249883	0.95	-0.692409	0.34691	-0.691323	21	0.496935	0.957442
Sialylated	ASV	rabundance	log2p1	Enterobacteriaceae uncl. 02	Sialylated	-0.868666	0.815142	0.95	-2.56385	0.826514	-1.06566	21	0.298676	0.957442
Sialylated	ASV	rabundance	log2p1	Eggerthella 1	Sialylated	-0.24979	0.415987	0.95	-1.11488	0.615302	-0.600476	21	0.554615	0.957442
Sialylated	ASV	rabundance	log2p1	Bacteroides 03	Sialylated	-0.579059	0.542631	0.95	-1.70752	0.549405	-1.06713	21	0.298027	0.957442
Sialylated	ASV	rabundance	log2p1	Bacteroides 01	Sialylated	-0.333453	0.978765	0.95	-2.36891	1.702	-0.340687	21	0.736724	0.957442
Sialylated	ASV	rabundance	log2p1	Parabacteroides 01	Sialylated	-0.26068	0.633922	0.95	-1.57899	1.05763	-0.411217	21	0.68508	0.957442
Sialylated	ASV	rabundance	log2p1	Bacteroides 02	Sialylated	-0.175598	0.898717	0.95	-2.04458	1.69339	-0.195387	21	0.846968	0.957442

## Sheet: Feces_nine-month-old group
var	rank	count	trans	taxon	Parameter	Coefficient	SE	CI	CI_low	CI_high	t	df_error	p	FDR
2FL	ASV	rabundance	log2p1	Bifidobacterium 001	2FL	-0.441041	0.253521	0.95	-0.975923	0.0938406	-1.73967	17	0.0999894	0.968466
2FL	ASV	rabundance	log2p1	Bifidobacterium 022	2FL	-0.470243	0.286416	0.95	-1.07453	0.134042	-1.64182	17	0.118996	0.968466
2FL	ASV	rabundance	log2p1	Faecalibacterium 01	2FL	1.46872	0.90579	0.95	-0.442333	3.37977	1.62148	17	0.123314	0.968466
2FL	ASV	rabundance	log2p1	Lachnospiraceae uncl. 01	2FL	1.24123	0.786245	0.95	-0.417601	2.90007	1.57868	17	0.132834	0.968466
2FL	ASV	rabundance	log2p1	Bifidobacterium 032	2FL	-0.432435	0.274919	0.95	-1.01246	0.147594	-1.57295	17	0.134156	0.968466
2FL	ASV	rabundance	log2p1	Veillonella 05	2FL	-0.795488	0.506367	0.95	-1.86383	0.272852	-1.57097	17	0.134614	0.968466
2FL	ASV	rabundance	log2p1	Sutterella 1	2FL	0.793182	0.536393	0.95	-0.338508	1.92487	1.47873	17	0.157502	0.968466
2FL	ASV	rabundance	log2p1	Bifidobacterium 027	2FL	-0.314067	0.244718	0.95	-0.830376	0.202242	-1.28339	17	0.216577	0.968466
2FL	ASV	rabundance	log2p1	Bifidobacterium 025	2FL	-0.247561	0.210495	0.95	-0.691668	0.196545	-1.17609	17	0.255767	0.968466
2FL	ASV	rabundance	log2p1	Bifidobacterium 005	2FL	-0.310369	0.282787	0.95	-0.906997	0.286259	-1.09754	17	0.28771	0.968466
2FL	ASV	rabundance	log2p1	Enterococcus 01	2FL	0.886046	0.868779	0.95	-0.946917	2.71901	1.01988	17	0.322083	0.968466
2FL	ASV	rabundance	log2p1	Veillonella 03	2FL	0.991913	1.02623	0.95	-1.17324	3.15707	0.96656	17	0.347314	0.968466
2FL	ASV	rabundance	log2p1	Anaerostipes 1	2FL	0.726412	0.807485	0.95	-0.977233	2.43006	0.899598	17	0.380901	0.968466
2FL	ASV	rabundance	log2p1	Bifidobacterium 016	2FL	-0.313747	0.355371	0.95	-1.06351	0.436021	-0.882871	17	0.38962	0.968466
2FL	ASV	rabundance	log2p1	Ruminococcus_gnavus_group 1	2FL	0.583712	0.692878	0.95	-0.878132	2.04556	0.842446	17	0.411234	0.968466
2FL	ASV	rabundance	log2p1	Megasphaera 1	2FL	0.478559	0.623875	0.95	-0.837703	1.79482	0.767075	17	0.453559	0.968466
2FL	ASV	rabundance	log2p1	Bacteroides 02	2FL	0.737248	0.981696	0.95	-1.33395	2.80845	0.750994	17	0.462926	0.968466
2FL	ASV	rabundance	log2p1	Bifidobacterium 008	2FL	-0.2879	0.389167	0.95	-1.10897	0.53317	-0.739785	17	0.469524	0.968466
2FL	ASV	rabundance	log2p1	Bifidobacterium 029	2FL	-0.287927	0.395357	0.95	-1.12206	0.546203	-0.728271	17	0.476361	0.968466
2FL	ASV	rabundance	log2p1	Bifidobacterium 003	2FL	-0.449903	0.640881	0.95	-1.80204	0.902238	-0.702007	17	0.492175	0.968466
2FL	ASV	rabundance	log2p1	Bifidobacterium 020	2FL	0.225266	0.325327	0.95	-0.461114	0.911647	0.69243	17	0.498018	0.968466
2FL	ASV	rabundance	log2p1	Bifidobacterium 021	2FL	0.196802	0.28784	0.95	-0.410488	0.804091	0.68372	17	0.503366	0.968466
2FL	ASV	rabundance	log2p1	Veillonella 02	2FL	-0.495392	0.764506	0.95	-2.10836	1.11757	-0.64799	17	0.525648	0.968466
2FL	ASV	rabundance	log2p1	Erysipelatoclostridium 1	2FL	0.341484	0.562036	0.95	-0.844308	1.52728	0.607584	17	0.551494	0.968466
2FL	ASV	rabundance	log2p1	Enterobacteriaceae uncl. 02	2FL	0.415803	0.743227	0.95	-1.15227	1.98388	0.559456	17	0.583147	0.968466
2FL	ASV	rabundance	log2p1	Lacticaseibacillus 01	2FL	0.442793	0.798698	0.95	-1.24231	2.1279	0.554393	17	0.58653	0.968466
2FL	ASV	rabundance	log2p1	Blautia 03	2FL	-0.376582	0.703346	0.95	-1.86051	1.10735	-0.535415	17	0.599298	0.968466
2FL	ASV	rabundance	log2p1	Bifidobacterium 028	2FL	0.193121	0.361845	0.95	-0.570304	0.956547	0.533714	17	0.600449	0.968466
2FL	ASV	rabundance	log2p1	Bifidobacterium 004	2FL	-0.1685	0.316652	0.95	-0.836577	0.499577	-0.532131	17	0.601522	0.968466
2FL	ASV	rabundance	log2p1	Bifidobacterium 002	2FL	0.451377	0.957873	0.95	-1.56956	2.47231	0.471229	17	0.643468	0.968466
2FL	ASV	rabundance	log2p1	Blautia 01	2FL	0.404709	0.966487	0.95	-1.6344	2.44382	0.418742	17	0.680647	0.968466
2FL	ASV	rabundance	log2p1	Enterobacteriaceae uncl. 01	2FL	-0.231742	0.580409	0.95	-1.4563	0.992814	-0.399273	17	0.694663	0.968466
2FL	ASV	rabundance	log2p1	Bifidobacterium 017	2FL	-0.115725	0.304186	0.95	-0.757501	0.526051	-0.38044	17	0.70833	0.968466
2FL	ASV	rabundance	log2p1	Bifidobacterium 014	2FL	0.136341	0.366723	0.95	-0.637376	0.910057	0.371781	17	0.714649	0.968466
2FL	ASV	rabundance	log2p1	Bifidobacterium 007	2FL	0.119623	0.330188	0.95	-0.577013	0.816258	0.362287	17	0.721602	0.968466
2FL	ASV	rabundance	log2p1	Haemophilus 1	2FL	0.142365	0.423031	0.95	-0.750152	1.03488	0.336536	17	0.740585	0.968466
2FL	ASV	rabundance	log2p1	Veillonella 01	2FL	0.243702	0.78524	0.95	-1.41301	1.90041	0.310354	17	0.760064	0.968466
2FL	ASV	rabundance	log2p1	Bacteroides 01	2FL	0.250368	0.938182	0.95	-1.72902	2.22976	0.266865	17	0.792783	0.968466
2FL	ASV	rabundance	log2p1	Bifidobacterium 012	2FL	-0.106073	0.463005	0.95	-1.08293	0.870783	-0.229096	17	0.821528	0.968466
2FL	ASV	rabundance	log2p1	Bifidobacterium 011	2FL	-0.109244	0.488526	0.95	-1.13994	0.921457	-0.223619	17	0.825719	0.968466
2FL	ASV	rabundance	log2p1	Bifidobacterium 019	2FL	0.067335	0.303386	0.95	-0.572754	0.707424	0.221945	17	0.827001	0.968466
2FL	ASV	rabundance	log2p1	Bifidobacterium 013	2FL	0.0793121	0.376045	0.95	-0.714074	0.872698	0.210911	17	0.835464	0.968466
2FL	ASV	rabundance	log2p1	Clostridium_sensu_stricto_1 01	2FL	0.0735272	0.414819	0.95	-0.801664	0.948719	0.177251	17	0.861406	0.968466
2FL	ASV	rabundance	log2p1	Bacteroides 03	2FL	-0.0832178	0.585495	0.95	-1.3185	1.15207	-0.142132	17	0.888646	0.968466
2FL	ASV	rabundance	log2p1	Bifidobacterium 006	2FL	-0.0550525	0.390017	0.95	-0.877917	0.767812	-0.141154	17	0.889407	0.968466
2FL	ASV	rabundance	log2p1	Eggerthella 1	2FL	-0.0542471	0.481454	0.95	-1.07003	0.961532	-0.112674	17	0.911609	0.971062
2FL	ASV	rabundance	log2p1	Streptococcus 002	2FL	-0.0700774	0.831743	0.95	-1.8249	1.68475	-0.0842537	17	0.933839	0.973577
2FL	ASV	rabundance	log2p1	Bifidobacterium 010	2FL	-0.0210769	0.504685	0.95	-1.08587	1.04372	-0.0417624	17	0.967175	0.982702
2FL	ASV	rabundance	log2p1	Bifidobacterium 015	2FL	0.00806932	0.366733	0.95	-0.765669	0.781808	0.0220033	17	0.982702	0.982702
3FL	ASV	rabundance	log2p1	Veillonella 05	3FL	0.9888	0.260146	0.95	0.439941	1.53766	3.80095	17	0.0014279	0.069967
3FL	ASV	rabundance	log2p1	Bifidobacterium 029	3FL	0.524987	0.229146	0.95	0.041532	1.00844	2.29106	17	0.0350057	0.796614
3FL	ASV	rabundance	log2p1	Enterococcus 01	3FL	-1.03143	0.528118	0.95	-2.14566	0.082805	-1.95302	17	0.0674801	0.796614
3FL	ASV	rabundance	log2p1	Bifidobacterium 020	3FL	-0.362831	0.196602	0.95	-0.777626	0.051964	-1.84551	17	0.082455	0.796614
3FL	ASV	rabundance	log2p1	Bifidobacterium 021	3FL	-0.319133	0.174081	0.95	-0.686412	0.0481455	-1.83325	17	0.0843369	0.796614
3FL	ASV	rabundance	log2p1	Veillonella 01	3FL	0.804514	0.475713	0.95	-0.199153	1.80818	1.69117	17	0.109053	0.796614
3FL	ASV	rabundance	log2p1	Enterobacteriaceae uncl. 01	3FL	0.512893	0.359859	0.95	-0.246342	1.27213	1.42526	17	0.172183	0.796614
3FL	ASV	rabundance	log2p1	Blautia 03	3FL	0.549682	0.443504	0.95	-0.386029	1.48539	1.23941	17	0.232033	0.796614
3FL	ASV	rabundance	log2p1	Veillonella 03	3FL	-0.793312	0.660805	0.95	-2.18749	0.600865	-1.20052	17	0.246398	0.796614
3FL	ASV	rabundance	log2p1	Bifidobacterium 002	3FL	-0.707192	0.605701	0.95	-1.98511	0.570725	-1.16756	17	0.2591	0.796614
3FL	ASV	rabundance	log2p1	Erysipelatoclostridium 1	3FL	0.399672	0.358057	0.95	-0.355762	1.15511	1.11622	17	0.279856	0.796614
3FL	ASV	rabundance	log2p1	Bifidobacterium 007	3FL	-0.232799	0.208933	0.95	-0.67361	0.208011	-1.11423	17	0.280687	0.796614
3FL	ASV	rabundance	log2p1	Lacticaseibacillus 01	3FL	-0.551575	0.508917	0.95	-1.6253	0.522146	-1.08382	17	0.293577	0.796614
3FL	ASV	rabundance	log2p1	Bifidobacterium 008	3FL	-0.258469	0.250439	0.95	-0.786849	0.269911	-1.03206	17	0.316502	0.796614
3FL	ASV	rabundance	log2p1	Bifidobacterium 017	3FL	-0.195053	0.193772	0.95	-0.603875	0.21377	-1.00661	17	0.328236	0.796614
3FL	ASV	rabundance	log2p1	Bifidobacterium 019	3FL	-0.192641	0.192803	0.95	-0.599421	0.214139	-0.999157	17	0.331729	0.796614
3FL	ASV	rabundance	log2p1	Bifidobacterium 032	3FL	0.183366	0.186911	0.95	-0.210982	0.577713	0.981032	17	0.340333	0.796614
3FL	ASV	rabundance	log2p1	Bifidobacterium 014	3FL	-0.223334	0.234243	0.95	-0.717544	0.270876	-0.953429	17	0.353734	0.796614
3FL	ASV	rabundance	log2p1	Veillonella 02	3FL	0.463352	0.492659	0.95	-0.576068	1.50277	0.940512	17	0.360128	0.796614
3FL	ASV	rabundance	log2p1	Anaerostipes 1	3FL	0.472985	0.52732	0.95	-0.639564	1.58553	0.89696	17	0.382267	0.796614
3FL	ASV	rabundance	log2p1	Ruminococcus_gnavus_group 1	3FL	0.383528	0.452298	0.95	-0.570738	1.33779	0.847953	17	0.408245	0.796614
3FL	ASV	rabundance	log2p1	Bifidobacterium 027	3FL	-0.138636	0.163938	0.95	-0.484516	0.207243	-0.845662	17	0.409487	0.796614
3FL	ASV	rabundance	log2p1	Blautia 01	3FL	0.493181	0.622937	0.95	-0.821101	1.80746	0.791702	17	0.439442	0.796614
3FL	ASV	rabundance	log2p1	Lachnospiraceae uncl. 01	3FL	0.425269	0.539964	0.95	-0.713955	1.56449	0.787588	17	0.441781	0.796614
3FL	ASV	rabundance	log2p1	Bifidobacterium 016	3FL	-0.173015	0.233561	0.95	-0.665786	0.319756	-0.740768	17	0.468943	0.796614
3FL	ASV	rabundance	log2p1	Bifidobacterium 015	3FL	-0.168081	0.235967	0.95	-0.665929	0.329767	-0.712306	17	0.485937	0.796614
3FL	ASV	rabundance	log2p1	Bacteroides 01	3FL	0.414146	0.605597	0.95	-0.863552	1.69184	0.683864	17	0.503277	0.796614
3FL	ASV	rabundance	log2p1	Bifidobacterium 028	3FL	0.158928	0.2351	0.95	-0.337089	0.654946	0.676004	17	0.508131	0.796614
3FL	ASV	rabundance	log2p1	Bifidobacterium 013	3FL	-0.159152	0.242812	0.95	-0.671441	0.353136	-0.655455	17	0.520947	0.796614
3FL	ASV	rabundance	log2p1	Bifidobacterium 010	3FL	-0.196821	0.326077	0.95	-0.884784	0.491142	-0.603603	17	0.554077	0.796614
3FL	ASV	rabundance	log2p1	Bifidobacterium 006	3FL	-0.151659	0.252144	0.95	-0.683635	0.380318	-0.601477	17	0.555459	0.796614
3FL	ASV	rabundance	log2p1	Bifidobacterium 003	3FL	0.252157	0.420059	0.95	-0.63409	1.1384	0.60029	17	0.556232	0.796614
3FL	ASV	rabundance	log2p1	Clostridium_sensu_stricto_1 01	3FL	0.157559	0.268401	0.95	-0.408718	0.723835	0.587027	17	0.564901	0.796614
3FL	ASV	rabundance	log2p1	Bifidobacterium 004	3FL	-0.116943	0.206535	0.95	-0.552695	0.318808	-0.566215	17	0.578647	0.796614
3FL	ASV	rabundance	log2p1	Bifidobacterium 012	3FL	-0.169738	0.299976	0.95	-0.802631	0.463156	-0.565838	17	0.578897	0.796614
3FL	ASV	rabundance	log2p1	Eggerthella 1	3FL	0.173371	0.311661	0.95	-0.484176	0.830917	0.556281	17	0.585267	0.796614
3FL	ASV	rabundance	log2p1	Bifidobacterium 001	3FL	0.0907611	0.178315	0.95	-0.285451	0.466973	0.508993	17	0.6173	0.803396
3FL	ASV	rabundance	log2p1	Bifidobacterium 011	3FL	-0.158766	0.317124	0.95	-0.82784	0.510308	-0.500643	17	0.623042	0.803396
3FL	ASV	rabundance	log2p1	Haemophilus 1	3FL	0.120833	0.275584	0.95	-0.460599	0.702265	0.438462	17	0.666572	0.837488
3FL	ASV	rabundance	log2p1	Faecalibacterium 01	3FL	-0.245174	0.632742	0.95	-1.58014	1.0898	-0.387479	17	0.70321	0.861433
3FL	ASV	rabundance	log2p1	Bifidobacterium 005	3FL	-0.0526729	0.190649	0.95	-0.454907	0.349561	-0.276282	17	0.785662	0.923088
3FL	ASV	rabundance	log2p1	Megasphaera 1	3FL	0.101544	0.413619	0.95	-0.771115	0.974203	0.245501	17	0.809008	0.923088
3FL	ASV	rabundance	log2p1	Bacteroides 02	3FL	-0.158781	0.650409	0.95	-1.53102	1.21346	-0.244124	17	0.810056	0.923088
3FL	ASV	rabundance	log2p1	Bifidobacterium 022	3FL	-0.0395745	0.201069	0.95	-0.463793	0.384643	-0.196821	17	0.846302	0.939914
3FL	ASV	rabundance	log2p1	Bifidobacterium 025	3FL	0.0221093	0.142825	0.95	-0.279225	0.323444	0.1548	17	0.878802	0.939914
3FL	ASV	rabundance	log2p1	Enterobacteriaceae uncl. 02	3FL	0.0697138	0.489448	0.95	-0.962931	1.10236	0.142434	17	0.888412	0.939914
3FL	ASV	rabundance	log2p1	Bacteroides 03	3FL	0.0480097	0.382351	0.95	-0.75868	0.854699	0.125564	17	0.90155	0.939914
3FL	ASV	rabundance	log2p1	Sutterella 1	3FL	0.0246521	0.372035	0.95	-0.760274	0.809578	0.0662628	17	0.947942	0.96769
3FL	ASV	rabundance	log2p1	Streptococcus 002	3FL	-0.020135	0.543181	0.95	-1.16615	1.12588	-0.0370688	17	0.970862	0.970862
3SL	ASV	rabundance	log2p1	Erysipelatoclostridium 1	3SL	0.810321	0.283732	0.95	0.211699	1.40894	2.85594	17	0.0109361	0.53587
3SL	ASV	rabundance	log2p1	Blautia 01	3SL	1.13895	0.52157	0.95	0.0385344	2.23937	2.1837	17	0.0432893	0.768107
3SL	ASV	rabundance	log2p1	Ruminococcus_gnavus_group 1	3SL	0.816487	0.381295	0.95	0.0120241	1.62095	2.14135	17	0.047027	0.768107
3SL	ASV	rabundance	log2p1	Blautia 03	3SL	0.745366	0.391147	0.95	-0.0798833	1.57061	1.90559	17	0.0737588	0.903545
3SL	ASV	rabundance	log2p1	Enterococcus 01	3SL	-0.86764	0.501359	0.95	-1.92541	0.190134	-1.73058	17	0.101637	0.987873
3SL	ASV	rabundance	log2p1	Lachnospiraceae uncl. 01	3SL	0.703032	0.48224	0.95	-0.314406	1.72047	1.45785	17	0.163109	0.987873
3SL	ASV	rabundance	log2p1	Bifidobacterium 022	3SL	-0.249438	0.17726	0.95	-0.623423	0.124547	-1.40719	17	0.177391	0.987873
3SL	ASV	rabundance	log2p1	Bifidobacterium 028	3SL	0.282348	0.210829	0.95	-0.162461	0.727157	1.33923	17	0.198127	0.987873
3SL	ASV	rabundance	log2p1	Anaerostipes 1	3SL	0.623516	0.478812	0.95	-0.386689	1.63372	1.30221	17	0.210211	0.987873
3SL	ASV	rabundance	log2p1	Veillonella 05	3SL	0.396525	0.314855	0.95	-0.26776	1.06081	1.25939	17	0.224907	0.987873
3SL	ASV	rabundance	log2p1	Lacticaseibacillus 01	3SL	-0.517077	0.473279	0.95	-1.51561	0.481454	-1.09254	17	0.289836	0.987873
3SL	ASV	rabundance	log2p1	Bifidobacterium 027	3SL	-0.163629	0.150571	0.95	-0.481305	0.154048	-1.08672	17	0.292329	0.987873
3SL	ASV	rabundance	log2p1	Veillonella 01	3SL	0.497891	0.462928	0.95	-0.478801	1.47458	1.07553	17	0.297167	0.987873
3SL	ASV	rabundance	log2p1	Bifidobacterium 032	3SL	0.185534	0.173012	0.95	-0.179489	0.550557	1.07238	17	0.298538	0.987873
3SL	ASV	rabundance	log2p1	Bifidobacterium 029	3SL	0.236762	0.23706	0.95	-0.26339	0.736914	0.998745	17	0.331923	0.987873
3SL	ASV	rabundance	log2p1	Bifidobacterium 002	3SL	-0.534811	0.571197	0.95	-1.73993	0.670309	-0.936299	17	0.362231	0.987873
3SL	ASV	rabundance	log2p1	Bacteroides 03	3SL	-0.304921	0.348158	0.95	-1.03947	0.429628	-0.875813	17	0.393339	0.987873
3SL	ASV	rabundance	log2p1	Haemophilus 1	3SL	0.218766	0.252348	0.95	-0.313641	0.751173	0.866923	17	0.398056	0.987873
3SL	ASV	rabundance	log2p1	Bifidobacterium 025	3SL	-0.0943548	0.131003	0.95	-0.370746	0.182036	-0.720252	17	0.481157	0.987873
3SL	ASV	rabundance	log2p1	Bifidobacterium 012	3SL	-0.198335	0.277594	0.95	-0.784007	0.387336	-0.71448	17	0.484626	0.987873
3SL	ASV	rabundance	log2p1	Veillonella 03	3SL	-0.422802	0.632121	0.95	-1.75646	0.910856	-0.668863	17	0.512564	0.987873
3SL	ASV	rabundance	log2p1	Bifidobacterium 011	3SL	-0.192289	0.293557	0.95	-0.811639	0.427061	-0.655032	17	0.521213	0.987873
3SL	ASV	rabundance	log2p1	Bifidobacterium 010	3SL	-0.189871	0.303157	0.95	-0.829477	0.449735	-0.626312	17	0.53943	0.987873
3SL	ASV	rabundance	log2p1	Veillonella 02	3SL	-0.290375	0.464869	0.95	-1.27116	0.690413	-0.624638	17	0.540503	0.987873
3SL	ASV	rabundance	log2p1	Bifidobacterium 003	3SL	0.226133	0.391141	0.95	-0.599103	1.05137	0.578137	17	0.570751	0.987873
3SL	ASV	rabundance	log2p1	Eggerthella 1	3SL	0.148836	0.290379	0.95	-0.463811	0.761483	0.512558	17	0.614856	0.987873
3SL	ASV	rabundance	log2p1	Bacteroides 01	3SL	-0.259196	0.567711	0.95	-1.45696	0.938569	-0.456564	17	0.653764	0.987873
3SL	ASV	rabundance	log2p1	Faecalibacterium 01	3SL	-0.246236	0.58831	0.95	-1.48746	0.994991	-0.418548	17	0.680787	0.987873
3SL	ASV	rabundance	log2p1	Enterobacteriaceae uncl. 02	3SL	0.175731	0.453684	0.95	-0.78146	1.13292	0.387341	17	0.70331	0.987873
3SL	ASV	rabundance	log2p1	Bifidobacterium 008	3SL	-0.0877493	0.239268	0.95	-0.59256	0.417061	-0.366741	17	0.718337	0.987873
3SL	ASV	rabundance	log2p1	Clostridium_sensu_stricto_1 01	3SL	-0.0911473	0.251284	0.95	-0.621309	0.439015	-0.362727	17	0.721279	0.987873
3SL	ASV	rabundance	log2p1	Bifidobacterium 017	3SL	-0.0666432	0.184887	0.95	-0.45672	0.323433	-0.360454	17	0.722947	0.987873
3SL	ASV	rabundance	log2p1	Bacteroides 02	3SL	0.21669	0.603955	0.95	-1.05754	1.49092	0.358785	17	0.724173	0.987873
3SL	ASV	rabundance	log2p1	Bifidobacterium 001	3SL	0.052552	0.166688	0.95	-0.299128	0.404232	0.315273	17	0.756392	0.987873
3SL	ASV	rabundance	log2p1	Bifidobacterium 015	3SL	0.0688141	0.222184	0.95	-0.399953	0.537581	0.309717	17	0.760541	0.987873
3SL	ASV	rabundance	log2p1	Bifidobacterium 004	3SL	0.0581909	0.193462	0.95	-0.349978	0.46636	0.300788	17	0.767224	0.987873
3SL	ASV	rabundance	log2p1	Streptococcus 002	3SL	0.149081	0.504132	0.95	-0.914544	1.21271	0.295719	17	0.771026	0.987873
3SL	ASV	rabundance	log2p1	Bifidobacterium 006	3SL	0.0509403	0.23677	0.95	-0.448601	0.550481	0.215147	17	0.832213	0.987873
3SL	ASV	rabundance	log2p1	Bifidobacterium 020	3SL	0.0349806	0.200239	0.95	-0.387487	0.457449	0.174694	17	0.863384	0.987873
3SL	ASV	rabundance	log2p1	Megasphaera 1	3SL	-0.0618185	0.385245	0.95	-0.874613	0.750976	-0.160466	17	0.874406	0.987873
3SL	ASV	rabundance	log2p1	Bifidobacterium 005	3SL	0.0275091	0.177663	0.95	-0.347328	0.402346	0.154839	17	0.878772	0.987873
3SL	ASV	rabundance	log2p1	Bifidobacterium 013	3SL	0.0328471	0.228624	0.95	-0.449508	0.515202	0.143673	17	0.887448	0.987873
3SL	ASV	rabundance	log2p1	Bifidobacterium 016	3SL	0.0315638	0.220666	0.95	-0.434	0.497127	0.143039	17	0.887941	0.987873
3SL	ASV	rabundance	log2p1	Enterobacteriaceae uncl. 01	3SL	-0.0454994	0.354102	0.95	-0.79259	0.701591	-0.128492	17	0.899267	0.987873
3SL	ASV	rabundance	log2p1	Sutterella 1	3SL	0.029064	0.346136	0.95	-0.701219	0.759347	0.0839669	17	0.934064	0.987873
3SL	ASV	rabundance	log2p1	Bifidobacterium 014	3SL	0.0141676	0.223678	0.95	-0.457752	0.486087	0.0633393	17	0.950235	0.987873
3SL	ASV	rabundance	log2p1	Bifidobacterium 007	3SL	-0.00660181	0.201371	0.95	-0.431457	0.418253	-0.0327844	17	0.974228	0.987873
3SL	ASV	rabundance	log2p1	Bifidobacterium 021	3SL	0.00395232	0.177261	0.95	-0.370037	0.377941	0.0222966	17	0.982471	0.987873
3SL	ASV	rabundance	log2p1	Bifidobacterium 019	3SL	-0.00284727	0.184586	0.95	-0.392291	0.386596	-0.0154252	17	0.987873	0.987873
6SL	ASV	rabundance	log2p1	Veillonella 02	6SL	14.416	6.53943	0.95	0.619009	28.213	2.20447	17	0.0415572	0.466952
6SL	ASV	rabundance	log2p1	Bacteroides 02	6SL	18.3896	8.45743	0.95	0.545959	36.2332	2.17437	17	0.0440883	0.466952
6SL	ASV	rabundance	log2p1	Enterobacteriaceae uncl. 01	6SL	9.4852	5.09196	0.95	-1.2579	20.2283	1.86278	17	0.0798663	0.466952
6SL	ASV	rabundance	log2p1	Bifidobacterium 004	6SL	-5.12993	2.79491	0.95	-11.0267	0.766826	-1.83545	17	0.0839956	0.466952
6SL	ASV	rabundance	log2p1	Bacteroides 01	6SL	15.0578	8.23504	0.95	-2.31657	32.4322	1.82851	17	0.0850741	0.466952
6SL	ASV	rabundance	log2p1	Ruminococcus_gnavus_group 1	6SL	11.2474	6.20304	0.95	-1.83991	24.3346	1.8132	17	0.0874955	0.466952
6SL	ASV	rabundance	log2p1	Bifidobacterium 019	6SL	-4.56279	2.69274	0.95	-10.244	1.1184	-1.69448	17	0.108414	0.466952
6SL	ASV	rabundance	log2p1	Bifidobacterium 005	6SL	-4.38162	2.59486	0.95	-9.85629	1.09306	-1.68858	17	0.109558	0.466952
6SL	ASV	rabundance	log2p1	Bifidobacterium 016	6SL	-5.34128	3.23245	0.95	-12.1612	1.47859	-1.65239	17	0.116802	0.466952
6SL	ASV	rabundance	log2p1	Veillonella 05	6SL	7.82677	4.83286	0.95	-2.36967	18.0232	1.61949	17	0.123742	0.466952
6SL	ASV	rabundance	log2p1	Bifidobacterium 021	6SL	-4.11918	2.61117	0.95	-9.62827	1.3899	-1.57753	17	0.1331	0.466952
6SL	ASV	rabundance	log2p1	Veillonella 01	6SL	10.972	7.06067	0.95	-3.92474	25.8687	1.55396	17	0.138613	0.466952
6SL	ASV	rabundance	log2p1	Bifidobacterium 020	6SL	-4.53651	2.96329	0.95	-10.7885	1.71549	-1.5309	17	0.144189	0.466952
6SL	ASV	rabundance	log2p1	Clostridium_sensu_stricto_1 01	6SL	5.70106	3.73048	0.95	-2.16956	13.5717	1.52824	17	0.144846	0.466952
6SL	ASV	rabundance	log2p1	Bifidobacterium 006	6SL	-5.33513	3.50834	0.95	-12.7371	2.06683	-1.5207	17	0.146717	0.466952
6SL	ASV	rabundance	log2p1	Bifidobacterium 029	6SL	5.41633	3.61573	0.95	-2.2122	13.0448	1.49799	17	0.152474	0.466952
6SL	ASV	rabundance	log2p1	Bifidobacterium 007	6SL	-4.18891	3.00919	0.95	-10.5377	2.15993	-1.39204	17	0.181855	0.524172
6SL	ASV	rabundance	log2p1	Bifidobacterium 008	6SL	-4.72415	3.61115	0.95	-12.343	2.89471	-1.30821	17	0.208215	0.566806
6SL	ASV	rabundance	log2p1	Bifidobacterium 014	6SL	-4.18781	3.37885	0.95	-11.3166	2.94095	-1.23942	17	0.23203	0.598392
6SL	ASV	rabundance	log2p1	Bifidobacterium 013	6SL	-4.17663	3.46287	0.95	-11.4827	3.1294	-1.20612	17	0.244291	0.598514
6SL	ASV	rabundance	log2p1	Bifidobacterium 017	6SL	-3.224	2.82073	0.95	-9.17522	2.72723	-1.14296	17	0.268895	0.601176
6SL	ASV	rabundance	log2p1	Blautia 03	6SL	-7.47004	6.55014	0.95	-21.2896	6.34955	-1.14044	17	0.269916	0.601176
6SL	ASV	rabundance	log2p1	Megasphaera 1	6SL	6.48717	5.8735	0.95	-5.90482	18.8792	1.10448	17	0.284772	0.606688
6SL	ASV	rabundance	log2p1	Erysipelatoclostridium 1	6SL	5.64563	5.26859	0.95	-5.47012	16.7614	1.07156	17	0.298894	0.610241
6SL	ASV	rabundance	log2p1	Anaerostipes 1	6SL	7.9237	7.68268	0.95	-8.28534	24.1327	1.03137	17	0.316818	0.620963
6SL	ASV	rabundance	log2p1	Bifidobacterium 015	6SL	-3.27474	3.42317	0.95	-10.497	3.94752	-0.956639	17	0.352157	0.643461
6SL	ASV	rabundance	log2p1	Faecalibacterium 01	6SL	8.60003	9.09013	0.95	-10.5785	27.7785	0.946084	17	0.35736	0.643461
6SL	ASV	rabundance	log2p1	Eggerthella 1	6SL	4.12143	4.50549	0.95	-5.38432	13.6272	0.914758	17	0.373112	0.643461
6SL	ASV	rabundance	log2p1	Bifidobacterium 001	6SL	-2.28169	2.5779	0.95	-7.72059	3.1572	-0.885097	17	0.388452	0.643461
6SL	ASV	rabundance	log2p1	Bacteroides 03	6SL	4.68898	5.49717	0.95	-6.90904	16.287	0.85298	17	0.405528	0.643461
6SL	ASV	rabundance	log2p1	Enterobacteriaceae uncl. 02	6SL	5.98367	7.03885	0.95	-8.867	20.8343	0.850092	17	0.407088	0.643461
6SL	ASV	rabundance	log2p1	Enterococcus 01	6SL	-6.5939	8.42514	0.95	-24.3694	11.1816	-0.782646	17	0.444601	0.667267
6SL	ASV	rabundance	log2p1	Bifidobacterium 027	6SL	-1.86893	2.41367	0.95	-6.96133	3.22348	-0.774309	17	0.449384	0.667267
6SL	ASV	rabundance	log2p1	Streptococcus 002	6SL	5.25555	7.8689	0.95	-11.3464	21.8575	0.667889	17	0.513171	0.739251
6SL	ASV	rabundance	log2p1	Bifidobacterium 028	6SL	2.16252	3.45658	0.95	-5.13022	9.45526	0.625624	17	0.53987	0.739251
6SL	ASV	rabundance	log2p1	Haemophilus 1	6SL	-2.49568	4.02169	0.95	-10.9807	5.98934	-0.620555	17	0.543123	0.739251
6SL	ASV	rabundance	log2p1	Sutterella 1	6SL	3.1154	5.40777	0.95	-8.29399	14.5248	0.576098	17	0.572098	0.757643
6SL	ASV	rabundance	log2p1	Lachnospiraceae uncl. 01	6SL	-3.74109	8.01602	0.95	-20.6534	13.1712	-0.466702	17	0.646639	0.833824
6SL	ASV	rabundance	log2p1	Blautia 01	6SL	3.46265	9.2706	0.95	-16.0966	23.0219	0.373509	17	0.713387	0.896307
6SL	ASV	rabundance	log2p1	Bifidobacterium 003	6SL	-2.03543	6.20974	0.95	-15.1368	11.066	-0.327781	17	0.74708	0.907862
6SL	ASV	rabundance	log2p1	Bifidobacterium 032	6SL	-0.780264	2.81312	0.95	-6.71543	5.1549	-0.277366	17	0.784844	0.907862
6SL	ASV	rabundance	log2p1	Bifidobacterium 025	6SL	-0.555681	2.09309	0.95	-4.97172	3.86036	-0.265483	17	0.79383	0.907862
6SL	ASV	rabundance	log2p1	Bifidobacterium 012	6SL	-1.08224	4.43563	0.95	-10.4406	8.27611	-0.243988	17	0.81016	0.907862
6SL	ASV	rabundance	log2p1	Lacticaseibacillus 01	6SL	-1.82979	7.70928	0.95	-18.0949	14.4354	-0.237349	17	0.815223	0.907862
6SL	ASV	rabundance	log2p1	Bifidobacterium 011	6SL	-0.752139	4.68441	0.95	-10.6354	9.13111	-0.160562	17	0.874331	0.952049
6SL	ASV	rabundance	log2p1	Bifidobacterium 022	6SL	-0.243886	2.95344	0.95	-6.4751	5.98733	-0.0825768	17	0.935153	0.986407
6SL	ASV	rabundance	log2p1	Veillonella 03	6SL	-0.330932	10.0997	0.95	-21.6394	20.9775	-0.0327667	17	0.974242	0.986407
6SL	ASV	rabundance	log2p1	Bifidobacterium 010	6SL	-0.0900307	4.83612	0.95	-10.2934	10.1133	-0.0186163	17	0.985364	0.986407
6SL	ASV	rabundance	log2p1	Bifidobacterium 002	6SL	0.159721	9.23806	0.95	-19.3309	19.6503	0.0172895	17	0.986407	0.986407
DFL	ASV	rabundance	log2p1	Anaerostipes 1	DFL	0.903663	0.390407	0.95	0.0799754	1.72735	2.31467	17	0.0333938	0.920884
DFL	ASV	rabundance	log2p1	Bifidobacterium 022	DFL	-0.264347	0.154208	0.95	-0.589698	0.0610045	-1.71422	17	0.104661	0.920884
DFL	ASV	rabundance	log2p1	Bifidobacterium 016	DFL	-0.306805	0.182271	0.95	-0.691363	0.0777536	-1.68323	17	0.110603	0.920884
DFL	ASV	rabundance	log2p1	Lachnospiraceae uncl. 01	DFL	0.70785	0.422531	0.95	-0.183613	1.59931	1.67526	17	0.112178	0.920884
DFL	ASV	rabundance	log2p1	Bifidobacterium 008	DFL	-0.319281	0.199697	0.95	-0.740604	0.102043	-1.59883	17	0.128278	0.920884
DFL	ASV	rabundance	log2p1	Bifidobacterium 027	DFL	-0.196897	0.130371	0.95	-0.471955	0.0781613	-1.51028	17	0.149334	0.920884
DFL	ASV	rabundance	log2p1	Bifidobacterium 032	DFL	-0.214441	0.150675	0.95	-0.532336	0.103455	-1.4232	17	0.172771	0.920884
DFL	ASV	rabundance	log2p1	Faecalibacterium 01	DFL	0.706838	0.498615	0.95	-0.345148	1.75882	1.4176	17	0.174375	0.920884
DFL	ASV	rabundance	log2p1	Bifidobacterium 028	DFL	0.262465	0.187122	0.95	-0.132328	0.657257	1.40264	17	0.178723	0.920884
DFL	ASV	rabundance	log2p1	Sutterella 1	DFL	0.389712	0.29387	0.95	-0.230299	1.00972	1.32614	17	0.202337	0.920884
DFL	ASV	rabundance	log2p1	Bifidobacterium 001	DFL	-0.179915	0.142531	0.95	-0.480629	0.120799	-1.26229	17	0.223888	0.920884
DFL	ASV	rabundance	log2p1	Bifidobacterium 005	DFL	-0.166849	0.153273	0.95	-0.490227	0.15653	-1.08857	17	0.291536	0.920884
DFL	ASV	rabundance	log2p1	Blautia 01	DFL	0.492142	0.512541	0.95	-0.589226	1.57351	0.960199	17	0.350414	0.920884
DFL	ASV	rabundance	log2p1	Bifidobacterium 017	DFL	-0.150303	0.161418	0.95	-0.490865	0.190259	-0.931143	17	0.364815	0.920884
DFL	ASV	rabundance	log2p1	Streptococcus 002	DFL	-0.352494	0.442481	0.95	-1.28605	0.581059	-0.796631	17	0.43665	0.920884
DFL	ASV	rabundance	log2p1	Bifidobacterium 002	DFL	0.40199	0.513094	0.95	-0.680544	1.48452	0.783463	17	0.444134	0.920884
DFL	ASV	rabundance	log2p1	Bacteroides 02	DFL	0.413889	0.53115	0.95	-0.706739	1.53452	0.779233	17	0.446555	0.920884
DFL	ASV	rabundance	log2p1	Bifidobacterium 004	DFL	-0.128274	0.170138	0.95	-0.487233	0.230685	-0.753945	17	0.461198	0.920884
DFL	ASV	rabundance	log2p1	Ruminococcus_gnavus_group 1	DFL	0.262159	0.377786	0.95	-0.5349	1.05922	0.693934	17	0.497097	0.920884
DFL	ASV	rabundance	log2p1	Bacteroides 03	DFL	-0.212978	0.31313	0.95	-0.873624	0.447668	-0.680158	17	0.505562	0.920884
DFL	ASV	rabundance	log2p1	Enterobacteriaceae uncl. 01	DFL	0.20635	0.311899	0.95	-0.4517	0.864399	0.661591	17	0.517101	0.920884
DFL	ASV	rabundance	log2p1	Megasphaera 1	DFL	0.220579	0.339575	0.95	-0.495862	0.93702	0.649574	17	0.524648	0.920884
DFL	ASV	rabundance	log2p1	Bifidobacterium 015	DFL	-0.119902	0.196529	0.95	-0.534542	0.294737	-0.6101	17	0.549865	0.920884
DFL	ASV	rabundance	log2p1	Bifidobacterium 010	DFL	0.161505	0.270591	0.95	-0.409392	0.732402	0.59686	17	0.558467	0.920884
DFL	ASV	rabundance	log2p1	Veillonella 05	DFL	-0.14256	0.291501	0.95	-0.757574	0.472454	-0.489055	17	0.631053	0.920884
DFL	ASV	rabundance	log2p1	Bifidobacterium 019	DFL	-0.0791513	0.163464	0.95	-0.424031	0.265729	-0.484211	17	0.634415	0.920884
DFL	ASV	rabundance	log2p1	Veillonella 01	DFL	0.199188	0.423838	0.95	-0.695031	1.09341	0.469963	17	0.644354	0.920884
DFL	ASV	rabundance	log2p1	Erysipelatoclostridium 1	DFL	0.131365	0.306099	0.95	-0.514448	0.777178	0.42916	17	0.673196	0.920884
DFL	ASV	rabundance	log2p1	Enterococcus 01	DFL	-0.202319	0.482328	0.95	-1.21994	0.815304	-0.419464	17	0.68013	0.920884
DFL	ASV	rabundance	log2p1	Bifidobacterium 011	DFL	0.109682	0.263694	0.95	-0.446664	0.666028	0.415945	17	0.682654	0.920884
DFL	ASV	rabundance	log2p1	Bifidobacterium 006	DFL	-0.0818863	0.210468	0.95	-0.525936	0.362163	-0.389067	17	0.702057	0.920884
DFL	ASV	rabundance	log2p1	Bifidobacterium 012	DFL	0.0950745	0.250145	0.95	-0.432685	0.622834	0.380078	17	0.708594	0.920884
DFL	ASV	rabundance	log2p1	Bifidobacterium 029	DFL	-0.0813701	0.21659	0.95	-0.538335	0.375595	-0.375687	17	0.711796	0.920884
DFL	ASV	rabundance	log2p1	Bifidobacterium 025	DFL	-0.0430964	0.118116	0.95	-0.292299	0.206106	-0.364865	17	0.719711	0.920884
DFL	ASV	rabundance	log2p1	Blautia 03	DFL	0.134493	0.382827	0.95	-0.673202	0.942188	0.351316	17	0.729668	0.920884
DFL	ASV	rabundance	log2p1	Bifidobacterium 021	DFL	-0.0538431	0.157517	0.95	-0.386175	0.278489	-0.341824	17	0.736673	0.920884
DFL	ASV	rabundance	log2p1	Bifidobacterium 014	DFL	-0.067804	0.198787	0.95	-0.487208	0.3516	-0.341088	17	0.737216	0.920884
DFL	ASV	rabundance	log2p1	Bifidobacterium 013	DFL	-0.0685059	0.203299	0.95	-0.497429	0.360417	-0.336971	17	0.740263	0.920884
DFL	ASV	rabundance	log2p1	Haemophilus 1	DFL	-0.0640161	0.229401	0.95	-0.54801	0.419978	-0.279058	17	0.783567	0.920884
DFL	ASV	rabundance	log2p1	Clostridium_sensu_stricto_1 01	DFL	-0.0597055	0.224456	0.95	-0.533266	0.413855	-0.266001	17	0.793438	0.920884
DFL	ASV	rabundance	log2p1	Bifidobacterium 020	DFL	-0.0464734	0.178348	0.95	-0.422755	0.329808	-0.260577	17	0.797549	0.920884
DFL	ASV	rabundance	log2p1	Bifidobacterium 007	DFL	-0.0442132	0.179237	0.95	-0.422371	0.333945	-0.246674	17	0.808114	0.920884
DFL	ASV	rabundance	log2p1	Eggerthella 1	DFL	-0.0642419	0.260444	0.95	-0.613731	0.485247	-0.246663	17	0.808123	0.920884
DFL	ASV	rabundance	log2p1	Veillonella 02	DFL	-0.0886361	0.418679	0.95	-0.971971	0.794699	-0.211704	17	0.834855	0.922221
DFL	ASV	rabundance	log2p1	Veillonella 03	DFL	0.111787	0.570355	0.95	-1.09156	1.31513	0.195996	17	0.846937	0.922221
DFL	ASV	rabundance	log2p1	Bacteroides 01	DFL	-0.0722905	0.508992	0.95	-1.14617	1.00159	-0.142027	17	0.888728	0.9268
DFL	ASV	rabundance	log2p1	Bifidobacterium 003	DFL	-0.0498786	0.351965	0.95	-0.792461	0.692704	-0.141715	17	0.888971	0.9268
DFL	ASV	rabundance	log2p1	Lacticaseibacillus 01	DFL	-0.0105516	0.436556	0.95	-0.931603	0.9105	-0.0241702	17	0.980998	0.998451
DFL	ASV	rabundance	log2p1	Enterobacteriaceae uncl. 02	DFL	-0.000800534	0.406309	0.95	-0.858038	0.856437	-0.00197026	17	0.998451	0.998451
DSLNT	ASV	rabundance	log2p1	Bifidobacterium 032	DSLNT	0.893797	0.336171	0.95	0.184539	1.60305	2.65876	17	0.0165367	0.810299
DSLNT	ASV	rabundance	log2p1	Bifidobacterium 013	DSLNT	-0.796529	0.474017	0.95	-1.79662	0.203558	-1.68038	17	0.111164	0.8487
DSLNT	ASV	rabundance	log2p1	Bifidobacterium 014	DSLNT	-0.767591	0.464645	0.95	-1.74791	0.212723	-1.652	17	0.116884	0.8487
DSLNT	ASV	rabundance	log2p1	Bifidobacterium 029	DSLNT	0.797612	0.510342	0.95	-0.279115	1.87434	1.5629	17	0.136499	0.8487
DSLNT	ASV	rabundance	log2p1	Ruminococcus_gnavus_group 1	DSLNT	1.38573	0.900712	0.95	-0.514608	3.28607	1.53848	17	0.142336	0.8487
DSLNT	ASV	rabundance	log2p1	Bifidobacterium 021	DSLNT	-0.537422	0.374611	0.95	-1.32778	0.252937	-1.43461	17	0.169538	0.8487
DSLNT	ASV	rabundance	log2p1	Bifidobacterium 019	DSLNT	-0.550472	0.390853	0.95	-1.3751	0.274156	-1.40839	17	0.177043	0.8487
DSLNT	ASV	rabundance	log2p1	Veillonella 01	DSLNT	-1.34578	1.01952	0.95	-3.49677	0.805215	-1.32002	17	0.204329	0.8487
DSLNT	ASV	rabundance	log2p1	Bifidobacterium 006	DSLNT	-0.635322	0.507637	0.95	-1.70634	0.4357	-1.25153	17	0.227691	0.8487
DSLNT	ASV	rabundance	log2p1	Lacticaseibacillus 01	DSLNT	-1.21114	1.05542	0.95	-3.43788	1.01561	-1.14754	17	0.267053	0.8487
DSLNT	ASV	rabundance	log2p1	Haemophilus 1	DSLNT	-0.629943	0.556394	0.95	-1.80383	0.543946	-1.13219	17	0.273273	0.8487
DSLNT	ASV	rabundance	log2p1	Bifidobacterium 007	DSLNT	-0.44952	0.437205	0.95	-1.37194	0.472902	-1.02817	17	0.318279	0.8487
DSLNT	ASV	rabundance	log2p1	Bifidobacterium 011	DSLNT	0.643526	0.646516	0.95	-0.720503	2.00756	0.995376	17	0.333511	0.8487
DSLNT	ASV	rabundance	log2p1	Bifidobacterium 022	DSLNT	0.401263	0.407637	0.95	-0.458775	1.2613	0.984364	17	0.33874	0.8487
DSLNT	ASV	rabundance	log2p1	Bifidobacterium 001	DSLNT	0.355694	0.363979	0.95	-0.412234	1.12362	0.977238	17	0.342154	0.8487
DSLNT	ASV	rabundance	log2p1	Lachnospiraceae uncl. 01	DSLNT	-1.07614	1.11435	0.95	-3.42721	1.27493	-0.965716	17	0.347725	0.8487
DSLNT	ASV	rabundance	log2p1	Faecalibacterium 01	DSLNT	-1.24265	1.28836	0.95	-3.96086	1.47556	-0.96452	17	0.348306	0.8487
DSLNT	ASV	rabundance	log2p1	Sutterella 1	DSLNT	-0.703953	0.755612	0.95	-2.29816	0.89025	-0.931633	17	0.364569	0.8487
DSLNT	ASV	rabundance	log2p1	Bifidobacterium 020	DSLNT	-0.397732	0.437952	0.95	-1.32173	0.526266	-0.908163	17	0.376487	0.8487
DSLNT	ASV	rabundance	log2p1	Enterococcus 01	DSLNT	-1.05155	1.1896	0.95	-3.56138	1.45829	-0.883952	17	0.389052	0.8487
DSLNT	ASV	rabundance	log2p1	Bifidobacterium 012	DSLNT	0.537525	0.616762	0.95	-0.76373	1.83878	0.871527	17	0.395608	0.8487
DSLNT	ASV	rabundance	log2p1	Bifidobacterium 010	DSLNT	0.571188	0.671984	0.95	-0.846574	1.98895	0.850002	17	0.407136	0.8487
DSLNT	ASV	rabundance	log2p1	Bacteroides 02	DSLNT	1.05844	1.33198	0.95	-1.75179	3.86868	0.794637	17	0.437778	0.8487
DSLNT	ASV	rabundance	log2p1	Erysipelatoclostridium 1	DSLNT	0.56662	0.759969	0.95	-1.03677	2.17001	0.745583	17	0.466104	0.8487
DSLNT	ASV	rabundance	log2p1	Clostridium_sensu_stricto_1 01	DSLNT	-0.400352	0.55602	0.95	-1.57345	0.772747	-0.720032	17	0.481289	0.8487
DSLNT	ASV	rabundance	log2p1	Eggerthella 1	DSLNT	0.455111	0.645372	0.95	-0.906504	1.81673	0.705192	17	0.490241	0.8487
DSLNT	ASV	rabundance	log2p1	Veillonella 03	DSLNT	0.976365	1.4132	0.95	-2.00522	3.95795	0.690891	17	0.49896	0.8487
DSLNT	ASV	rabundance	log2p1	Bifidobacterium 017	DSLNT	-0.270924	0.410042	0.95	-1.13604	0.594188	-0.660723	17	0.517644	0.8487
DSLNT	ASV	rabundance	log2p1	Veillonella 02	DSLNT	-0.684445	1.03886	0.95	-2.87625	1.50736	-0.658841	17	0.518823	0.8487
DSLNT	ASV	rabundance	log2p1	Bifidobacterium 015	DSLNT	-0.313225	0.492729	0.95	-1.35279	0.726343	-0.635694	17	0.533441	0.8487
DSLNT	ASV	rabundance	log2p1	Megasphaera 1	DSLNT	-0.529089	0.853064	0.95	-2.3289	1.27072	-0.620223	17	0.543337	0.8487
DSLNT	ASV	rabundance	log2p1	Bifidobacterium 002	DSLNT	0.782412	1.29682	0.95	-1.95364	3.51846	0.603332	17	0.554253	0.8487
DSLNT	ASV	rabundance	log2p1	Bifidobacterium 028	DSLNT	0.274621	0.491511	0.95	-0.762376	1.31162	0.558729	17	0.583632	0.849709
DSLNT	ASV	rabundance	log2p1	Bifidobacterium 016	DSLNT	-0.269255	0.489715	0.95	-1.30246	0.763953	-0.54982	17	0.589594	0.849709
DSLNT	ASV	rabundance	log2p1	Streptococcus 002	DSLNT	-0.584456	1.12201	0.95	-2.95168	1.78277	-0.520903	17	0.609153	0.852814
DSLNT	ASV	rabundance	log2p1	Bifidobacterium 004	DSLNT	-0.185146	0.431704	0.95	-1.09596	0.72567	-0.428872	17	0.673402	0.88347
DSLNT	ASV	rabundance	log2p1	Enterobacteriaceae uncl. 01	DSLNT	0.321661	0.788862	0.95	-1.34269	1.98601	0.407753	17	0.688544	0.88347
DSLNT	ASV	rabundance	log2p1	Enterobacteriaceae uncl. 02	DSLNT	0.410606	1.01474	0.95	-1.73031	2.55152	0.404641	17	0.690787	0.88347
DSLNT	ASV	rabundance	log2p1	Blautia 01	DSLNT	0.492155	1.31521	0.95	-2.28271	3.26702	0.374202	17	0.712881	0.88347
DSLNT	ASV	rabundance	log2p1	Veillonella 05	DSLNT	0.242777	0.734282	0.95	-1.30642	1.79198	0.330632	17	0.744963	0.88347
DSLNT	ASV	rabundance	log2p1	Anaerostipes 1	DSLNT	-0.358829	1.12016	0.95	-2.72216	2.0045	-0.320337	17	0.752617	0.88347
DSLNT	ASV	rabundance	log2p1	Bifidobacterium 008	DSLNT	-0.156426	0.536149	0.95	-1.2876	0.97475	-0.291758	17	0.774002	0.88347
DSLNT	ASV	rabundance	log2p1	Bifidobacterium 027	DSLNT	0.100808	0.347559	0.95	-0.632477	0.834092	0.290045	17	0.77529	0.88347
DSLNT	ASV	rabundance	log2p1	Bacteroides 01	DSLNT	-0.334424	1.27548	0.95	-3.02544	2.35659	-0.262196	17	0.796321	0.886812
DSLNT	ASV	rabundance	log2p1	Bifidobacterium 003	DSLNT	-0.19186	0.882539	0.95	-2.05386	1.67013	-0.217396	17	0.830488	0.904309
DSLNT	ASV	rabundance	log2p1	Bacteroides 03	DSLNT	-0.129204	0.79579	0.95	-1.80817	1.54977	-0.162359	17	0.872937	0.929868
DSLNT	ASV	rabundance	log2p1	Blautia 03	DSLNT	-0.121419	0.963721	0.95	-2.15469	1.91185	-0.12599	17	0.901218	0.936333
DSLNT	ASV	rabundance	log2p1	Bifidobacterium 025	DSLNT	0.0313791	0.297468	0.95	-0.596223	0.658982	0.105487	17	0.917224	0.936333
DSLNT	ASV	rabundance	log2p1	Bifidobacterium 005	DSLNT	-0.0256573	0.397764	0.95	-0.864866	0.813552	-0.0645037	17	0.949322	0.949322
Fucosylated	ASV	rabundance	log2p1	Veillonella 05	Fucosylated	0.92679	0.332594	0.95	0.225078	1.6285	2.78655	17	0.0126585	0.620265
Fucosylated	ASV	rabundance	log2p1	Bifidobacterium 029	Fucosylated	0.59944	0.259462	0.95	0.0520234	1.14686	2.31032	17	0.0336853	0.664783
Fucosylated	ASV	rabundance	log2p1	Bifidobacterium 027	Fucosylated	-0.34343	0.170623	0.95	-0.703413	0.0165534	-2.0128	17	0.0602526	0.664783
Fucosylated	ASV	rabundance	log2p1	Erysipelatoclostridium 1	Fucosylated	0.759535	0.3784	0.95	-0.0388196	1.55789	2.00723	17	0.0608955	0.664783
Fucosylated	ASV	rabundance	log2p1	Ruminococcus_gnavus_group 1	Fucosylated	0.884274	0.477986	0.95	-0.124188	1.89274	1.85	17	0.0817743	0.664783
Fucosylated	ASV	rabundance	log2p1	Veillonella 01	Fucosylated	0.900572	0.540925	0.95	-0.240681	2.04182	1.66487	17	0.114259	0.664783
Fucosylated	ASV	rabundance	log2p1	Enterococcus 01	Fucosylated	-1.00152	0.616898	0.95	-2.30306	0.30002	-1.62348	17	0.122883	0.664783
Fucosylated	ASV	rabundance	log2p1	Anaerostipes 1	Fucosylated	0.893293	0.572652	0.95	-0.314897	2.10148	1.55992	17	0.137199	0.664783
Fucosylated	ASV	rabundance	log2p1	Lachnospiraceae uncl. 01	Fucosylated	0.859956	0.587786	0.95	-0.380164	2.10008	1.46304	17	0.161699	0.664783
Fucosylated	ASV	rabundance	log2p1	Bifidobacterium 008	Fucosylated	-0.398251	0.276518	0.95	-0.981654	0.185151	-1.44024	17	0.167964	0.664783
Fucosylated	ASV	rabundance	log2p1	Bifidobacterium 022	Fucosylated	-0.306437	0.215951	0.95	-0.762055	0.14918	-1.41901	17	0.173971	0.664783
Fucosylated	ASV	rabundance	log2p1	Bifidobacterium 021	Fucosylated	-0.285227	0.204778	0.95	-0.71727	0.146816	-1.39286	17	0.181611	0.664783
Fucosylated	ASV	rabundance	log2p1	Bifidobacterium 020	Fucosylated	-0.307726	0.232705	0.95	-0.798691	0.183239	-1.32238	17	0.203556	0.664783
Fucosylated	ASV	rabundance	log2p1	Bifidobacterium 002	Fucosylated	-0.852632	0.683629	0.95	-2.29496	0.589699	-1.24721	17	0.229228	0.664783
Fucosylated	ASV	rabundance	log2p1	Blautia 01	Fucosylated	0.8568	0.689011	0.95	-0.596887	2.31049	1.24352	17	0.230552	0.664783
Fucosylated	ASV	rabundance	log2p1	Bifidobacterium 017	Fucosylated	-0.262601	0.217154	0.95	-0.720755	0.195554	-1.20928	17	0.243104	0.664783
Fucosylated	ASV	rabundance	log2p1	Enterobacteriaceae uncl. 01	Fucosylated	0.500089	0.414607	0.95	-0.374655	1.37483	1.20618	17	0.244268	0.664783
Fucosylated	ASV	rabundance	log2p1	Bifidobacterium 016	Fucosylated	-0.30883	0.258601	0.95	-0.854431	0.236771	-1.19423	17	0.248785	0.664783
Fucosylated	ASV	rabundance	log2p1	Blautia 03	Fucosylated	0.574817	0.506587	0.95	-0.493988	1.64362	1.13469	17	0.272253	0.664783
Fucosylated	ASV	rabundance	log2p1	Bifidobacterium 012	Fucosylated	-0.342725	0.33332	0.95	-1.04597	0.360518	-1.02822	17	0.318256	0.664783
Fucosylated	ASV	rabundance	log2p1	Haemophilus 1	Fucosylated	0.305513	0.305572	0.95	-0.339188	0.950214	0.999806	17	0.331424	0.664783
Fucosylated	ASV	rabundance	log2p1	Bifidobacterium 028	Fucosylated	0.260482	0.262808	0.95	-0.293994	0.814958	0.991151	17	0.33551	0.664783
Fucosylated	ASV	rabundance	log2p1	Bacteroides 01	Fucosylated	0.664746	0.677551	0.95	-0.764762	2.09425	0.981101	17	0.3403	0.664783
Fucosylated	ASV	rabundance	log2p1	Bifidobacterium 010	Fucosylated	-0.356371	0.363768	0.95	-1.12385	0.411112	-0.979666	17	0.340988	0.664783
Fucosylated	ASV	rabundance	log2p1	Bifidobacterium 011	Fucosylated	-0.334662	0.353232	0.95	-1.07992	0.410591	-0.947431	17	0.356693	0.664783
Fucosylated	ASV	rabundance	log2p1	Clostridium_sensu_stricto_1 01	Fucosylated	0.273433	0.300352	0.95	-0.360254	0.907119	0.910375	17	0.375352	0.664783
Fucosylated	ASV	rabundance	log2p1	Bifidobacterium 005	Fucosylated	-0.189304	0.211869	0.95	-0.636307	0.2577	-0.893496	17	0.384067	0.664783
Fucosylated	ASV	rabundance	log2p1	Bifidobacterium 004	Fucosylated	-0.202946	0.231346	0.95	-0.691043	0.285152	-0.877239	17	0.392586	0.664783
Fucosylated	ASV	rabundance	log2p1	Bifidobacterium 007	Fucosylated	-0.210316	0.240192	0.95	-0.717077	0.296445	-0.875615	17	0.393443	0.664783
Fucosylated	ASV	rabundance	log2p1	Lacticaseibacillus 01	Fucosylated	-0.484971	0.585307	0.95	-1.71986	0.749918	-0.828576	17	0.418826	0.673154
Fucosylated	ASV	rabundance	log2p1	Bifidobacterium 019	Fucosylated	-0.180135	0.220796	0.95	-0.645974	0.285704	-0.815846	17	0.425873	0.673154
Fucosylated	ASV	rabundance	log2p1	Bifidobacterium 014	Fucosylated	-0.191356	0.268797	0.95	-0.758468	0.375755	-0.711899	17	0.486183	0.722427
Fucosylated	ASV	rabundance	log2p1	Bifidobacterium 006	Fucosylated	-0.202648	0.28489	0.95	-0.803712	0.398417	-0.71132	17	0.486533	0.722427
Fucosylated	ASV	rabundance	log2p1	Megasphaera 1	Fucosylated	0.308539	0.464109	0.95	-0.670646	1.28772	0.664797	17	0.515098	0.724399
Fucosylated	ASV	rabundance	log2p1	Bifidobacterium 015	Fucosylated	-0.177336	0.268257	0.95	-0.74331	0.388637	-0.661069	17	0.517428	0.724399
Fucosylated	ASV	rabundance	log2p1	Bifidobacterium 032	Fucosylated	0.135677	0.215482	0.95	-0.31895	0.590305	0.629645	17	0.537298	0.731322
Fucosylated	ASV	rabundance	log2p1	Veillonella 02	Fucosylated	0.328159	0.567754	0.95	-0.869697	1.52602	0.577996	17	0.570845	0.744454
Fucosylated	ASV	rabundance	log2p1	Sutterella 1	Fucosylated	0.237617	0.418196	0.95	-0.6447	1.11993	0.568195	17	0.577332	0.744454
Fucosylated	ASV	rabundance	log2p1	Enterobacteriaceae uncl. 02	Fucosylated	0.29279	0.551079	0.95	-0.869886	1.45546	0.531302	17	0.602083	0.756463
Fucosylated	ASV	rabundance	log2p1	Bifidobacterium 013	Fucosylated	-0.136336	0.276975	0.95	-0.720703	0.448031	-0.492232	17	0.628851	0.766181
Fucosylated	ASV	rabundance	log2p1	Bifidobacterium 025	Fucosylated	-0.0764597	0.161093	0.95	-0.416336	0.263417	-0.474631	17	0.64109	0.766181
Fucosylated	ASV	rabundance	log2p1	Veillonella 03	Fucosylated	-0.332177	0.776685	0.95	-1.97084	1.30649	-0.427685	17	0.674249	0.786624
Fucosylated	ASV	rabundance	log2p1	Bifidobacterium 001	Fucosylated	-0.0715037	0.203105	0.95	-0.500017	0.35701	-0.352053	17	0.729125	0.830863
Fucosylated	ASV	rabundance	log2p1	Eggerthella 1	Fucosylated	0.112254	0.355759	0.95	-0.638332	0.86284	0.315533	17	0.756197	0.842129
Fucosylated	ASV	rabundance	log2p1	Bacteroides 02	Fucosylated	0.212386	0.737419	0.95	-1.34343	1.7682	0.288013	17	0.776819	0.845869
Fucosylated	ASV	rabundance	log2p1	Bacteroides 03	Fucosylated	0.108695	0.433197	0.95	-0.805271	1.02266	0.250913	17	0.804889	0.857381
Fucosylated	ASV	rabundance	log2p1	Bifidobacterium 003	Fucosylated	0.0399574	0.481506	0.95	-0.975932	1.05585	0.0829841	17	0.934833	0.954258
Fucosylated	ASV	rabundance	log2p1	Streptococcus 002	Fucosylated	0.0397109	0.616217	0.95	-1.26039	1.33982	0.0644431	17	0.949369	0.954258
Fucosylated	ASV	rabundance	log2p1	Faecalibacterium 01	Fucosylated	0.0419696	0.720971	0.95	-1.47915	1.56309	0.0582127	17	0.954258	0.954258
LNDFHI	ASV	rabundance	log2p1	Veillonella 03	LNDFHI	2.91638	1.29375	0.95	0.186801	5.64596	2.2542	17	0.0376679	0.830418
LNDFHI	ASV	rabundance	log2p1	Bifidobacterium 001	LNDFHI	-0.685029	0.347216	0.95	-1.41759	0.0475322	-1.97292	17	0.0649922	0.830418
LNDFHI	ASV	rabundance	log2p1	Bifidobacterium 022	LNDFHI	-0.759595	0.389925	0.95	-1.58226	0.0630751	-1.94805	17	0.0681147	0.830418
LNDFHI	ASV	rabundance	log2p1	Bifidobacterium 027	LNDFHI	-0.607407	0.326865	0.95	-1.29703	0.0822173	-1.85828	17	0.0805331	0.830418
LNDFHI	ASV	rabundance	log2p1	Bifidobacterium 003	LNDFHI	-1.32667	0.850589	0.95	-3.12125	0.46792	-1.5597	17	0.137252	0.830418
LNDFHI	ASV	rabundance	log2p1	Veillonella 05	LNDFHI	-1.08265	0.711085	0.95	-2.58291	0.417613	-1.52253	17	0.146261	0.830418
LNDFHI	ASV	rabundance	log2p1	Enterococcus 01	LNDFHI	1.50949	1.19721	0.95	-1.0164	4.03539	1.26084	17	0.224397	0.830418
LNDFHI	ASV	rabundance	log2p1	Bifidobacterium 020	LNDFHI	0.552819	0.441557	0.95	-0.378785	1.48442	1.25198	17	0.227531	0.830418
LNDFHI	ASV	rabundance	log2p1	Bifidobacterium 021	LNDFHI	0.457742	0.392762	0.95	-0.370913	1.2864	1.16544	17	0.259932	0.830418
LNDFHI	ASV	rabundance	log2p1	Bifidobacterium 005	LNDFHI	-0.444918	0.394879	0.95	-1.27804	0.388205	-1.12672	17	0.275516	0.830418
LNDFHI	ASV	rabundance	log2p1	Bifidobacterium 032	LNDFHI	-0.435092	0.397856	0.95	-1.27449	0.404311	-1.09359	17	0.289389	0.830418
LNDFHI	ASV	rabundance	log2p1	Bacteroides 01	LNDFHI	1.35731	1.27328	0.95	-1.32907	4.04369	1.066	17	0.301331	0.830418
LNDFHI	ASV	rabundance	log2p1	Haemophilus 1	LNDFHI	0.602118	0.575495	0.95	-0.612071	1.81631	1.04626	17	0.31009	0.830418
LNDFHI	ASV	rabundance	log2p1	Lacticaseibacillus 01	LNDFHI	1.0979	1.09543	0.95	-1.21326	3.40906	1.00225	17	0.330277	0.830418
LNDFHI	ASV	rabundance	log2p1	Blautia 03	LNDFHI	-0.938126	0.965711	0.95	-2.9756	1.09935	-0.971435	17	0.344952	0.830418
LNDFHI	ASV	rabundance	log2p1	Ruminococcus_gnavus_group 1	LNDFHI	0.922076	0.963665	0.95	-1.11108	2.95523	0.956843	17	0.352057	0.830418
LNDFHI	ASV	rabundance	log2p1	Bifidobacterium 011	LNDFHI	-0.619029	0.66772	0.95	-2.02779	0.789736	-0.927079	17	0.366861	0.830418
LNDFHI	ASV	rabundance	log2p1	Bacteroides 03	LNDFHI	0.733173	0.799995	0.95	-0.95467	2.42102	0.916471	17	0.372239	0.830418
LNDFHI	ASV	rabundance	log2p1	Bifidobacterium 012	LNDFHI	-0.566108	0.633988	0.95	-1.90371	0.771489	-0.892932	17	0.38436	0.830418
LNDFHI	ASV	rabundance	log2p1	Bifidobacterium 014	LNDFHI	0.445483	0.50362	0.95	-0.617063	1.50803	0.884561	17	0.388733	0.830418
LNDFHI	ASV	rabundance	log2p1	Eggerthella 1	LNDFHI	-0.520908	0.661793	0.95	-1.91717	0.875354	-0.787116	17	0.44205	0.830418
LNDFHI	ASV	rabundance	log2p1	Megasphaera 1	LNDFHI	0.686321	0.871951	0.95	-1.15333	2.52598	0.78711	17	0.442053	0.830418
LNDFHI	ASV	rabundance	log2p1	Anaerostipes 1	LNDFHI	0.893579	1.13565	0.95	-1.50243	3.28959	0.786845	17	0.442205	0.830418
LNDFHI	ASV	rabundance	log2p1	Bifidobacterium 019	LNDFHI	0.321872	0.417782	0.95	-0.559572	1.20332	0.770429	17	0.45162	0.830418
LNDFHI	ASV	rabundance	log2p1	Bifidobacterium 010	LNDFHI	-0.531545	0.694157	0.95	-1.99609	0.932998	-0.765742	17	0.454331	0.830418
LNDFHI	ASV	rabundance	log2p1	Bifidobacterium 007	LNDFHI	0.342622	0.456163	0.95	-0.619798	1.30504	0.751095	17	0.462867	0.830418
LNDFHI	ASV	rabundance	log2p1	Bifidobacterium 013	LNDFHI	0.37983	0.518609	0.95	-0.714339	1.474	0.732402	17	0.473901	0.830418
LNDFHI	ASV	rabundance	log2p1	Veillonella 01	LNDFHI	-0.793246	1.08463	0.95	-3.08161	1.49512	-0.731354	17	0.474524	0.830418
LNDFHI	ASV	rabundance	log2p1	Clostridium_sensu_stricto_1 01	LNDFHI	0.377439	0.573556	0.95	-0.832658	1.58754	0.658068	17	0.519307	0.858124
LNDFHI	ASV	rabundance	log2p1	Bifidobacterium 016	LNDFHI	-0.325642	0.502216	0.95	-1.38522	0.733941	-0.64841	17	0.525382	0.858124
LNDFHI	ASV	rabundance	log2p1	Bifidobacterium 025	LNDFHI	-0.179442	0.303092	0.95	-0.818912	0.460027	-0.592038	17	0.561617	0.887717
LNDFHI	ASV	rabundance	log2p1	Bifidobacterium 004	LNDFHI	-0.248939	0.44253	0.95	-1.18259	0.684718	-0.562535	17	0.581094	0.889801
LNDFHI	ASV	rabundance	log2p1	Enterobacteriaceae uncl. 01	LNDFHI	-0.4029	0.809842	0.95	-2.11152	1.30572	-0.497505	17	0.625207	0.916611
LNDFHI	ASV	rabundance	log2p1	Faecalibacterium 01	LNDFHI	0.617048	1.3533	0.95	-2.23816	3.47225	0.455959	17	0.65419	0.916611
LNDFHI	ASV	rabundance	log2p1	Sutterella 1	LNDFHI	0.360672	0.792329	0.95	-1.311	2.03234	0.455205	17	0.654722	0.916611
LNDFHI	ASV	rabundance	log2p1	Bacteroides 02	LNDFHI	0.498712	1.39061	0.95	-2.43522	3.43265	0.358628	17	0.724289	0.918108
LNDFHI	ASV	rabundance	log2p1	Bifidobacterium 015	LNDFHI	0.170747	0.511346	0.95	-0.908098	1.24959	0.333918	17	0.742525	0.918108
LNDFHI	ASV	rabundance	log2p1	Bifidobacterium 028	LNDFHI	-0.158607	0.508946	0.95	-1.23239	0.915176	-0.311638	17	0.759105	0.918108
LNDFHI	ASV	rabundance	log2p1	Veillonella 02	LNDFHI	-0.330302	1.07961	0.95	-2.60807	1.94747	-0.305947	17	0.76336	0.918108
LNDFHI	ASV	rabundance	log2p1	Enterobacteriaceae uncl. 02	LNDFHI	0.288846	1.04687	0.95	-1.91985	2.49754	0.275915	17	0.78594	0.918108
LNDFHI	ASV	rabundance	log2p1	Erysipelatoclostridium 1	LNDFHI	0.201617	0.793201	0.95	-1.47189	1.87513	0.254181	17	0.802405	0.918108
LNDFHI	ASV	rabundance	log2p1	Bifidobacterium 006	LNDFHI	-0.125737	0.545052	0.95	-1.2757	1.02422	-0.230688	17	0.82031	0.918108
LNDFHI	ASV	rabundance	log2p1	Bifidobacterium 008	LNDFHI	-0.127213	0.552227	0.95	-1.29231	1.03788	-0.230364	17	0.820559	0.918108
LNDFHI	ASV	rabundance	log2p1	Bifidobacterium 029	LNDFHI	-0.12635	0.560778	0.95	-1.30949	1.05679	-0.225312	17	0.824423	0.918108
LNDFHI	ASV	rabundance	log2p1	Lachnospiraceae uncl. 01	LNDFHI	-0.166256	1.17703	0.95	-2.64958	2.31706	-0.14125	17	0.889333	0.964894
LNDFHI	ASV	rabundance	log2p1	Streptococcus 002	LNDFHI	-0.139697	1.16325	0.95	-2.59395	2.31455	-0.120092	17	0.905818	0.964894
LNDFHI	ASV	rabundance	log2p1	Bifidobacterium 017	LNDFHI	0.0187781	0.427301	0.95	-0.882748	0.920304	0.0439459	17	0.96546	0.98805
LNDFHI	ASV	rabundance	log2p1	Bifidobacterium 002	LNDFHI	-0.0291011	1.34865	0.95	-2.8745	2.8163	-0.021578	17	0.983036	0.98805
LNDFHI	ASV	rabundance	log2p1	Blautia 01	LNDFHI	-0.0206553	1.35894	0.95	-2.88776	2.84645	-0.0151996	17	0.98805	0.98805
LNFPI	ASV	rabundance	log2p1	Enterococcus 01	LNFPI	4.30616	1.56081	0.95	1.01313	7.59919	2.75892	17	0.0134147	0.506982
LNFPI	ASV	rabundance	log2p1	Bifidobacterium 003	LNFPI	-2.73048	1.19267	0.95	-5.24679	-0.214174	-2.28939	17	0.0351225	0.506982
LNFPI	ASV	rabundance	log2p1	Veillonella 05	LNFPI	-2.22824	1.00045	0.95	-4.339	-0.117475	-2.22724	17	0.0397329	0.506982
LNFPI	ASV	rabundance	log2p1	Bifidobacterium 025	LNFPI	-0.89361	0.404978	0.95	-1.74804	-0.039182	-2.20657	17	0.0413863	0.506982
LNFPI	ASV	rabundance	log2p1	Veillonella 03	LNFPI	3.95887	1.99257	0.95	-0.245077	8.16282	1.98682	17	0.0633034	0.620373
LNFPI	ASV	rabundance	log2p1	Blautia 03	LNFPI	-2.35683	1.37416	0.95	-5.25605	0.542389	-1.71511	17	0.104494	0.653997
LNFPI	ASV	rabundance	log2p1	Bacteroides 03	LNFPI	1.8813	1.14153	0.95	-0.527115	4.28972	1.64805	17	0.117698	0.653997
LNFPI	ASV	rabundance	log2p1	Bifidobacterium 012	LNFPI	-1.48488	0.903981	0.95	-3.39211	0.422356	-1.6426	17	0.118833	0.653997
LNFPI	ASV	rabundance	log2p1	Bifidobacterium 011	LNFPI	-1.55592	0.954768	0.95	-3.57031	0.458462	-1.62963	17	0.121567	0.653997
LNFPI	ASV	rabundance	log2p1	Bifidobacterium 010	LNFPI	-1.54916	0.990208	0.95	-3.63831	0.54	-1.56448	17	0.136129	0.653997
LNFPI	ASV	rabundance	log2p1	Bifidobacterium 020	LNFPI	0.980091	0.65014	0.95	-0.391584	2.35177	1.50751	17	0.150038	0.653997
LNFPI	ASV	rabundance	log2p1	Bifidobacterium 021	LNFPI	0.840857	0.577294	0.95	-0.377126	2.05884	1.45655	17	0.163463	0.653997
LNFPI	ASV	rabundance	log2p1	Bifidobacterium 001	LNFPI	-0.759949	0.5472	0.95	-1.91444	0.394541	-1.3888	17	0.182823	0.653997
LNFPI	ASV	rabundance	log2p1	Bifidobacterium 022	LNFPI	-0.823664	0.6153	0.95	-2.12183	0.474507	-1.33864	17	0.198317	0.653997
LNFPI	ASV	rabundance	log2p1	Bacteroides 01	LNFPI	2.41975	1.8835	0.95	-1.5541	6.39359	1.28471	17	0.216126	0.653997
LNFPI	ASV	rabundance	log2p1	Bifidobacterium 027	LNFPI	-0.624892	0.516025	0.95	-1.71361	0.463826	-1.21097	17	0.242473	0.653997
LNFPI	ASV	rabundance	log2p1	Enterobacteriaceae uncl. 02	LNFPI	1.79342	1.51259	0.95	-1.39787	4.98472	1.18566	17	0.252065	0.653997
LNFPI	ASV	rabundance	log2p1	Haemophilus 1	LNFPI	0.946997	0.860523	0.95	-0.868549	2.76254	1.10049	17	0.286458	0.653997
LNFPI	ASV	rabundance	log2p1	Bifidobacterium 032	LNFPI	-0.618054	0.598979	0.95	-1.88179	0.64568	-1.03185	17	0.316601	0.653997
LNFPI	ASV	rabundance	log2p1	Megasphaera 1	LNFPI	1.32839	1.29205	0.95	-1.3976	4.05438	1.02813	17	0.318298	0.653997
LNFPI	ASV	rabundance	log2p1	Enterobacteriaceae uncl. 01	LNFPI	-1.20175	1.18842	0.95	-3.70909	1.30559	-1.01122	17	0.326089	0.653997
LNFPI	ASV	rabundance	log2p1	Ruminococcus_gnavus_group 1	LNFPI	1.42774	1.44302	0.95	-1.61676	4.47225	0.989412	17	0.336336	0.653997
LNFPI	ASV	rabundance	log2p1	Anaerostipes 1	LNFPI	-1.61113	1.68971	0.95	-5.1761	1.95385	-0.953492	17	0.353703	0.653997
LNFPI	ASV	rabundance	log2p1	Bifidobacterium 014	LNFPI	0.710674	0.753188	0.95	-0.878415	2.29976	0.943554	17	0.358615	0.653997
LNFPI	ASV	rabundance	log2p1	Clostridium_sensu_stricto_1 01	LNFPI	0.787245	0.850089	0.95	-1.00628	2.58078	0.926074	17	0.367368	0.653997
LNFPI	ASV	rabundance	log2p1	Bifidobacterium 005	LNFPI	-0.539429	0.59997	0.95	-1.80525	0.726396	-0.899094	17	0.381162	0.653997
LNFPI	ASV	rabundance	log2p1	Bifidobacterium 028	LNFPI	-0.663992	0.748508	0.95	-2.24321	0.915222	-0.887087	17	0.38741	0.653997
LNFPI	ASV	rabundance	log2p1	Blautia 01	LNFPI	-1.76311	1.99317	0.95	-5.96833	2.44211	-0.884575	17	0.388726	0.653997
LNFPI	ASV	rabundance	log2p1	Faecalibacterium 01	LNFPI	1.68863	2.00094	0.95	-2.53299	5.91025	0.843918	17	0.410434	0.653997
LNFPI	ASV	rabundance	log2p1	Bifidobacterium 019	LNFPI	0.519435	0.624982	0.95	-0.799161	1.83803	0.831121	17	0.417426	0.653997
LNFPI	ASV	rabundance	log2p1	Streptococcus 002	LNFPI	1.38691	1.71299	0.95	-2.22719	5.00101	0.809641	17	0.429334	0.653997
LNFPI	ASV	rabundance	log2p1	Veillonella 02	LNFPI	-1.27334	1.59431	0.95	-4.63703	2.09036	-0.798677	17	0.435494	0.653997
LNFPI	ASV	rabundance	log2p1	Bacteroides 02	LNFPI	1.59759	2.05774	0.95	-2.74385	5.93904	0.776383	17	0.448191	0.653997
LNFPI	ASV	rabundance	log2p1	Bifidobacterium 015	LNFPI	0.580063	0.756601	0.95	-1.01623	2.17635	0.76667	17	0.453794	0.653997
LNFPI	ASV	rabundance	log2p1	Bifidobacterium 007	LNFPI	0.483677	0.685577	0.95	-0.962765	1.93012	0.705503	17	0.490052	0.682998
LNFPI	ASV	rabundance	log2p1	Bifidobacterium 002	LNFPI	-1.35329	1.9963	0.95	-5.56512	2.85853	-0.677901	17	0.506957	0.682998
LNFPI	ASV	rabundance	log2p1	Erysipelatoclostridium 1	LNFPI	0.781247	1.17697	0.95	-1.70194	3.26443	0.66378	17	0.515733	0.682998
LNFPI	ASV	rabundance	log2p1	Lacticaseibacillus 01	LNFPI	1.03049	1.67251	0.95	-2.49821	4.55919	0.616132	17	0.545969	0.688391
LNFPI	ASV	rabundance	log2p1	Bifidobacterium 013	LNFPI	0.479188	0.781537	0.95	-1.16971	2.12809	0.613135	17	0.547903	0.688391
LNFPI	ASV	rabundance	log2p1	Bifidobacterium 029	LNFPI	-0.466829	0.834823	0.95	-2.22815	1.29449	-0.559195	17	0.583321	0.714568
LNFPI	ASV	rabundance	log2p1	Bifidobacterium 004	LNFPI	-0.27741	0.666592	0.95	-1.6838	1.12898	-0.416163	17	0.682498	0.801454
LNFPI	ASV	rabundance	log2p1	Lachnospiraceae uncl. 01	LNFPI	0.7207	1.75801	0.95	-2.98837	4.42977	0.409953	17	0.68696	0.801454
LNFPI	ASV	rabundance	log2p1	Bifidobacterium 006	LNFPI	-0.252438	0.816607	0.95	-1.97533	1.47045	-0.30913	17	0.760979	0.867162
LNFPI	ASV	rabundance	log2p1	Veillonella 01	LNFPI	-0.444819	1.6489	0.95	-3.92369	3.03405	-0.269768	17	0.790586	0.873671
LNFPI	ASV	rabundance	log2p1	Sutterella 1	LNFPI	0.303451	1.19351	0.95	-2.21463	2.82154	0.254251	17	0.802351	0.873671
LNFPI	ASV	rabundance	log2p1	Bifidobacterium 017	LNFPI	0.140656	0.640112	0.95	-1.20986	1.49117	0.219737	17	0.828693	0.882738
LNFPI	ASV	rabundance	log2p1	Eggerthella 1	LNFPI	0.173512	1.00979	0.95	-1.95696	2.30399	0.17183	17	0.8656	0.885337
LNFPI	ASV	rabundance	log2p1	Bifidobacterium 008	LNFPI	0.140656	0.828974	0.95	-1.60833	1.88964	0.169675	17	0.867269	0.885337
LNFPI	ASV	rabundance	log2p1	Bifidobacterium 016	LNFPI	-0.00358759	0.762621	0.95	-1.61258	1.6054	-0.00470429	17	0.996301	0.996301
LNFPII	ASV	rabundance	log2p1	Erysipelatoclostridium 1	LNFPII	0.814383	0.402166	0.95	-0.0341136	1.66288	2.02499	17	0.0588671	0.993089
LNFPII	ASV	rabundance	log2p1	Bifidobacterium 032	LNFPII	0.402121	0.210576	0.95	-0.0421563	0.846399	1.90962	17	0.0732053	0.993089
LNFPII	ASV	rabundance	log2p1	Enterococcus 01	LNFPII	-1.14683	0.648723	0.95	-2.51551	0.22186	-1.76782	17	0.0950332	0.993089
LNFPII	ASV	rabundance	log2p1	Ruminococcus_gnavus_group 1	LNFPII	0.801861	0.522743	0.95	-0.30103	1.90475	1.53395	17	0.143442	0.993089
LNFPII	ASV	rabundance	log2p1	Blautia 03	LNFPII	0.72898	0.530694	0.95	-0.390688	1.84865	1.37363	17	0.1874	0.993089
LNFPII	ASV	rabundance	log2p1	Bifidobacterium 029	LNFPII	0.412397	0.300423	0.95	-0.22144	1.04623	1.37272	17	0.187678	0.993089
LNFPII	ASV	rabundance	log2p1	Blautia 01	LNFPII	0.933542	0.731948	0.95	-0.610734	2.47782	1.27542	17	0.219314	0.993089
LNFPII	ASV	rabundance	log2p1	Veillonella 05	LNFPII	0.51846	0.408449	0.95	-0.343292	1.38021	1.26934	17	0.221424	0.993089
LNFPII	ASV	rabundance	log2p1	Faecalibacterium 01	LNFPII	-0.772014	0.744447	0.95	-2.34266	0.798632	-1.03703	17	0.314248	0.993089
LNFPII	ASV	rabundance	log2p1	Bifidobacterium 028	LNFPII	0.225703	0.282505	0.95	-0.370331	0.821737	0.798934	17	0.43535	0.993089
LNFPII	ASV	rabundance	log2p1	Sutterella 1	LNFPII	-0.350368	0.441319	0.95	-1.28147	0.580734	-0.793911	17	0.43819	0.993089
LNFPII	ASV	rabundance	log2p1	Bifidobacterium 002	LNFPII	-0.569472	0.747722	0.95	-2.14703	1.00808	-0.761609	17	0.45673	0.993089
LNFPII	ASV	rabundance	log2p1	Haemophilus 1	LNFPII	0.241703	0.329572	0.95	-0.453633	0.937039	0.733384	17	0.473318	0.993089
LNFPII	ASV	rabundance	log2p1	Lacticaseibacillus 01	LNFPII	-0.439752	0.626572	0.95	-1.7617	0.882199	-0.701838	17	0.492278	0.993089
LNFPII	ASV	rabundance	log2p1	Bifidobacterium 001	LNFPII	0.133255	0.214595	0.95	-0.319501	0.586012	0.620962	17	0.542862	0.993089
LNFPII	ASV	rabundance	log2p1	Bifidobacterium 016	LNFPII	0.175798	0.283438	0.95	-0.422204	0.7738	0.620235	17	0.543329	0.993089
LNFPII	ASV	rabundance	log2p1	Anaerostipes 1	LNFPII	0.347315	0.646362	0.95	-1.01639	1.71102	0.537338	17	0.597998	0.993089
LNFPII	ASV	rabundance	log2p1	Bifidobacterium 022	LNFPII	-0.123755	0.24128	0.95	-0.632812	0.385302	-0.512908	17	0.614616	0.993089
LNFPII	ASV	rabundance	log2p1	Bifidobacterium 010	LNFPII	-0.202156	0.395024	0.95	-1.03558	0.631271	-0.511757	17	0.615405	0.993089
LNFPII	ASV	rabundance	log2p1	Streptococcus 002	LNFPII	0.306848	0.65188	0.95	-1.0685	1.68219	0.470712	17	0.643829	0.993089
LNFPII	ASV	rabundance	log2p1	Bifidobacterium 005	LNFPII	0.105446	0.229373	0.95	-0.378488	0.58938	0.459714	17	0.651546	0.993089
LNFPII	ASV	rabundance	log2p1	Bifidobacterium 012	LNFPII	-0.163701	0.363564	0.95	-0.930754	0.603353	-0.450266	17	0.658208	0.993089
LNFPII	ASV	rabundance	log2p1	Megasphaera 1	LNFPII	-0.222897	0.497551	0.95	-1.27264	0.826844	-0.447988	17	0.659819	0.993089
LNFPII	ASV	rabundance	log2p1	Bacteroides 02	LNFPII	0.3472	0.782462	0.95	-1.30365	1.99805	0.443727	17	0.662836	0.993089
LNFPII	ASV	rabundance	log2p1	Bifidobacterium 004	LNFPII	0.101007	0.250613	0.95	-0.42774	0.629755	0.403041	17	0.691942	0.993089
LNFPII	ASV	rabundance	log2p1	Bifidobacterium 011	LNFPII	-0.151506	0.384103	0.95	-0.961892	0.65888	-0.394441	17	0.69816	0.993089
LNFPII	ASV	rabundance	log2p1	Eggerthella 1	LNFPII	-0.144443	0.378235	0.95	-0.94245	0.653563	-0.381888	17	0.707276	0.993089
LNFPII	ASV	rabundance	log2p1	Bacteroides 01	LNFPII	-0.280491	0.738344	0.95	-1.83826	1.27728	-0.379892	17	0.70873	0.993089
LNFPII	ASV	rabundance	log2p1	Bacteroides 03	LNFPII	-0.158874	0.460432	0.95	-1.1303	0.812552	-0.345055	17	0.734286	0.993089
LNFPII	ASV	rabundance	log2p1	Veillonella 02	LNFPII	-0.205784	0.608306	0.95	-1.4892	1.07763	-0.338291	17	0.739286	0.993089
LNFPII	ASV	rabundance	log2p1	Veillonella 01	LNFPII	-0.196001	0.619231	0.95	-1.50246	1.11046	-0.316523	17	0.755459	0.993089
LNFPII	ASV	rabundance	log2p1	Enterobacteriaceae uncl. 01	LNFPII	-0.140111	0.45864	0.95	-1.10776	0.827534	-0.305493	17	0.763699	0.993089
LNFPII	ASV	rabundance	log2p1	Bifidobacterium 006	LNFPII	0.0904589	0.306995	0.95	-0.557245	0.738163	0.294659	17	0.771822	0.993089
LNFPII	ASV	rabundance	log2p1	Bifidobacterium 003	LNFPII	0.144579	0.511523	0.95	-0.934639	1.2238	0.282645	17	0.780861	0.993089
LNFPII	ASV	rabundance	log2p1	Bifidobacterium 008	LNFPII	0.0817041	0.311198	0.95	-0.574867	0.738275	0.262547	17	0.796055	0.993089
LNFPII	ASV	rabundance	log2p1	Clostridium_sensu_stricto_1 01	LNFPII	0.074814	0.326958	0.95	-0.615006	0.764634	0.228819	17	0.82174	0.993089
LNFPII	ASV	rabundance	log2p1	Bifidobacterium 027	LNFPII	-0.0414076	0.201887	0.95	-0.467353	0.384538	-0.205102	17	0.839928	0.993089
LNFPII	ASV	rabundance	log2p1	Bifidobacterium 017	LNFPII	0.0436538	0.240691	0.95	-0.46416	0.551468	0.181369	17	0.858223	0.993089
LNFPII	ASV	rabundance	log2p1	Bifidobacterium 019	LNFPII	0.0379775	0.239443	0.95	-0.467204	0.543159	0.158607	17	0.875847	0.993089
LNFPII	ASV	rabundance	log2p1	Bifidobacterium 020	LNFPII	0.0355139	0.260029	0.95	-0.513099	0.584127	0.136577	17	0.89297	0.993089
LNFPII	ASV	rabundance	log2p1	Bifidobacterium 025	LNFPII	-0.0177086	0.172581	0.95	-0.381823	0.346406	-0.10261	17	0.919473	0.993089
LNFPII	ASV	rabundance	log2p1	Bifidobacterium 015	LNFPII	0.0257028	0.289171	0.95	-0.584395	0.6358	0.0888844	17	0.930213	0.993089
LNFPII	ASV	rabundance	log2p1	Bifidobacterium 013	LNFPII	0.0176206	0.296936	0.95	-0.608859	0.6441	0.0593415	17	0.953372	0.993089
LNFPII	ASV	rabundance	log2p1	Bifidobacterium 021	LNFPII	-0.0111341	0.230097	0.95	-0.496597	0.474329	-0.0483887	17	0.96197	0.993089
LNFPII	ASV	rabundance	log2p1	Enterobacteriaceae uncl. 02	LNFPII	0.0266858	0.591503	0.95	-1.22128	1.27465	0.0451152	17	0.964541	0.993089
LNFPII	ASV	rabundance	log2p1	Bifidobacterium 007	LNFPII	0.0102587	0.261403	0.95	-0.541254	0.561772	0.0392447	17	0.969152	0.993089
LNFPII	ASV	rabundance	log2p1	Bifidobacterium 014	LNFPII	-0.0107665	0.290388	0.95	-0.623431	0.601898	-0.0370762	17	0.970856	0.993089
LNFPII	ASV	rabundance	log2p1	Lachnospiraceae uncl. 01	LNFPII	0.00626151	0.663993	0.95	-1.39464	1.40716	0.0094301	17	0.992586	0.993089
LNFPII	ASV	rabundance	log2p1	Veillonella 03	LNFPII	0.00730673	0.831306	0.95	-1.7466	1.76121	0.00878945	17	0.993089	0.993089
LNFPIII	ASV	rabundance	log2p1	Bifidobacterium 022	LNFPIII	-0.594643	0.294942	0.95	-1.21692	0.0276293	-2.01614	17	0.0598702	0.972933
LNFPIII	ASV	rabundance	log2p1	Eggerthella 1	LNFPIII	-0.743856	0.480146	0.95	-1.75687	0.269163	-1.54923	17	0.139741	0.972933
LNFPIII	ASV	rabundance	log2p1	Bifidobacterium 027	LNFPIII	-0.37919	0.256988	0.95	-0.921387	0.163006	-1.47552	17	0.158354	0.972933
LNFPIII	ASV	rabundance	log2p1	Bifidobacterium 032	LNFPIII	0.420228	0.296322	0.95	-0.204958	1.04541	1.41814	17	0.17422	0.972933
LNFPIII	ASV	rabundance	log2p1	Blautia 01	LNFPIII	1.23996	0.98989	0.95	-0.848526	3.32845	1.25262	17	0.227301	0.972933
LNFPIII	ASV	rabundance	log2p1	Veillonella 01	LNFPIII	-0.9841	0.803933	0.95	-2.68025	0.712049	-1.22411	17	0.237606	0.972933
LNFPIII	ASV	rabundance	log2p1	Lacticaseibacillus 01	LNFPIII	0.995721	0.823559	0.95	-0.741836	2.73328	1.20905	17	0.243192	0.972933
LNFPIII	ASV	rabundance	log2p1	Bifidobacterium 025	LNFPIII	0.266238	0.223989	0.95	-0.206338	0.738813	1.18862	17	0.250929	0.972933
LNFPIII	ASV	rabundance	log2p1	Bifidobacterium 001	LNFPIII	-0.290605	0.284436	0.95	-0.890712	0.309502	-1.02169	17	0.321249	0.972933
LNFPIII	ASV	rabundance	log2p1	Faecalibacterium 01	LNFPIII	-1.01912	1.00664	0.95	-3.14295	1.10471	-1.0124	17	0.325542	0.972933
LNFPIII	ASV	rabundance	log2p1	Anaerostipes 1	LNFPIII	0.834165	0.856604	0.95	-0.973111	2.64144	0.973805	17	0.343807	0.972933
LNFPIII	ASV	rabundance	log2p1	Bacteroides 02	LNFPIII	0.958536	1.03693	0.95	-1.22919	3.14626	0.924401	17	0.368214	0.972933
LNFPIII	ASV	rabundance	log2p1	Haemophilus 1	LNFPIII	0.378369	0.442596	0.95	-0.555428	1.31217	0.854884	17	0.404503	0.972933
LNFPIII	ASV	rabundance	log2p1	Blautia 03	LNFPIII	0.588725	0.741706	0.95	-0.976138	2.15359	0.793744	17	0.438284	0.972933
LNFPIII	ASV	rabundance	log2p1	Enterococcus 01	LNFPIII	-0.726369	0.936677	0.95	-2.70258	1.24985	-0.775474	17	0.448714	0.972933
LNFPIII	ASV	rabundance	log2p1	Veillonella 03	LNFPIII	0.818744	1.10482	0.95	-1.51222	3.14971	0.741065	17	0.468768	0.972933
LNFPIII	ASV	rabundance	log2p1	Bifidobacterium 003	LNFPIII	0.473203	0.682757	0.95	-0.967288	1.91369	0.693077	17	0.497621	0.972933
LNFPIII	ASV	rabundance	log2p1	Enterobacteriaceae uncl. 01	LNFPIII	0.403765	0.613234	0.95	-0.890046	1.69758	0.658418	17	0.519088	0.972933
LNFPIII	ASV	rabundance	log2p1	Bacteroides 01	LNFPIII	-0.624976	0.989677	0.95	-2.71301	1.46306	-0.631495	17	0.536117	0.972933
LNFPIII	ASV	rabundance	log2p1	Bifidobacterium 016	LNFPIII	-0.23385	0.382857	0.95	-1.04161	0.573908	-0.610801	17	0.549411	0.972933
LNFPIII	ASV	rabundance	log2p1	Sutterella 1	LNFPIII	0.364844	0.600379	0.95	-0.901844	1.63153	0.60769	17	0.551426	0.972933
LNFPIII	ASV	rabundance	log2p1	Lachnospiraceae uncl. 01	LNFPIII	-0.520201	0.887678	0.95	-2.39304	1.35263	-0.586025	17	0.565559	0.972933
LNFPIII	ASV	rabundance	log2p1	Bifidobacterium 005	LNFPIII	-0.15984	0.309223	0.95	-0.812244	0.492565	-0.516907	17	0.611881	0.972933
LNFPIII	ASV	rabundance	log2p1	Bifidobacterium 002	LNFPIII	0.460255	1.02065	0.95	-1.69313	2.61364	0.450943	17	0.65773	0.972933
LNFPIII	ASV	rabundance	log2p1	Bacteroides 03	LNFPIII	-0.244048	0.621086	0.95	-1.55442	1.06633	-0.392938	17	0.699249	0.972933
LNFPIII	ASV	rabundance	log2p1	Ruminococcus_gnavus_group 1	LNFPIII	0.264025	0.750406	0.95	-1.31919	1.84724	0.351843	17	0.72928	0.972933
LNFPIII	ASV	rabundance	log2p1	Bifidobacterium 015	LNFPIII	-0.132001	0.389247	0.95	-0.953241	0.689239	-0.339118	17	0.738674	0.972933
LNFPIII	ASV	rabundance	log2p1	Bifidobacterium 006	LNFPIII	0.136675	0.414272	0.95	-0.737363	1.01071	0.329917	17	0.745494	0.972933
LNFPIII	ASV	rabundance	log2p1	Veillonella 05	LNFPIII	0.174995	0.575515	0.95	-1.03924	1.38923	0.304066	17	0.764768	0.972933
LNFPIII	ASV	rabundance	log2p1	Enterobacteriaceae uncl. 02	LNFPIII	0.241405	0.796612	0.95	-1.4393	1.92211	0.30304	17	0.765536	0.972933
LNFPIII	ASV	rabundance	log2p1	Bifidobacterium 007	LNFPIII	0.0994628	0.352167	0.95	-0.643544	0.842469	0.282431	17	0.781023	0.972933
LNFPIII	ASV	rabundance	log2p1	Bifidobacterium 019	LNFPIII	-0.0849927	0.322905	0.95	-0.766263	0.596277	-0.263213	17	0.79555	0.972933
LNFPIII	ASV	rabundance	log2p1	Bifidobacterium 010	LNFPIII	0.134912	0.536501	0.95	-0.997006	1.26683	0.251466	17	0.804468	0.972933
LNFPIII	ASV	rabundance	log2p1	Bifidobacterium 012	LNFPIII	0.119697	0.492989	0.95	-0.920419	1.15981	0.242798	17	0.811067	0.972933
LNFPIII	ASV	rabundance	log2p1	Bifidobacterium 021	LNFPIII	-0.0656599	0.310316	0.95	-0.72037	0.58905	-0.21159	17	0.834943	0.972933
LNFPIII	ASV	rabundance	log2p1	Streptococcus 002	LNFPIII	0.178855	0.884896	0.95	-1.68811	2.04582	0.20212	17	0.842222	0.972933
LNFPIII	ASV	rabundance	log2p1	Bifidobacterium 028	LNFPIII	0.0772141	0.388114	0.95	-0.741635	0.896063	0.198947	17	0.844664	0.972933
LNFPIII	ASV	rabundance	log2p1	Megasphaera 1	LNFPIII	-0.127552	0.675094	0.95	-1.55188	1.29677	-0.18894	17	0.852377	0.972933
LNFPIII	ASV	rabundance	log2p1	Bifidobacterium 008	LNFPIII	-0.0718227	0.420705	0.95	-0.959433	0.815788	-0.17072	17	0.86646	0.972933
LNFPIII	ASV	rabundance	log2p1	Erysipelatoclostridium 1	LNFPIII	0.103007	0.604494	0.95	-1.17236	1.37838	0.170402	17	0.866705	0.972933
LNFPIII	ASV	rabundance	log2p1	Bifidobacterium 011	LNFPIII	0.0844408	0.520623	0.95	-1.01398	1.18286	0.162192	17	0.873067	0.972933
LNFPIII	ASV	rabundance	log2p1	Clostridium_sensu_stricto_1 01	LNFPIII	0.053612	0.441983	0.95	-0.87889	0.986114	0.121299	17	0.904877	0.972933
LNFPIII	ASV	rabundance	log2p1	Bifidobacterium 029	LNFPIII	-0.0459843	0.427411	0.95	-0.947744	0.855775	-0.107588	17	0.915582	0.972933
LNFPIII	ASV	rabundance	log2p1	Bifidobacterium 014	LNFPIII	-0.0348931	0.392038	0.95	-0.862022	0.792235	-0.0890044	17	0.930119	0.972933
LNFPIII	ASV	rabundance	log2p1	Bifidobacterium 013	LNFPIII	-0.0285571	0.400937	0.95	-0.87446	0.817346	-0.0712259	17	0.944049	0.972933
LNFPIII	ASV	rabundance	log2p1	Bifidobacterium 017	LNFPIII	-0.0187933	0.32529	0.95	-0.705096	0.667509	-0.0577739	17	0.954602	0.972933
LNFPIII	ASV	rabundance	log2p1	Bifidobacterium 004	LNFPIII	-0.0178265	0.339991	0.95	-0.735145	0.699492	-0.0524321	17	0.958796	0.972933
LNFPIII	ASV	rabundance	log2p1	Veillonella 02	LNFPIII	0.0374625	0.824112	0.95	-1.70126	1.77619	0.045458	17	0.964272	0.972933
LNFPIII	ASV	rabundance	log2p1	Bifidobacterium 020	LNFPIII	0.0120964	0.3513	0.95	-0.729083	0.753275	0.0344333	17	0.972933	0.972933
LNFPV	ASV	rabundance	log2p1	Bifidobacterium 032	LNFPV	0.444171	0.206409	0.95	0.00868499	0.879657	2.15189	17	0.0460698	0.992179
LNFPV	ASV	rabundance	log2p1	Erysipelatoclostridium 1	LNFPV	0.83184	0.401713	0.95	-0.0157011	1.67938	2.07073	17	0.0539227	0.992179
LNFPV	ASV	rabundance	log2p1	Ruminococcus_gnavus_group 1	LNFPV	0.800195	0.524854	0.95	-0.30715	1.90754	1.5246	17	0.145745	0.992179
LNFPV	ASV	rabundance	log2p1	Enterococcus 01	LNFPV	-1.00659	0.664753	0.95	-2.40909	0.395917	-1.51423	17	0.148338	0.992179
LNFPV	ASV	rabundance	log2p1	Bifidobacterium 029	LNFPV	0.414393	0.301362	0.95	-0.221426	1.05021	1.37507	17	0.186964	0.992179
LNFPV	ASV	rabundance	log2p1	Blautia 03	LNFPV	0.650947	0.538551	0.95	-0.485297	1.78719	1.2087	17	0.243322	0.992179
LNFPV	ASV	rabundance	log2p1	Veillonella 05	LNFPV	0.483149	0.412453	0.95	-0.387051	1.35335	1.1714	17	0.257594	0.992179
LNFPV	ASV	rabundance	log2p1	Faecalibacterium 01	LNFPV	-0.766477	0.747392	0.95	-2.34334	0.810383	-1.02554	17	0.319483	0.992179
LNFPV	ASV	rabundance	log2p1	Bifidobacterium 002	LNFPV	-0.723743	0.742409	0.95	-2.29009	0.842603	-0.974858	17	0.3433	0.992179
LNFPV	ASV	rabundance	log2p1	Blautia 01	LNFPV	0.699691	0.749728	0.95	-0.882098	2.28148	0.933259	17	0.363753	0.992179
LNFPV	ASV	rabundance	log2p1	Sutterella 1	LNFPV	-0.332761	0.443626	0.95	-1.26873	0.603208	-0.750094	17	0.463454	0.992179
LNFPV	ASV	rabundance	log2p1	Bifidobacterium 001	LNFPV	0.158861	0.214295	0.95	-0.293261	0.610984	0.741322	17	0.468616	0.992179
LNFPV	ASV	rabundance	log2p1	Lacticaseibacillus 01	LNFPV	-0.443377	0.628548	0.95	-1.7695	0.882743	-0.7054	17	0.490115	0.992179
LNFPV	ASV	rabundance	log2p1	Bifidobacterium 010	LNFPV	-0.268887	0.394007	0.95	-1.10017	0.562394	-0.682444	17	0.504152	0.992179
LNFPV	ASV	rabundance	log2p1	Haemophilus 1	LNFPV	0.223503	0.331445	0.95	-0.475785	0.922791	0.674328	17	0.509169	0.992179
LNFPV	ASV	rabundance	log2p1	Streptococcus 002	LNFPV	0.435023	0.649767	0.95	-0.935866	1.80591	0.669506	17	0.512164	0.992179
LNFPV	ASV	rabundance	log2p1	Bifidobacterium 012	LNFPV	-0.224655	0.362863	0.95	-0.99023	0.54092	-0.619118	17	0.544047	0.992179
LNFPV	ASV	rabundance	log2p1	Bifidobacterium 016	LNFPV	0.163317	0.284831	0.95	-0.437623	0.764258	0.573384	17	0.573892	0.992179
LNFPV	ASV	rabundance	log2p1	Bifidobacterium 011	LNFPV	-0.214189	0.383627	0.95	-1.02357	0.595194	-0.558326	17	0.583901	0.992179
LNFPV	ASV	rabundance	log2p1	Bifidobacterium 028	LNFPV	0.152321	0.286335	0.95	-0.451794	0.756436	0.531968	17	0.601632	0.992179
LNFPV	ASV	rabundance	log2p1	Bacteroides 02	LNFPV	0.39359	0.783784	0.95	-1.26005	2.04723	0.502167	17	0.621992	0.992179
LNFPV	ASV	rabundance	log2p1	Bifidobacterium 022	LNFPV	-0.106602	0.242568	0.95	-0.618376	0.405171	-0.439475	17	0.665853	0.992179
LNFPV	ASV	rabundance	log2p1	Bifidobacterium 005	LNFPV	0.0930409	0.230453	0.95	-0.393172	0.579254	0.403731	17	0.691444	0.992179
LNFPV	ASV	rabundance	log2p1	Bifidobacterium 025	LNFPV	-0.0680819	0.172415	0.95	-0.431846	0.295682	-0.394872	17	0.697848	0.992179
LNFPV	ASV	rabundance	log2p1	Enterobacteriaceae uncl. 02	LNFPV	0.226521	0.590941	0.95	-1.02026	1.4733	0.383322	17	0.706232	0.992179
LNFPV	ASV	rabundance	log2p1	Megasphaera 1	LNFPV	-0.191066	0.499987	0.95	-1.24595	0.863813	-0.382143	17	0.70709	0.992179
LNFPV	ASV	rabundance	log2p1	Veillonella 02	LNFPV	-0.218229	0.610071	0.95	-1.50537	1.06891	-0.35771	17	0.724963	0.992179
LNFPV	ASV	rabundance	log2p1	Bacteroides 01	LNFPV	-0.232263	0.741781	0.95	-1.79728	1.33276	-0.313115	17	0.758002	0.992179
LNFPV	ASV	rabundance	log2p1	Clostridium_sensu_stricto_1 01	LNFPV	0.100519	0.327635	0.95	-0.59073	0.791768	0.306802	17	0.76272	0.992179
LNFPV	ASV	rabundance	log2p1	Bifidobacterium 004	LNFPV	0.0717574	0.252038	0.95	-0.459996	0.60351	0.284709	17	0.779306	0.992179
LNFPV	ASV	rabundance	log2p1	Enterobacteriaceae uncl. 01	LNFPV	-0.122424	0.460457	0.95	-1.0939	0.849056	-0.265875	17	0.793533	0.992179
LNFPV	ASV	rabundance	log2p1	Bifidobacterium 014	LNFPV	-0.076615	0.290764	0.95	-0.690073	0.536843	-0.263496	17	0.795336	0.992179
LNFPV	ASV	rabundance	log2p1	Bacteroides 03	LNFPV	-0.114189	0.462737	0.95	-1.09048	0.862101	-0.246768	17	0.808043	0.992179
LNFPV	ASV	rabundance	log2p1	Veillonella 01	LNFPV	-0.142447	0.622143	0.95	-1.45505	1.17016	-0.228961	17	0.821631	0.992179
LNFPV	ASV	rabundance	log2p1	Bifidobacterium 003	LNFPV	0.105123	0.513781	0.95	-0.978861	1.18911	0.204606	17	0.84031	0.992179
LNFPV	ASV	rabundance	log2p1	Bifidobacterium 013	LNFPV	-0.0592099	0.297599	0.95	-0.687089	0.56867	-0.198959	17	0.844655	0.992179
LNFPV	ASV	rabundance	log2p1	Anaerostipes 1	LNFPV	0.120405	0.653325	0.95	-1.25799	1.4988	0.184295	17	0.855962	0.992179
LNFPV	ASV	rabundance	log2p1	Bifidobacterium 021	LNFPV	-0.0417066	0.23065	0.95	-0.528336	0.444923	-0.180822	17	0.858646	0.992179
LNFPV	ASV	rabundance	log2p1	Bifidobacterium 027	LNFPV	-0.0349797	0.202626	0.95	-0.462483	0.392524	-0.172632	17	0.864979	0.992179
LNFPV	ASV	rabundance	log2p1	Bifidobacterium 008	LNFPV	0.0529928	0.312593	0.95	-0.60652	0.712506	0.169527	17	0.867383	0.992179
LNFPV	ASV	rabundance	log2p1	Eggerthella 1	LNFPV	-0.0606885	0.380822	0.95	-0.864153	0.742776	-0.159362	17	0.875262	0.992179
LNFPV	ASV	rabundance	log2p1	Bifidobacterium 007	LNFPV	-0.0278243	0.26219	0.95	-0.580998	0.525349	-0.106123	17	0.916727	0.992179
LNFPV	ASV	rabundance	log2p1	Bifidobacterium 015	LNFPV	0.0236225	0.290135	0.95	-0.58851	0.635755	0.081419	17	0.93606	0.992179
LNFPV	ASV	rabundance	log2p1	Bifidobacterium 006	LNFPV	0.02286	0.308743	0.95	-0.628532	0.674252	0.0740422	17	0.941841	0.992179
LNFPV	ASV	rabundance	log2p1	Lachnospiraceae uncl. 01	LNFPV	0.0481841	0.666081	0.95	-1.35712	1.45349	0.0723397	17	0.943176	0.992179
LNFPV	ASV	rabundance	log2p1	Bifidobacterium 019	LNFPV	-0.0116874	0.240394	0.95	-0.518874	0.495499	-0.0486179	17	0.96179	0.992179
LNFPV	ASV	rabundance	log2p1	Veillonella 03	LNFPV	-0.0114741	0.834044	0.95	-1.77115	1.74821	-0.0137572	17	0.989184	0.992179
LNFPV	ASV	rabundance	log2p1	Bifidobacterium 017	LNFPV	0.0028355	0.241717	0.95	-0.507143	0.512814	0.0117307	17	0.990777	0.992179
LNFPV	ASV	rabundance	log2p1	Bifidobacterium 020	LNFPV	0.00259646	0.261029	0.95	-0.548126	0.553319	0.00994702	17	0.992179	0.992179
LNH	ASV	rabundance	log2p1	Haemophilus 1	LNH	3.91108	1.23775	0.95	1.29966	6.52249	3.15984	17	0.00572082	0.21863
LNH	ASV	rabundance	log2p1	Bifidobacterium 010	LNH	-4.14678	1.55792	0.95	-7.43371	-0.859843	-2.66173	17	0.0164348	0.21863
LNH	ASV	rabundance	log2p1	Bifidobacterium 012	LNH	-3.77134	1.4374	0.95	-6.80399	-0.738695	-2.62373	17	0.0177845	0.21863
LNH	ASV	rabundance	log2p1	Bifidobacterium 011	LNH	-3.97709	1.5168	0.95	-7.17727	-0.77692	-2.62202	17	0.0178474	0.21863
LNH	ASV	rabundance	log2p1	Bifidobacterium 002	LNH	-7.11604	3.09333	0.95	-13.6424	-0.589694	-2.30045	17	0.0343562	0.33669
LNH	ASV	rabundance	log2p1	Bifidobacterium 021	LNH	1.78539	0.980646	0.95	-0.283595	3.85437	1.82062	17	0.0863141	0.580315
LNH	ASV	rabundance	log2p1	Streptococcus 002	LNH	5.04728	2.8007	0.95	-0.86168	10.9562	1.80215	17	0.0892812	0.580315
LNH	ASV	rabundance	log2p1	Bifidobacterium 007	LNH	1.87675	1.12955	0.95	-0.506398	4.2599	1.6615	17	0.114942	0.580315
LNH	ASV	rabundance	log2p1	Bifidobacterium 014	LNH	2.05005	1.25816	0.95	-0.604426	4.70453	1.62941	17	0.121614	0.580315
LNH	ASV	rabundance	log2p1	Bifidobacterium 013	LNH	2.06744	1.28936	0.95	-0.652872	4.78776	1.60346	17	0.127249	0.580315
LNH	ASV	rabundance	log2p1	Bifidobacterium 027	LNH	-1.33656	0.884111	0.95	-3.20187	0.528751	-1.51176	17	0.148962	0.580315
LNH	ASV	rabundance	log2p1	Bifidobacterium 022	LNH	-1.54959	1.06851	0.95	-3.80395	0.704775	-1.45023	17	0.165195	0.580315
LNH	ASV	rabundance	log2p1	Bifidobacterium 020	LNH	1.65776	1.14339	0.95	-0.75458	4.07011	1.44987	17	0.165295	0.580315
LNH	ASV	rabundance	log2p1	Bifidobacterium 016	LNH	1.77208	1.2642	0.95	-0.895158	4.43932	1.40174	17	0.178988	0.580315
LNH	ASV	rabundance	log2p1	Bifidobacterium 019	LNH	1.44791	1.05961	0.95	-0.787664	3.68349	1.36646	17	0.189597	0.580315
LNH	ASV	rabundance	log2p1	Bifidobacterium 025	LNH	-1.00141	0.766676	0.95	-2.61896	0.616132	-1.30618	17	0.208891	0.580315
LNH	ASV	rabundance	log2p1	Faecalibacterium 01	LNH	-4.44653	3.40957	0.95	-11.6401	2.74703	-1.30413	17	0.209571	0.580315
LNH	ASV	rabundance	log2p1	Bifidobacterium 015	LNH	1.66285	1.28566	0.95	-1.04965	4.37536	1.29339	17	0.213177	0.580315
LNH	ASV	rabundance	log2p1	Veillonella 01	LNH	3.38549	2.77425	0.95	-2.46766	9.23864	1.22033	17	0.238999	0.597099
LNH	ASV	rabundance	log2p1	Bifidobacterium 004	LNH	1.35953	1.12576	0.95	-1.01562	3.73468	1.20765	17	0.243714	0.597099
LNH	ASV	rabundance	log2p1	Enterobacteriaceae uncl. 02	LNH	3.06571	2.6535	0.95	-2.53269	8.66412	1.15534	17	0.26393	0.611667
LNH	ASV	rabundance	log2p1	Bifidobacterium 006	LNH	1.56114	1.3829	0.95	-1.35654	4.47881	1.12888	17	0.274626	0.611667
LNH	ASV	rabundance	log2p1	Erysipelatoclostridium 1	LNH	2.17794	2.01933	0.95	-2.08247	6.43835	1.07855	17	0.295855	0.630301
LNH	ASV	rabundance	log2p1	Veillonella 05	LNH	1.99311	1.93133	0.95	-2.08165	6.06787	1.03199	17	0.316537	0.643538
LNH	ASV	rabundance	log2p1	Bifidobacterium 008	LNH	1.42026	1.41124	0.95	-1.55719	4.39772	1.0064	17	0.328336	0.643538
LNH	ASV	rabundance	log2p1	Bifidobacterium 029	LNH	1.3955	1.43571	0.95	-1.63358	4.42458	0.971993	17	0.344682	0.649593
LNH	ASV	rabundance	log2p1	Ruminococcus_gnavus_group 1	LNH	2.34606	2.53523	0.95	-3.0028	7.69493	0.925386	17	0.367716	0.667337
LNH	ASV	rabundance	log2p1	Bifidobacterium 005	LNH	0.929331	1.05127	0.95	-1.28867	3.14733	0.884004	17	0.389026	0.680795
LNH	ASV	rabundance	log2p1	Veillonella 02	LNH	-2.29732	2.78822	0.95	-8.17995	3.58531	-0.823937	17	0.421385	0.711996
LNH	ASV	rabundance	log2p1	Bacteroides 03	LNH	1.63996	2.11537	0.95	-2.82309	6.10301	0.775256	17	0.448839	0.732539
LNH	ASV	rabundance	log2p1	Bifidobacterium 032	LNH	0.797841	1.06363	0.95	-1.44622	3.0419	0.750112	17	0.463443	0.732539
LNH	ASV	rabundance	log2p1	Bifidobacterium 028	LNH	-0.928726	1.32148	0.95	-3.71681	1.85936	-0.70279	17	0.491699	0.752915
LNH	ASV	rabundance	log2p1	Bifidobacterium 017	LNH	0.728681	1.10835	0.95	-1.60974	3.0671	0.657444	17	0.519699	0.771674
LNH	ASV	rabundance	log2p1	Enterococcus 01	LNH	1.573	3.26597	0.95	-5.3176	8.4636	0.481634	17	0.636208	0.904532
LNH	ASV	rabundance	log2p1	Lachnospiraceae uncl. 01	LNH	1.43682	3.07356	0.95	-5.04782	7.92146	0.467478	17	0.646095	0.904532
LNH	ASV	rabundance	log2p1	Clostridium_sensu_stricto_1 01	LNH	0.667931	1.51687	0.95	-2.53238	3.86824	0.440336	17	0.665241	0.905467
LNH	ASV	rabundance	log2p1	Bifidobacterium 001	LNH	0.404977	1.00619	0.95	-1.71791	2.52786	0.402484	17	0.692343	0.916887
LNH	ASV	rabundance	log2p1	Veillonella 03	LNH	1.38935	3.858	0.95	-6.75032	9.52902	0.360121	17	0.723192	0.9307
LNH	ASV	rabundance	log2p1	Bacteroides 01	LNH	1.06473	3.44452	0.95	-6.20257	8.33202	0.309108	17	0.760996	0.9307
LNH	ASV	rabundance	log2p1	Bacteroides 02	LNH	-1.08824	3.65668	0.95	-8.80315	6.62667	-0.297603	17	0.769612	0.9307
LNH	ASV	rabundance	log2p1	Megasphaera 1	LNH	0.54988	2.32769	0.95	-4.36112	5.46088	0.236234	17	0.816074	0.9307
LNH	ASV	rabundance	log2p1	Enterobacteriaceae uncl. 01	LNH	-0.49895	2.13903	0.95	-5.01191	4.01401	-0.23326	17	0.818345	0.9307
LNH	ASV	rabundance	log2p1	Anaerostipes 1	LNH	-0.667597	3.03225	0.95	-7.0651	5.7299	-0.220165	17	0.828365	0.9307
LNH	ASV	rabundance	log2p1	Blautia 03	LNH	0.524822	2.60275	0.95	-4.96649	6.01614	0.201642	17	0.84259	0.9307
LNH	ASV	rabundance	log2p1	Blautia 01	LNH	0.615177	3.56611	0.95	-6.90866	8.13901	0.172506	17	0.865077	0.9307
LNH	ASV	rabundance	log2p1	Lacticaseibacillus 01	LNH	0.477382	2.95864	0.95	-5.7648	6.71956	0.161352	17	0.873718	0.9307
LNH	ASV	rabundance	log2p1	Bifidobacterium 003	LNH	-0.243514	2.38782	0.95	-5.28136	4.79434	-0.101982	17	0.919964	0.945662
LNH	ASV	rabundance	log2p1	Eggerthella 1	LNH	0.132904	1.76928	0.95	-3.59994	3.86575	0.0751176	17	0.940998	0.945662
LNH	ASV	rabundance	log2p1	Sutterella 1	LNH	0.144799	2.09338	0.95	-4.27184	4.56144	0.0691698	17	0.945662	0.945662
LNnH	ASV	rabundance	log2p1	Bifidobacterium 022	LNnH	-2.01383	0.767776	0.95	-3.6337	-0.393964	-2.62294	17	0.0178136	0.475893
LNnH	ASV	rabundance	log2p1	Veillonella 01	LNnH	5.08511	1.97014	0.95	0.928485	9.24173	2.5811	17	0.0194242	0.475893
LNnH	ASV	rabundance	log2p1	Bifidobacterium 027	LNnH	-1.4315	0.672136	0.95	-2.84959	-0.0134198	-2.12978	17	0.0480983	0.613896
LNnH	ASV	rabundance	log2p1	Erysipelatoclostridium 1	LNnH	2.85675	1.52703	0.95	-0.364997	6.07849	1.87079	17	0.0786902	0.613896
LNnH	ASV	rabundance	log2p1	Haemophilus 1	LNnH	2.11957	1.14247	0.95	-0.290845	4.52998	1.85524	17	0.080987	0.613896
LNnH	ASV	rabundance	log2p1	Streptococcus 002	LNnH	3.94509	2.26146	0.95	-0.826181	8.71635	1.74449	17	0.0991253	0.613896
LNnH	ASV	rabundance	log2p1	Bifidobacterium 012	LNnH	-2.19569	1.26091	0.95	-4.85597	0.464596	-1.74135	17	0.099686	0.613896
LNnH	ASV	rabundance	log2p1	Bifidobacterium 011	LNnH	-2.31314	1.33066	0.95	-5.12059	0.494306	-1.73834	17	0.100228	0.613896
LNnH	ASV	rabundance	log2p1	Bifidobacterium 010	LNnH	-2.18863	1.39197	0.95	-5.12542	0.748163	-1.57233	17	0.1343	0.64893
LNnH	ASV	rabundance	log2p1	Lachnospiraceae uncl. 01	LNnH	3.58038	2.32838	0.95	-1.33208	8.49283	1.53771	17	0.142524	0.64893
LNnH	ASV	rabundance	log2p1	Bifidobacterium 002	LNnH	-4.06996	2.66905	0.95	-9.70117	1.56124	-1.52487	17	0.145678	0.64893
LNnH	ASV	rabundance	log2p1	Enterobacteriaceae uncl. 02	LNnH	2.82535	2.10515	0.95	-1.61612	7.26683	1.34212	17	0.197209	0.805272
LNnH	ASV	rabundance	log2p1	Ruminococcus_gnavus_group 1	LNnH	2.23361	2.01589	0.95	-2.01954	6.48676	1.108	17	0.283291	0.969972
LNnH	ASV	rabundance	log2p1	Veillonella 05	LNnH	1.63722	1.54937	0.95	-1.63167	4.90611	1.0567	17	0.305435	0.969972
LNnH	ASV	rabundance	log2p1	Blautia 01	LNnH	2.78954	2.78647	0.95	-3.0894	8.66848	1.0011	17	0.330815	0.969972
LNnH	ASV	rabundance	log2p1	Bacteroides 02	LNnH	2.80511	2.86567	0.95	-3.24092	8.85115	0.978868	17	0.341371	0.969972
LNnH	ASV	rabundance	log2p1	Bifidobacterium 025	LNnH	-0.598356	0.629587	0.95	-1.92667	0.729956	-0.950395	17	0.355229	0.969972
LNnH	ASV	rabundance	log2p1	Megasphaera 1	LNnH	1.71999	1.82603	0.95	-2.13259	5.57258	0.941931	17	0.359422	0.969972
LNnH	ASV	rabundance	log2p1	Eggerthella 1	LNnH	1.21054	1.39098	0.95	-1.72417	4.14525	0.870276	17	0.396272	0.969972
LNnH	ASV	rabundance	log2p1	Anaerostipes 1	LNnH	1.94901	2.39327	0.95	-3.10035	6.99837	0.81437	17	0.426694	0.969972
LNnH	ASV	rabundance	log2p1	Blautia 03	LNnH	1.6198	2.05629	0.95	-2.71859	5.95819	0.787731	17	0.4417	0.969972
LNnH	ASV	rabundance	log2p1	Sutterella 1	LNnH	1.19304	1.65693	0.95	-2.30277	4.68886	0.720034	17	0.481287	0.969972
LNnH	ASV	rabundance	log2p1	Veillonella 03	LNnH	-1.97533	3.07411	0.95	-8.46114	4.51049	-0.642568	17	0.529076	0.969972
LNnH	ASV	rabundance	log2p1	Bifidobacterium 013	LNnH	0.594375	1.10203	0.95	-1.7307	2.91945	0.539348	17	0.596641	0.969972
LNnH	ASV	rabundance	log2p1	Bifidobacterium 014	LNnH	0.575848	1.07783	0.95	-1.69817	2.84986	0.534267	17	0.600075	0.969972
LNnH	ASV	rabundance	log2p1	Bifidobacterium 021	LNnH	0.447068	0.85436	0.95	-1.35547	2.24961	0.523278	17	0.607535	0.969972
LNnH	ASV	rabundance	log2p1	Bifidobacterium 008	LNnH	-0.560994	1.15908	0.95	-3.00644	1.88445	-0.484	17	0.634562	0.969972
LNnH	ASV	rabundance	log2p1	Bifidobacterium 015	LNnH	0.455114	1.07685	0.95	-1.81684	2.72707	0.422635	17	0.677859	0.969972
LNnH	ASV	rabundance	log2p1	Enterobacteriaceae uncl. 01	LNnH	0.719247	1.71233	0.95	-2.89345	4.33195	0.42004	17	0.679717	0.969972
LNnH	ASV	rabundance	log2p1	Enterococcus 01	LNnH	-1.06933	2.62888	0.95	-6.61578	4.47712	-0.406763	17	0.689258	0.969972
LNnH	ASV	rabundance	log2p1	Bifidobacterium 017	LNnH	-0.355552	0.897539	0.95	-2.24919	1.53809	-0.396141	17	0.696929	0.969972
LNnH	ASV	rabundance	log2p1	Bifidobacterium 001	LNnH	-0.299492	0.808939	0.95	-2.0062	1.40722	-0.370229	17	0.715784	0.969972
LNnH	ASV	rabundance	log2p1	Bifidobacterium 006	LNnH	0.398616	1.14782	0.95	-2.02306	2.8203	0.347283	17	0.732641	0.969972
LNnH	ASV	rabundance	log2p1	Clostridium_sensu_stricto_1 01	LNnH	0.387955	1.22193	0.95	-2.19008	2.96599	0.317495	17	0.754734	0.969972
LNnH	ASV	rabundance	log2p1	Bifidobacterium 028	LNnH	0.315169	1.07424	0.95	-1.95129	2.58162	0.293387	17	0.772778	0.969972
LNnH	ASV	rabundance	log2p1	Bifidobacterium 007	LNnH	0.256526	0.976382	0.95	-1.80346	2.31651	0.262731	17	0.795915	0.969972
LNnH	ASV	rabundance	log2p1	Bifidobacterium 005	LNnH	-0.225042	0.862035	0.95	-2.04378	1.59369	-0.261059	17	0.797184	0.969972
LNnH	ASV	rabundance	log2p1	Bacteroides 03	LNnH	0.446695	1.72582	0.95	-3.19447	4.08786	0.25883	17	0.798874	0.969972
LNnH	ASV	rabundance	log2p1	Bifidobacterium 020	LNnH	0.248623	0.97184	0.95	-1.80178	2.29903	0.255827	17	0.801154	0.969972
LNnH	ASV	rabundance	log2p1	Bacteroides 01	LNnH	0.701815	2.76978	0.95	-5.14191	6.54554	0.253383	17	0.803011	0.969972
LNnH	ASV	rabundance	log2p1	Bifidobacterium 003	LNnH	0.462702	1.91561	0.95	-3.57889	4.50429	0.241543	17	0.812024	0.969972
LNnH	ASV	rabundance	log2p1	Veillonella 02	LNnH	-0.493184	2.28114	0.95	-5.30597	4.3196	-0.216201	17	0.831404	0.969972
LNnH	ASV	rabundance	log2p1	Bifidobacterium 019	LNnH	0.16891	0.895859	0.95	-1.72119	2.05901	0.188546	17	0.852681	0.97166
LNnH	ASV	rabundance	log2p1	Bifidobacterium 004	LNnH	0.108317	0.942039	0.95	-1.87921	2.09585	0.114981	17	0.909807	0.989899
LNnH	ASV	rabundance	log2p1	Faecalibacterium 01	LNnH	0.324375	2.87184	0.95	-5.73467	6.38342	0.11295	17	0.911393	0.989899
LNnH	ASV	rabundance	log2p1	Bifidobacterium 029	LNnH	0.0547788	1.18495	0.95	-2.44526	2.55482	0.0462286	17	0.963667	0.989899
LNnH	ASV	rabundance	log2p1	Lacticaseibacillus 01	LNnH	-0.0821564	2.37863	0.95	-5.10063	4.93632	-0.0345394	17	0.972849	0.989899
LNnH	ASV	rabundance	log2p1	Bifidobacterium 016	LNnH	0.0298419	1.07269	0.95	-2.23335	2.29303	0.0278196	17	0.97813	0.989899
LNnH	ASV	rabundance	log2p1	Bifidobacterium 032	LNnH	0.0111578	0.868515	0.95	-1.82125	1.84356	0.012847	17	0.989899	0.989899
LNnT	ASV	rabundance	log2p1	Erysipelatoclostridium 1	LNnT	1.68963	0.741654	0.95	0.124879	3.25439	2.27819	17	0.0359146	0.746501
LNnT	ASV	rabundance	log2p1	Bifidobacterium 022	LNnT	-0.888491	0.406196	0.95	-1.74549	-0.0314916	-2.18734	17	0.0429805	0.746501
LNnT	ASV	rabundance	log2p1	Veillonella 01	LNnT	2.0342	1.06587	0.95	-0.214577	4.28298	1.9085	17	0.073359	0.746501
LNnT	ASV	rabundance	log2p1	Streptococcus 002	LNnT	2.07364	1.13432	0.95	-0.319578	4.46685	1.82808	17	0.0851409	0.746501
LNnT	ASV	rabundance	log2p1	Bifidobacterium 027	LNnT	-0.632499	0.350144	0.95	-1.37124	0.106239	-1.8064	17	0.0885908	0.746501
LNnT	ASV	rabundance	log2p1	Bifidobacterium 012	LNnT	-1.02954	0.644999	0.95	-2.39037	0.331289	-1.59619	17	0.128867	0.746501
LNnT	ASV	rabundance	log2p1	Bifidobacterium 011	LNnT	-1.07596	0.681459	0.95	-2.51371	0.361792	-1.57891	17	0.132783	0.746501
LNnT	ASV	rabundance	log2p1	Haemophilus 1	LNnT	0.904347	0.593845	0.95	-0.348557	2.15725	1.52287	17	0.146177	0.746501
LNnT	ASV	rabundance	log2p1	Bifidobacterium 002	LNnT	-2.0517	1.34914	0.95	-4.89814	0.794746	-1.52074	17	0.146706	0.746501
LNnT	ASV	rabundance	log2p1	Enterobacteriaceae uncl. 02	LNnT	1.54025	1.05448	0.95	-0.684509	3.76501	1.46067	17	0.162341	0.746501
LNnT	ASV	rabundance	log2p1	Bifidobacterium 010	LNnT	-1.02441	0.710603	0.95	-2.52365	0.474831	-1.44161	17	0.167582	0.746501
LNnT	ASV	rabundance	log2p1	Ruminococcus_gnavus_group 1	LNnT	1.35815	1.00204	0.95	-0.755969	3.47226	1.35538	17	0.193031	0.78821
LNnT	ASV	rabundance	log2p1	Bacteroides 02	LNnT	1.83686	1.42007	0.95	-1.15921	4.83294	1.29351	17	0.213137	0.803361
LNnT	ASV	rabundance	log2p1	Eggerthella 1	LNnT	0.826971	0.689798	0.95	-0.628374	2.28232	1.19886	17	0.247027	0.864595
LNnT	ASV	rabundance	log2p1	Lachnospiraceae uncl. 01	LNnT	1.38457	1.20999	0.95	-1.16828	3.93742	1.14428	17	0.268362	0.87665
LNnT	ASV	rabundance	log2p1	Megasphaera 1	LNnT	0.909829	0.920405	0.95	-1.03206	2.85171	0.988509	17	0.336765	0.988921
LNnT	ASV	rabundance	log2p1	Bifidobacterium 025	LNnT	-0.29902	0.318323	0.95	-0.970623	0.372584	-0.939358	17	0.360703	0.988921
LNnT	ASV	rabundance	log2p1	Blautia 01	LNnT	1.30891	1.41374	0.95	-1.67382	4.29165	0.925849	17	0.367482	0.988921
LNnT	ASV	rabundance	log2p1	Blautia 03	LNnT	0.877994	1.03621	0.95	-1.30821	3.0642	0.847316	17	0.40859	0.988921
LNnT	ASV	rabundance	log2p1	Bifidobacterium 032	LNnT	0.324077	0.431777	0.95	-0.586893	1.23505	0.750567	17	0.463177	0.988921
LNnT	ASV	rabundance	log2p1	Bifidobacterium 017	LNnT	-0.328556	0.448603	0.95	-1.27503	0.617914	-0.732398	17	0.473903	0.988921
LNnT	ASV	rabundance	log2p1	Veillonella 05	LNnT	0.567804	0.796401	0.95	-1.11245	2.24806	0.712963	17	0.485541	0.988921
LNnT	ASV	rabundance	log2p1	Bifidobacterium 008	LNnT	-0.374263	0.582691	0.95	-1.60363	0.855106	-0.642302	17	0.529245	0.988921
LNnT	ASV	rabundance	log2p1	Anaerostipes 1	LNnT	0.762464	1.21876	0.95	-1.8089	3.33383	0.625604	17	0.539883	0.988921
LNnT	ASV	rabundance	log2p1	Enterococcus 01	LNnT	-0.783116	1.32127	0.95	-3.57075	2.00452	-0.592699	17	0.561185	0.988921
LNnT	ASV	rabundance	log2p1	Bacteroides 01	LNnT	0.657105	1.39316	0.95	-2.2822	3.59641	0.471666	17	0.643162	0.988921
LNnT	ASV	rabundance	log2p1	Bifidobacterium 005	LNnT	-0.183867	0.434185	0.95	-1.09992	0.732183	-0.423476	17	0.677257	0.988921
LNnT	ASV	rabundance	log2p1	Bacteroides 03	LNnT	0.349607	0.869671	0.95	-1.48524	2.18445	0.402	17	0.692693	0.988921
LNnT	ASV	rabundance	log2p1	Sutterella 1	LNnT	0.335487	0.846033	0.95	-1.44949	2.12046	0.396541	17	0.696639	0.988921
LNnT	ASV	rabundance	log2p1	Clostridium_sensu_stricto_1 01	LNnT	0.21292	0.617124	0.95	-1.0891	1.51494	0.345019	17	0.734312	0.988921
LNnT	ASV	rabundance	log2p1	Bifidobacterium 015	LNnT	0.183124	0.54519	0.95	-0.967127	1.33337	0.33589	17	0.741064	0.988921
LNnT	ASV	rabundance	log2p1	Bifidobacterium 028	LNnT	0.176112	0.542522	0.95	-0.968509	1.32073	0.324617	17	0.749431	0.988921
LNnT	ASV	rabundance	log2p1	Veillonella 02	LNnT	-0.348204	1.15118	0.95	-2.77697	2.08057	-0.302476	17	0.765959	0.988921
LNnT	ASV	rabundance	log2p1	Veillonella 03	LNnT	-0.4255	1.56875	0.95	-3.73527	2.88427	-0.271235	17	0.789476	0.988921
LNnT	ASV	rabundance	log2p1	Enterobacteriaceae uncl. 01	LNnT	0.235374	0.867864	0.95	-1.59566	2.06641	0.271211	17	0.789495	0.988921
LNnT	ASV	rabundance	log2p1	Bifidobacterium 007	LNnT	-0.114145	0.493603	0.95	-1.15556	0.927266	-0.231249	17	0.819882	0.988921
LNnT	ASV	rabundance	log2p1	Bifidobacterium 001	LNnT	-0.0943035	0.409773	0.95	-0.958849	0.770242	-0.230136	17	0.820733	0.988921
LNnT	ASV	rabundance	log2p1	Bifidobacterium 029	LNnT	0.13634	0.597896	0.95	-1.12511	1.39779	0.228033	17	0.82234	0.988921
LNnT	ASV	rabundance	log2p1	Bifidobacterium 019	LNnT	-0.10047	0.452505	0.95	-1.05517	0.854233	-0.222031	17	0.826935	0.988921
LNnT	ASV	rabundance	log2p1	Bifidobacterium 004	LNnT	-0.09915	0.475601	0.95	-1.10258	0.904281	-0.208473	17	0.837337	0.988921
LNnT	ASV	rabundance	log2p1	Bifidobacterium 006	LNnT	-0.0957047	0.581596	0.95	-1.32276	1.13135	-0.164555	17	0.871235	0.988921
LNnT	ASV	rabundance	log2p1	Bifidobacterium 013	LNnT	-0.0841729	0.56124	0.95	-1.26829	1.09994	-0.149977	17	0.882548	0.988921
LNnT	ASV	rabundance	log2p1	Lacticaseibacillus 01	LNnT	-0.173285	1.20126	0.95	-2.70772	2.36115	-0.144253	17	0.886997	0.988921
LNnT	ASV	rabundance	log2p1	Bifidobacterium 014	LNnT	-0.0637536	0.548975	0.95	-1.22199	1.09448	-0.116132	17	0.908909	0.988921
LNnT	ASV	rabundance	log2p1	Bifidobacterium 016	LNnT	-0.0434295	0.541955	0.95	-1.18686	1.1	-0.0801349	17	0.937066	0.988921
LNnT	ASV	rabundance	log2p1	Faecalibacterium 01	LNnT	0.070291	1.45162	0.95	-2.99236	3.13294	0.0484225	17	0.961944	0.988921
LNnT	ASV	rabundance	log2p1	Bifidobacterium 003	LNnT	0.0401565	0.969593	0.95	-2.00551	2.08582	0.0414158	17	0.967447	0.988921
LNnT	ASV	rabundance	log2p1	Bifidobacterium 020	LNnT	-0.0195678	0.492004	0.95	-1.0576	1.01847	-0.0397716	17	0.968739	0.988921
LNnT	ASV	rabundance	log2p1	Bifidobacterium 021	LNnT	0.00355075	0.435181	0.95	-0.9146	0.921701	0.00815926	17	0.993585	0.993585
LNT	ASV	rabundance	log2p1	Bifidobacterium 032	LNT	0.734031	0.289899	0.95	0.122399	1.34566	2.53203	17	0.0214894	0.944604
LNT	ASV	rabundance	log2p1	Enterobacteriaceae uncl. 02	LNT	1.34416	0.803561	0.95	-0.351204	3.03953	1.67276	17	0.112676	0.944604
LNT	ASV	rabundance	log2p1	Streptococcus 002	LNT	1.37281	0.902373	0.95	-0.531031	3.27665	1.52133	17	0.146559	0.944604
LNT	ASV	rabundance	log2p1	Veillonella 03	LNT	1.72349	1.14474	0.95	-0.691693	4.13867	1.50558	17	0.15053	0.944604
LNT	ASV	rabundance	log2p1	Erysipelatoclostridium 1	LNT	0.827073	0.625448	0.95	-0.492506	2.14665	1.32237	17	0.203561	0.944604
LNT	ASV	rabundance	log2p1	Ruminococcus_gnavus_group 1	LNT	0.935059	0.785557	0.95	-0.722322	2.59244	1.19031	17	0.250281	0.944604
LNT	ASV	rabundance	log2p1	Bacteroides 02	LNT	1.26401	1.11221	0.95	-1.08254	3.61057	1.13649	17	0.271518	0.944604
LNT	ASV	rabundance	log2p1	Bifidobacterium 010	LNT	-0.561939	0.567395	0.95	-1.75904	0.63516	-0.990384	17	0.335875	0.944604
LNT	ASV	rabundance	log2p1	Haemophilus 1	LNT	0.470771	0.477256	0.95	-0.53615	1.47769	0.986413	17	0.337763	0.944604
LNT	ASV	rabundance	log2p1	Bifidobacterium 012	LNT	-0.508208	0.521779	0.95	-1.60907	0.59265	-0.97399	17	0.343718	0.944604
LNT	ASV	rabundance	log2p1	Bifidobacterium 029	LNT	0.433924	0.452089	0.95	-0.519899	1.38775	0.959821	17	0.350599	0.944604
LNT	ASV	rabundance	log2p1	Bifidobacterium 011	LNT	-0.519238	0.551454	0.95	-1.68271	0.644229	-0.941579	17	0.359597	0.944604
LNT	ASV	rabundance	log2p1	Faecalibacterium 01	LNT	-0.991889	1.09931	0.95	-3.31123	1.32745	-0.902285	17	0.379512	0.944604
LNT	ASV	rabundance	log2p1	Bifidobacterium 013	LNT	-0.375289	0.42572	0.95	-1.27348	0.522902	-0.88154	17	0.39032	0.944604
LNT	ASV	rabundance	log2p1	Bifidobacterium 002	LNT	-0.95056	1.09057	0.95	-3.25147	1.35035	-0.871614	17	0.395562	0.944604
LNT	ASV	rabundance	log2p1	Bacteroides 03	LNT	0.575157	0.662816	0.95	-0.823262	1.97358	0.867748	17	0.397616	0.944604
LNT	ASV	rabundance	log2p1	Bifidobacterium 006	LNT	-0.350516	0.443111	0.95	-1.2854	0.584365	-0.791036	17	0.43982	0.944604
LNT	ASV	rabundance	log2p1	Bifidobacterium 003	LNT	-0.572058	0.738717	0.95	-2.13061	0.986498	-0.774394	17	0.449335	0.944604
LNT	ASV	rabundance	log2p1	Bifidobacterium 014	LNT	-0.316149	0.418753	0.95	-1.19964	0.567342	-0.754978	17	0.460595	0.944604
LNT	ASV	rabundance	log2p1	Anaerostipes 1	LNT	-0.703745	0.940189	0.95	-2.68737	1.27988	-0.748514	17	0.464381	0.944604
LNT	ASV	rabundance	log2p1	Veillonella 02	LNT	-0.656542	0.880468	0.95	-2.51417	1.20108	-0.745674	17	0.46605	0.944604
LNT	ASV	rabundance	log2p1	Bifidobacterium 027	LNT	-0.198518	0.292388	0.95	-0.815403	0.418366	-0.678955	17	0.506305	0.944604
LNT	ASV	rabundance	log2p1	Bifidobacterium 028	LNT	-0.270359	0.416718	0.95	-1.14956	0.60884	-0.648781	17	0.525148	0.944604
LNT	ASV	rabundance	log2p1	Lachnospiraceae uncl. 01	LNT	-0.617248	0.961811	0.95	-2.64649	1.41199	-0.641757	17	0.52959	0.944604
LNT	ASV	rabundance	log2p1	Bifidobacterium 022	LNT	-0.217428	0.352512	0.95	-0.961163	0.526307	-0.616797	17	0.545541	0.944604
LNT	ASV	rabundance	log2p1	Bacteroides 01	LNT	0.65902	1.07515	0.95	-1.60936	2.9274	0.612954	17	0.54802	0.944604
LNT	ASV	rabundance	log2p1	Veillonella 01	LNT	-0.551034	0.900579	0.95	-2.45109	1.34902	-0.611866	17	0.548723	0.944604
LNT	ASV	rabundance	log2p1	Bifidobacterium 025	LNT	-0.152379	0.250363	0.95	-0.680599	0.375841	-0.608632	17	0.550815	0.944604
LNT	ASV	rabundance	log2p1	Sutterella 1	LNT	-0.384095	0.652222	0.95	-1.76016	0.991974	-0.588902	17	0.563671	0.944604
LNT	ASV	rabundance	log2p1	Clostridium_sensu_stricto_1 01	LNT	0.250028	0.4762	0.95	-0.754666	1.25472	0.525049	17	0.60633	0.944604
LNT	ASV	rabundance	log2p1	Eggerthella 1	LNT	0.271363	0.552949	0.95	-0.895258	1.43798	0.490756	17	0.629873	0.944604
LNT	ASV	rabundance	log2p1	Bifidobacterium 019	LNT	-0.169353	0.348865	0.95	-0.905394	0.566689	-0.485439	17	0.633562	0.944604
LNT	ASV	rabundance	log2p1	Bifidobacterium 017	LNT	-0.166608	0.350866	0.95	-0.906872	0.573655	-0.474849	17	0.640938	0.944604
LNT	ASV	rabundance	log2p1	Megasphaera 1	LNT	0.284633	0.73043	0.95	-1.25644	1.8257	0.389679	17	0.701613	0.944604
LNT	ASV	rabundance	log2p1	Enterobacteriaceae uncl. 01	LNT	-0.243601	0.671598	0.95	-1.66055	1.17335	-0.362718	17	0.721286	0.944604
LNT	ASV	rabundance	log2p1	Bifidobacterium 004	LNT	-0.132474	0.36774	0.95	-0.908337	0.643389	-0.360238	17	0.723106	0.944604
LNT	ASV	rabundance	log2p1	Blautia 01	LNT	-0.367688	1.11963	0.95	-2.7299	1.99452	-0.328402	17	0.746618	0.944604
LNT	ASV	rabundance	log2p1	Bifidobacterium 005	LNT	-0.109284	0.337296	0.95	-0.820916	0.602348	-0.324	17	0.74989	0.944604
LNT	ASV	rabundance	log2p1	Bifidobacterium 007	LNT	-0.122795	0.382066	0.95	-0.928884	0.683295	-0.321396	17	0.751828	0.944604
LNT	ASV	rabundance	log2p1	Lacticaseibacillus 01	LNT	0.268547	0.929465	0.95	-1.69245	2.22955	0.288927	17	0.776131	0.948905
LNT	ASV	rabundance	log2p1	Bifidobacterium 021	LNT	-0.0893053	0.336642	0.95	-0.799557	0.620946	-0.265283	17	0.793982	0.948905
LNT	ASV	rabundance	log2p1	Blautia 03	LNT	-0.193738	0.81867	0.95	-1.92098	1.53351	-0.23665	17	0.815757	0.951716
LNT	ASV	rabundance	log2p1	Enterococcus 01	LNT	0.173113	1.03388	0.95	-2.00818	2.35441	0.16744	17	0.869	0.975974
LNT	ASV	rabundance	log2p1	Bifidobacterium 020	LNT	-0.0559356	0.381161	0.95	-0.860115	0.748243	-0.146751	17	0.885055	0.975974
LNT	ASV	rabundance	log2p1	Bifidobacterium 001	LNT	0.0399474	0.317989	0.95	-0.630951	0.710846	0.125625	17	0.901502	0.975974
LNT	ASV	rabundance	log2p1	Bifidobacterium 016	LNT	0.0382915	0.420082	0.95	-0.848004	0.924587	0.0911525	17	0.928437	0.975974
LNT	ASV	rabundance	log2p1	Veillonella 05	LNT	-0.0421227	0.626421	0.95	-1.36376	1.27951	-0.0672435	17	0.947172	0.975974
LNT	ASV	rabundance	log2p1	Bifidobacterium 015	LNT	-0.0237093	0.423974	0.95	-0.918216	0.870797	-0.0559217	17	0.956056	0.975974
LNT	ASV	rabundance	log2p1	Bifidobacterium 008	LNT	-0.0113967	0.457121	0.95	-0.975838	0.953045	-0.0249314	17	0.9804	0.9804
LSTa	ASV	rabundance	log2p1	Bifidobacterium 032	LSTa	0.780342	0.276863	0.95	0.196212	1.36447	2.81851	17	0.0118349	0.579908
LSTa	ASV	rabundance	log2p1	Ruminococcus_gnavus_group 1	LSTa	1.33563	0.738071	0.95	-0.22156	2.89283	1.80963	17	0.0880694	0.93204
LSTa	ASV	rabundance	log2p1	Erysipelatoclostridium 1	LSTa	1.0339	0.596977	0.95	-0.225612	2.29341	1.73189	17	0.101397	0.93204
LSTa	ASV	rabundance	log2p1	Blautia 01	LSTa	1.17613	1.06985	0.95	-1.08106	3.43333	1.09934	17	0.286945	0.93204
LSTa	ASV	rabundance	log2p1	Veillonella 02	LSTa	-0.93322	0.852514	0.95	-2.73187	0.865428	-1.09467	17	0.28893	0.93204
LSTa	ASV	rabundance	log2p1	Bifidobacterium 013	LSTa	-0.429647	0.416318	0.95	-1.308	0.448708	-1.03201	17	0.316525	0.93204
LSTa	ASV	rabundance	log2p1	Bifidobacterium 014	LSTa	-0.411205	0.407649	0.95	-1.27127	0.448859	-1.00872	17	0.32725	0.93204
LSTa	ASV	rabundance	log2p1	Enterococcus 01	LSTa	-0.979829	0.991974	0.95	-3.07271	1.11305	-0.987757	17	0.337123	0.93204
LSTa	ASV	rabundance	log2p1	Bacteroides 02	LSTa	1.0621	1.10775	0.95	-1.27504	3.39925	0.958794	17	0.351101	0.93204
LSTa	ASV	rabundance	log2p1	Bifidobacterium 029	LSTa	0.409804	0.446662	0.95	-0.532571	1.35218	0.917481	17	0.371724	0.93204
LSTa	ASV	rabundance	log2p1	Eggerthella 1	LSTa	0.482024	0.536354	0.95	-0.649583	1.61363	0.898706	17	0.381362	0.93204
LSTa	ASV	rabundance	log2p1	Veillonella 03	LSTa	1.04228	1.17447	0.95	-1.43563	3.52019	0.887447	17	0.387222	0.93204
LSTa	ASV	rabundance	log2p1	Enterobacteriaceae uncl. 02	LSTa	0.673348	0.839119	0.95	-1.09704	2.44373	0.802447	17	0.43337	0.93204
LSTa	ASV	rabundance	log2p1	Bifidobacterium 006	LSTa	-0.308127	0.438464	0.95	-1.2332	0.61695	-0.702744	17	0.491728	0.93204
LSTa	ASV	rabundance	log2p1	Bifidobacterium 028	LSTa	0.286281	0.410019	0.95	-0.578785	1.15135	0.698213	17	0.494485	0.93204
LSTa	ASV	rabundance	log2p1	Bifidobacterium 017	LSTa	-0.230271	0.343663	0.95	-0.955337	0.494795	-0.670048	17	0.511827	0.93204
LSTa	ASV	rabundance	log2p1	Bifidobacterium 021	LSTa	-0.214617	0.32845	0.95	-0.907585	0.478352	-0.653423	17	0.522224	0.93204
LSTa	ASV	rabundance	log2p1	Enterobacteriaceae uncl. 01	LSTa	-0.426539	0.656521	0.95	-1.81168	0.958598	-0.649697	17	0.524571	0.93204
LSTa	ASV	rabundance	log2p1	Bifidobacterium 007	LSTa	-0.240195	0.373266	0.95	-1.02772	0.547327	-0.643497	17	0.528488	0.93204
LSTa	ASV	rabundance	log2p1	Veillonella 01	LSTa	-0.505441	0.889105	0.95	-2.38129	1.37041	-0.568483	17	0.57714	0.93204
LSTa	ASV	rabundance	log2p1	Bifidobacterium 019	LSTa	-0.193213	0.343103	0.95	-0.917096	0.530671	-0.563134	17	0.580696	0.93204
LSTa	ASV	rabundance	log2p1	Blautia 03	LSTa	0.421162	0.801897	0.95	-1.27069	2.11302	0.525208	17	0.606222	0.93204
LSTa	ASV	rabundance	log2p1	Bifidobacterium 011	LSTa	0.285662	0.5533	0.95	-0.8817	1.45302	0.516287	17	0.612304	0.93204
LSTa	ASV	rabundance	log2p1	Bifidobacterium 012	LSTa	0.250367	0.525029	0.95	-0.857348	1.35808	0.476863	17	0.639532	0.93204
LSTa	ASV	rabundance	log2p1	Streptococcus 002	LSTa	0.430074	0.94243	0.95	-1.55828	2.41843	0.456346	17	0.653918	0.93204
LSTa	ASV	rabundance	log2p1	Bifidobacterium 010	LSTa	0.255973	0.57189	0.95	-0.950609	1.46256	0.447592	17	0.660099	0.93204
LSTa	ASV	rabundance	log2p1	Bifidobacterium 015	LSTa	-0.164156	0.416093	0.95	-1.04204	0.713723	-0.394518	17	0.698104	0.93204
LSTa	ASV	rabundance	log2p1	Faecalibacterium 01	LSTa	-0.428944	1.10446	0.95	-2.75915	1.90126	-0.388375	17	0.702559	0.93204
LSTa	ASV	rabundance	log2p1	Bifidobacterium 020	LSTa	-0.145198	0.374335	0.95	-0.934976	0.644579	-0.387883	17	0.702916	0.93204
LSTa	ASV	rabundance	log2p1	Lacticaseibacillus 01	LSTa	-0.332803	0.914963	0.95	-2.26321	1.5976	-0.363734	17	0.720541	0.93204
LSTa	ASV	rabundance	log2p1	Bifidobacterium 001	LSTa	0.0930412	0.312807	0.95	-0.566924	0.753007	0.297439	17	0.769735	0.93204
LSTa	ASV	rabundance	log2p1	Bifidobacterium 002	LSTa	0.299033	1.09646	0.95	-2.01429	2.61235	0.272726	17	0.788349	0.93204
LSTa	ASV	rabundance	log2p1	Clostridium_sensu_stricto_1 01	LSTa	-0.125616	0.472249	0.95	-1.12197	0.870742	-0.265995	17	0.793442	0.93204
LSTa	ASV	rabundance	log2p1	Bifidobacterium 027	LSTa	-0.0774573	0.291514	0.95	-0.692498	0.537584	-0.265707	17	0.79366	0.93204
LSTa	ASV	rabundance	log2p1	Bifidobacterium 004	LSTa	-0.0932486	0.363197	0.95	-0.859527	0.67303	-0.256744	17	0.800458	0.93204
LSTa	ASV	rabundance	log2p1	Sutterella 1	LSTa	-0.16186	0.648301	0.95	-1.52966	1.20594	-0.249668	17	0.805836	0.93204
LSTa	ASV	rabundance	log2p1	Bifidobacterium 003	LSTa	0.178121	0.739702	0.95	-1.38251	1.73876	0.240801	17	0.812589	0.93204
LSTa	ASV	rabundance	log2p1	Bifidobacterium 005	LSTa	-0.0751818	0.333034	0.95	-0.777822	0.627458	-0.225748	17	0.824089	0.93204
LSTa	ASV	rabundance	log2p1	Lachnospiraceae uncl. 01	LSTa	-0.188726	0.958481	0.95	-2.21094	1.83349	-0.196901	17	0.84624	0.93204
LSTa	ASV	rabundance	log2p1	Megasphaera 1	LSTa	-0.135328	0.722524	0.95	-1.65972	1.38906	-0.187299	17	0.853644	0.93204
LSTa	ASV	rabundance	log2p1	Veillonella 05	LSTa	-0.112515	0.617007	0.95	-1.41429	1.18926	-0.182356	17	0.85746	0.93204
LSTa	ASV	rabundance	log2p1	Bifidobacterium 008	LSTa	-0.0665672	0.450351	0.95	-1.01672	0.88359	-0.147812	17	0.88423	0.93204
LSTa	ASV	rabundance	log2p1	Anaerostipes 1	LSTa	-0.130045	0.941463	0.95	-2.11636	1.85627	-0.138131	17	0.89176	0.93204
LSTa	ASV	rabundance	log2p1	Bifidobacterium 025	LSTa	0.0324301	0.24936	0.95	-0.493673	0.558533	0.130053	17	0.898051	0.93204
LSTa	ASV	rabundance	log2p1	Bacteroides 01	LSTa	-0.115998	1.07117	0.95	-2.37597	2.14397	-0.108291	17	0.915033	0.93204
LSTa	ASV	rabundance	log2p1	Bifidobacterium 016	LSTa	-0.0410704	0.4141	0.95	-0.914744	0.832604	-0.09918	17	0.922156	0.93204
LSTa	ASV	rabundance	log2p1	Bacteroides 03	LSTa	0.0598682	0.667562	0.95	-1.34857	1.4683	0.0896819	17	0.929588	0.93204
LSTa	ASV	rabundance	log2p1	Haemophilus 1	LSTa	0.0422654	0.483649	0.95	-0.978144	1.06268	0.0873886	17	0.931384	0.93204
LSTa	ASV	rabundance	log2p1	Bifidobacterium 022	LSTa	-0.0304049	0.351297	0.95	-0.771577	0.710767	-0.0865504	17	0.93204	0.93204
LSTb	ASV	rabundance	log2p1	Erysipelatoclostridium 1	LSTb	1.06403	0.439625	0.95	0.136501	1.99156	2.42031	17	0.026993	0.964496
LSTb	ASV	rabundance	log2p1	Ruminococcus_gnavus_group 1	LSTb	1.06482	0.579649	0.95	-0.158131	2.28778	1.83701	17	0.083755	0.964496
LSTb	ASV	rabundance	log2p1	Bifidobacterium 032	LSTb	0.401593	0.245411	0.95	-0.116179	0.919364	1.63641	17	0.120131	0.964496
LSTb	ASV	rabundance	log2p1	Blautia 01	LSTb	1.26257	0.816153	0.95	-0.459358	2.98451	1.54698	17	0.140281	0.964496
LSTb	ASV	rabundance	log2p1	Blautia 03	LSTb	0.901379	0.597699	0.95	-0.359656	2.16241	1.50808	17	0.149893	0.964496
LSTb	ASV	rabundance	log2p1	Haemophilus 1	LSTb	0.440188	0.365587	0.95	-0.331133	1.21151	1.20406	17	0.245064	0.964496
LSTb	ASV	rabundance	log2p1	Bifidobacterium 022	LSTb	-0.308278	0.266337	0.95	-0.8702	0.253645	-1.15747	17	0.263084	0.964496
LSTb	ASV	rabundance	log2p1	Enterococcus 01	LSTb	-0.879032	0.774252	0.95	-2.51256	0.754496	-1.13533	17	0.271991	0.964496
LSTb	ASV	rabundance	log2p1	Bifidobacterium 002	LSTb	-0.917299	0.836018	0.95	-2.68114	0.846545	-1.09722	17	0.287843	0.964496
LSTb	ASV	rabundance	log2p1	Veillonella 02	LSTb	-0.704227	0.673094	0.95	-2.12433	0.715878	-1.04625	17	0.310093	0.964496
LSTb	ASV	rabundance	log2p1	Bifidobacterium 029	LSTb	0.347981	0.350227	0.95	-0.390934	1.0869	0.993586	17	0.334357	0.964496
LSTb	ASV	rabundance	log2p1	Bifidobacterium 027	LSTb	-0.211479	0.224189	0.95	-0.684477	0.26152	-0.943303	17	0.35874	0.964496
LSTb	ASV	rabundance	log2p1	Bifidobacterium 012	LSTb	-0.363517	0.406657	0.95	-1.22149	0.494455	-0.893914	17	0.383849	0.964496
LSTb	ASV	rabundance	log2p1	Faecalibacterium 01	LSTb	-0.75996	0.853706	0.95	-2.56112	1.0412	-0.89019	17	0.385789	0.964496
LSTb	ASV	rabundance	log2p1	Bifidobacterium 010	LSTb	-0.391949	0.442798	0.95	-1.32617	0.542274	-0.885163	17	0.388418	0.964496
LSTb	ASV	rabundance	log2p1	Bifidobacterium 011	LSTb	-0.368076	0.429836	0.95	-1.27495	0.538799	-0.856317	17	0.403732	0.964496
LSTb	ASV	rabundance	log2p1	Lacticaseibacillus 01	LSTb	-0.555931	0.710456	0.95	-2.05486	0.943001	-0.782499	17	0.444685	0.964496
LSTb	ASV	rabundance	log2p1	Lachnospiraceae uncl. 01	LSTb	0.540439	0.744003	0.95	-1.02927	2.11015	0.726393	17	0.477481	0.964496
LSTb	ASV	rabundance	log2p1	Enterobacteriaceae uncl. 01	LSTb	-0.351	0.516277	0.95	-1.44025	0.73825	-0.679867	17	0.505742	0.964496
LSTb	ASV	rabundance	log2p1	Bifidobacterium 028	LSTb	0.213372	0.323284	0.95	-0.468697	0.895441	0.660015	17	0.518088	0.964496
LSTb	ASV	rabundance	log2p1	Anaerostipes 1	LSTb	0.471341	0.732755	0.95	-1.07464	2.01732	0.643244	17	0.528648	0.964496
LSTb	ASV	rabundance	log2p1	Bifidobacterium 025	LSTb	-0.123253	0.194127	0.95	-0.532827	0.28632	-0.63491	17	0.53394	0.964496
LSTb	ASV	rabundance	log2p1	Veillonella 05	LSTb	0.284063	0.481332	0.95	-0.731458	1.29958	0.590161	17	0.562846	0.964496
LSTb	ASV	rabundance	log2p1	Bifidobacterium 015	LSTb	0.174711	0.326342	0.95	-0.513811	0.863232	0.53536	17	0.599335	0.964496
LSTb	ASV	rabundance	log2p1	Bifidobacterium 020	LSTb	0.153793	0.293651	0.95	-0.465757	0.773343	0.523727	17	0.60723	0.964496
LSTb	ASV	rabundance	log2p1	Bifidobacterium 016	LSTb	0.153631	0.323975	0.95	-0.529896	0.837157	0.474206	17	0.641387	0.964496
LSTb	ASV	rabundance	log2p1	Bacteroides 03	LSTb	-0.219662	0.522982	0.95	-1.32306	0.883734	-0.420018	17	0.679733	0.964496
LSTb	ASV	rabundance	log2p1	Eggerthella 1	LSTb	0.177909	0.43002	0.95	-0.729355	1.08517	0.413722	17	0.68425	0.964496
LSTb	ASV	rabundance	log2p1	Enterobacteriaceae uncl. 02	LSTb	0.256734	0.670137	0.95	-1.15713	1.6706	0.383107	17	0.706389	0.964496
LSTb	ASV	rabundance	log2p1	Bifidobacterium 004	LSTb	0.108118	0.285292	0.95	-0.493796	0.710031	0.378972	17	0.7094	0.964496
LSTb	ASV	rabundance	log2p1	Streptococcus 002	LSTb	0.276123	0.743485	0.95	-1.29249	1.84474	0.37139	17	0.714935	0.964496
LSTb	ASV	rabundance	log2p1	Sutterella 1	LSTb	-0.172841	0.509614	0.95	-1.24803	0.90235	-0.33916	17	0.738643	0.964496
LSTb	ASV	rabundance	log2p1	Bifidobacterium 001	LSTb	0.0833387	0.246081	0.95	-0.435847	0.602524	0.338664	17	0.73901	0.964496
LSTb	ASV	rabundance	log2p1	Clostridium_sensu_stricto_1 01	LSTb	-0.125093	0.371332	0.95	-0.908535	0.658349	-0.336876	17	0.740333	0.964496
LSTb	ASV	rabundance	log2p1	Veillonella 01	LSTb	0.207633	0.704808	0.95	-1.27938	1.69465	0.294595	17	0.77187	0.964496
LSTb	ASV	rabundance	log2p1	Bifidobacterium 021	LSTb	0.0743793	0.26119	0.95	-0.476683	0.625441	0.284771	17	0.779259	0.964496
LSTb	ASV	rabundance	log2p1	Bifidobacterium 005	LSTb	0.0679122	0.262069	0.95	-0.485006	0.62083	0.259138	17	0.79864	0.964496
LSTb	ASV	rabundance	log2p1	Bifidobacterium 019	LSTb	0.0594943	0.272247	0.95	-0.514896	0.633884	0.218531	17	0.829617	0.964496
LSTb	ASV	rabundance	log2p1	Megasphaera 1	LSTb	-0.1141	0.568749	0.95	-1.31405	1.08585	-0.200616	17	0.843379	0.964496
LSTb	ASV	rabundance	log2p1	Bifidobacterium 013	LSTb	0.0631481	0.337527	0.95	-0.648971	0.775267	0.187091	17	0.853804	0.964496
LSTb	ASV	rabundance	log2p1	Bacteroides 01	LSTb	-0.157405	0.842747	0.95	-1.93545	1.62063	-0.186777	17	0.854047	0.964496
LSTb	ASV	rabundance	log2p1	Bifidobacterium 003	LSTb	0.103706	0.582809	0.95	-1.12591	1.33333	0.177942	17	0.860872	0.964496
LSTb	ASV	rabundance	log2p1	Bifidobacterium 014	LSTb	0.054458	0.330138	0.95	-0.642073	0.750989	0.164955	17	0.870925	0.964496
LSTb	ASV	rabundance	log2p1	Bifidobacterium 017	LSTb	-0.0451497	0.273893	0.95	-0.623013	0.532713	-0.164844	17	0.871011	0.964496
LSTb	ASV	rabundance	log2p1	Bifidobacterium 006	LSTb	0.0502586	0.349963	0.95	-0.688099	0.788616	0.143611	17	0.887496	0.964496
LSTb	ASV	rabundance	log2p1	Bifidobacterium 007	LSTb	0.0358453	0.297299	0.95	-0.5914	0.66309	0.12057	17	0.905445	0.964496
LSTb	ASV	rabundance	log2p1	Veillonella 03	LSTb	0.0763798	0.945641	0.95	-1.91875	2.07151	0.0807705	17	0.936568	0.976422
LSTb	ASV	rabundance	log2p1	Bifidobacterium 008	LSTb	0.0163725	0.354762	0.95	-0.732109	0.764854	0.0461507	17	0.963728	0.978099
LSTb	ASV	rabundance	log2p1	Bacteroides 02	LSTb	-0.0249439	0.895368	0.95	-1.91401	1.86412	-0.0278589	17	0.978099	0.978099
LSTc	ASV	rabundance	log2p1	Bacteroides 02	LSTc	1.74778	0.759075	0.95	0.146273	3.34929	2.30251	17	0.0342148	0.493655
LSTc	ASV	rabundance	log2p1	Bifidobacterium 013	LSTc	-0.551114	0.29961	0.95	-1.18324	0.0810069	-1.83944	17	0.0833812	0.493655
LSTc	ASV	rabundance	log2p1	Bifidobacterium 028	LSTc	0.530224	0.290731	0.95	-0.0831658	1.14361	1.82376	17	0.0858192	0.493655
LSTc	ASV	rabundance	log2p1	Bifidobacterium 014	LSTc	-0.519301	0.295062	0.95	-1.14183	0.103225	-1.75997	17	0.0963926	0.493655
LSTc	ASV	rabundance	log2p1	Bifidobacterium 008	LSTc	-0.556697	0.316931	0.95	-1.22536	0.111969	-1.75652	17	0.0969952	0.493655
LSTc	ASV	rabundance	log2p1	Bifidobacterium 010	LSTc	0.709658	0.404668	0.95	-0.144117	1.56343	1.75368	17	0.0974952	0.493655
LSTc	ASV	rabundance	log2p1	Bifidobacterium 002	LSTc	1.31838	0.776783	0.95	-0.320492	2.95724	1.69723	17	0.107884	0.493655
LSTc	ASV	rabundance	log2p1	Bifidobacterium 007	LSTc	-0.451217	0.267261	0.95	-1.01509	0.112654	-1.6883	17	0.109611	0.493655
LSTc	ASV	rabundance	log2p1	Bifidobacterium 019	LSTc	-0.404868	0.245835	0.95	-0.923534	0.113799	-1.64691	17	0.117936	0.493655
LSTc	ASV	rabundance	log2p1	Bifidobacterium 020	LSTc	-0.436804	0.267188	0.95	-1.00052	0.126914	-1.63482	17	0.120467	0.493655
LSTc	ASV	rabundance	log2p1	Bifidobacterium 021	LSTc	-0.380436	0.236882	0.95	-0.880213	0.119341	-1.60602	17	0.126685	0.493655
LSTc	ASV	rabundance	log2p1	Anaerostipes 1	LSTc	1.07642	0.671116	0.95	-0.339505	2.49235	1.60393	17	0.127144	0.493655
LSTc	ASV	rabundance	log2p1	Bifidobacterium 011	LSTc	0.598174	0.400827	0.95	-0.247497	1.44385	1.49235	17	0.153933	0.493655
LSTc	ASV	rabundance	log2p1	Bifidobacterium 012	LSTc	0.556314	0.38084	0.95	-0.247189	1.35982	1.46075	17	0.162319	0.493655
LSTc	ASV	rabundance	log2p1	Bifidobacterium 029	LSTc	-0.469624	0.33074	0.95	-1.16742	0.228177	-1.41992	17	0.173711	0.493655
LSTc	ASV	rabundance	log2p1	Bifidobacterium 017	LSTc	-0.356509	0.251724	0.95	-0.887601	0.174582	-1.41627	17	0.174759	0.493655
LSTc	ASV	rabundance	log2p1	Blautia 03	LSTc	0.816577	0.585369	0.95	-0.418444	2.0516	1.39498	17	0.180983	0.493655
LSTc	ASV	rabundance	log2p1	Eggerthella 1	LSTc	0.552373	0.397684	0.95	-0.286668	1.39141	1.38897	17	0.18277	0.493655
LSTc	ASV	rabundance	log2p1	Bifidobacterium 016	LSTc	-0.403781	0.301127	0.95	-1.0391	0.231541	-1.3409	17	0.197596	0.493655
LSTc	ASV	rabundance	log2p1	Clostridium_sensu_stricto_1 01	LSTc	-0.457519	0.344324	0.95	-1.18398	0.26894	-1.32875	17	0.201492	0.493655
LSTc	ASV	rabundance	log2p1	Bifidobacterium 015	LSTc	-0.383587	0.305693	0.95	-1.02854	0.261368	-1.25481	17	0.226524	0.528556
LSTc	ASV	rabundance	log2p1	Faecalibacterium 01	LSTc	0.920488	0.818129	0.95	-0.805613	2.64659	1.12511	17	0.276176	0.615119
LSTc	ASV	rabundance	log2p1	Enterococcus 01	LSTc	-0.821616	0.753882	0.95	-2.41217	0.768936	-1.08985	17	0.290989	0.619932
LSTc	ASV	rabundance	log2p1	Blautia 01	LSTc	0.798044	0.823996	0.95	-0.940436	2.53652	0.968504	17	0.346371	0.653028
LSTc	ASV	rabundance	log2p1	Megasphaera 1	LSTc	0.515526	0.538582	0.95	-0.620781	1.65183	0.957193	17	0.351886	0.653028
LSTc	ASV	rabundance	log2p1	Bifidobacterium 022	LSTc	-0.247424	0.26182	0.95	-0.799815	0.304968	-0.945014	17	0.357891	0.653028
LSTc	ASV	rabundance	log2p1	Lachnospiraceae uncl. 01	LSTc	0.660648	0.715834	0.95	-0.84963	2.17093	0.922907	17	0.36897	0.653028
LSTc	ASV	rabundance	log2p1	Bifidobacterium 005	LSTc	-0.222556	0.249191	0.95	-0.748302	0.303191	-0.893114	17	0.384265	0.653028
LSTc	ASV	rabundance	log2p1	Bacteroides 03	LSTc	-0.434592	0.499439	0.95	-1.48832	0.619132	-0.87016	17	0.396334	0.653028
LSTc	ASV	rabundance	log2p1	Bifidobacterium 004	LSTc	-0.225893	0.272736	0.95	-0.801316	0.349529	-0.828249	17	0.419006	0.653028
LSTc	ASV	rabundance	log2p1	Bifidobacterium 025	LSTc	0.153255	0.187061	0.95	-0.24141	0.547919	0.819277	17	0.423966	0.653028
LSTc	ASV	rabundance	log2p1	Bifidobacterium 006	LSTc	-0.269926	0.333656	0.95	-0.973879	0.434027	-0.808995	17	0.429695	0.653028
LSTc	ASV	rabundance	log2p1	Haemophilus 1	LSTc	-0.287309	0.363185	0.95	-1.05356	0.478944	-0.791082	17	0.439794	0.653028
LSTc	ASV	rabundance	log2p1	Veillonella 05	LSTc	-0.306015	0.466263	0.95	-1.28974	0.677714	-0.656314	17	0.520407	0.749999
LSTc	ASV	rabundance	log2p1	Veillonella 02	LSTc	-0.412945	0.666805	0.95	-1.81978	0.993889	-0.61929	17	0.543937	0.761511
LSTc	ASV	rabundance	log2p1	Bacteroides 01	LSTc	-0.420899	0.812755	0.95	-2.13566	1.29386	-0.517867	17	0.611225	0.797045
LSTc	ASV	rabundance	log2p1	Bifidobacterium 001	LSTc	-0.122171	0.23791	0.95	-0.624116	0.379774	-0.513519	17	0.614198	0.797045
LSTc	ASV	rabundance	log2p1	Ruminococcus_gnavus_group 1	LSTc	-0.310547	0.611551	0.95	-1.60081	0.979713	-0.507803	17	0.618117	0.797045
LSTc	ASV	rabundance	log2p1	Erysipelatoclostridium 1	LSTc	0.214309	0.492249	0.95	-0.824246	1.25286	0.435367	17	0.668773	0.840254
LSTc	ASV	rabundance	log2p1	Enterobacteriaceae uncl. 02	LSTc	0.235137	0.651009	0.95	-1.13837	1.60865	0.361189	17	0.722408	0.868363
LSTc	ASV	rabundance	log2p1	Veillonella 03	LSTc	-0.325278	0.914992	0.95	-2.25574	1.60519	-0.355498	17	0.72659	0.868363
LSTc	ASV	rabundance	log2p1	Bifidobacterium 027	LSTc	-0.0637036	0.222776	0.95	-0.533719	0.406312	-0.285954	17	0.778369	0.896179
LSTc	ASV	rabundance	log2p1	Veillonella 01	LSTc	0.188431	0.684585	0.95	-1.25592	1.63278	0.275249	17	0.786442	0.896179
LSTc	ASV	rabundance	log2p1	Bifidobacterium 003	LSTc	0.0985225	0.565926	0.95	-1.09548	1.29252	0.174091	17	0.86385	0.95446
LSTc	ASV	rabundance	log2p1	Lacticaseibacillus 01	LSTc	-0.110656	0.701649	0.95	-1.59101	1.36969	-0.157708	17	0.876545	0.95446
LSTc	ASV	rabundance	log2p1	Bifidobacterium 032	LSTc	-0.0319444	0.256257	0.95	-0.572599	0.508711	-0.124658	17	0.902257	0.9611
LSTc	ASV	rabundance	log2p1	Sutterella 1	LSTc	-0.0311997	0.496445	0.95	-1.07861	1.01621	-0.0628461	17	0.950622	0.97538
LSTc	ASV	rabundance	log2p1	Enterobacteriaceae uncl. 01	LSTc	0.0287864	0.508023	0.95	-1.04305	1.10062	0.0566635	17	0.955474	0.97538
LSTc	ASV	rabundance	log2p1	Streptococcus 002	LSTc	0.0141464	0.724834	0.95	-1.51512	1.54341	0.0195167	17	0.984656	0.984656
Neutral	ASV	rabundance	log2p1	Bifidobacterium 032	Neutral	0.778976	0.354886	0.95	0.0302329	1.52772	2.19501	17	0.0423384	0.99199
Neutral	ASV	rabundance	log2p1	Enterobacteriaceae uncl. 02	Neutral	1.65328	0.943111	0.95	-0.336513	3.64307	1.753	17	0.0976141	0.99199
Neutral	ASV	rabundance	log2p1	Streptococcus 002	Neutral	1.81464	1.04803	0.95	-0.396496	4.02579	1.73149	17	0.10147	0.99199
Neutral	ASV	rabundance	log2p1	Erysipelatoclostridium 1	Neutral	1.16355	0.723115	0.95	-0.362091	2.68919	1.60908	17	0.126011	0.99199
Neutral	ASV	rabundance	log2p1	Ruminococcus_gnavus_group 1	Neutral	1.20501	0.921014	0.95	-0.738158	3.14818	1.30835	17	0.208168	0.99199
Neutral	ASV	rabundance	log2p1	Haemophilus 1	Neutral	0.695774	0.554836	0.95	-0.474827	1.86637	1.25402	17	0.226806	0.99199
Neutral	ASV	rabundance	log2p1	Bifidobacterium 012	Neutral	-0.752507	0.606748	0.95	-2.03263	0.527619	-1.24023	17	0.231736	0.99199
Neutral	ASV	rabundance	log2p1	Bifidobacterium 010	Neutral	-0.808679	0.661132	0.95	-2.20355	0.586188	-1.22317	17	0.23795	0.99199
Neutral	ASV	rabundance	log2p1	Bifidobacterium 011	Neutral	-0.775645	0.641462	0.95	-2.12901	0.577721	-1.20918	17	0.243141	0.99199
Neutral	ASV	rabundance	log2p1	Bacteroides 02	Neutral	1.57067	1.30911	0.95	-1.19131	4.33265	1.1998	17	0.246671	0.99199
Neutral	ASV	rabundance	log2p1	Veillonella 03	Neutral	1.59111	1.38754	0.95	-1.33634	4.51856	1.14671	17	0.267384	0.99199
Neutral	ASV	rabundance	log2p1	Bifidobacterium 002	Neutral	-1.4285	1.27093	0.95	-4.10993	1.25293	-1.12398	17	0.276643	0.99199
Neutral	ASV	rabundance	log2p1	Bifidobacterium 022	Neutral	-0.41425	0.409072	0.95	-1.27732	0.448816	-1.01266	17	0.32542	0.99199
Neutral	ASV	rabundance	log2p1	Bifidobacterium 027	Neutral	-0.340449	0.340319	0.95	-1.05846	0.377562	-1.00038	17	0.331153	0.99199
Neutral	ASV	rabundance	log2p1	Bifidobacterium 029	Neutral	0.464052	0.536887	0.95	-0.668681	1.59678	0.864338	17	0.399434	0.99199
Neutral	ASV	rabundance	log2p1	Bacteroides 03	Neutral	0.646958	0.784936	0.95	-1.00911	2.30303	0.824218	17	0.42123	0.99199
Neutral	ASV	rabundance	log2p1	Faecalibacterium 01	Neutral	-1.00572	1.30733	0.95	-3.76394	1.7525	-0.769296	17	0.452275	0.99199
Neutral	ASV	rabundance	log2p1	Bifidobacterium 025	Neutral	-0.221309	0.294226	0.95	-0.842071	0.399454	-0.752173	17	0.462235	0.99199
Neutral	ASV	rabundance	log2p1	Veillonella 02	Neutral	-0.735244	1.04226	0.95	-2.93422	1.46373	-0.705433	17	0.490095	0.99199
Neutral	ASV	rabundance	log2p1	Bifidobacterium 013	Neutral	-0.34243	0.507733	0.95	-1.41365	0.728793	-0.674429	17	0.509107	0.99199
Neutral	ASV	rabundance	log2p1	Eggerthella 1	Neutral	0.424241	0.649986	0.95	-0.94711	1.79559	0.652692	17	0.522684	0.99199
Neutral	ASV	rabundance	log2p1	Bifidobacterium 006	Neutral	-0.330162	0.527165	0.95	-1.44238	0.782058	-0.626298	17	0.539439	0.99199
Neutral	ASV	rabundance	log2p1	Bifidobacterium 003	Neutral	-0.545463	0.878362	0.95	-2.39865	1.30772	-0.621	17	0.542837	0.99199
Neutral	ASV	rabundance	log2p1	Bacteroides 01	Neutral	0.776655	1.27068	0.95	-1.90425	3.45755	0.611212	17	0.549146	0.99199
Neutral	ASV	rabundance	log2p1	Bifidobacterium 014	Neutral	-0.282001	0.498433	0.95	-1.3336	0.769601	-0.565775	17	0.578939	0.99199
Neutral	ASV	rabundance	log2p1	Megasphaera 1	Neutral	0.465224	0.859685	0.95	-1.34855	2.279	0.541156	17	0.595421	0.99199
Neutral	ASV	rabundance	log2p1	Clostridium_sensu_stricto_1 01	Neutral	0.294172	0.562806	0.95	-0.893246	1.48159	0.522688	17	0.607937	0.99199
Neutral	ASV	rabundance	log2p1	Bifidobacterium 017	Neutral	-0.213577	0.414163	0.95	-1.08738	0.660229	-0.515685	17	0.612716	0.99199
Neutral	ASV	rabundance	log2p1	Bifidobacterium 028	Neutral	-0.240516	0.495106	0.95	-1.2851	0.804067	-0.485787	17	0.63332	0.99199
Neutral	ASV	rabundance	log2p1	Anaerostipes 1	Neutral	-0.533369	1.12183	0.95	-2.90022	1.83348	-0.475446	17	0.640521	0.99199
Neutral	ASV	rabundance	log2p1	Bifidobacterium 019	Neutral	-0.160015	0.413313	0.95	-1.03203	0.712	-0.387152	17	0.703448	0.99199
Neutral	ASV	rabundance	log2p1	Sutterella 1	Neutral	-0.29564	0.775301	0.95	-1.93138	1.3401	-0.381323	17	0.707687	0.99199
Neutral	ASV	rabundance	log2p1	Bifidobacterium 005	Neutral	-0.128922	0.398616	0.95	-0.969927	0.712084	-0.323424	17	0.750319	0.99199
Neutral	ASV	rabundance	log2p1	Bifidobacterium 004	Neutral	-0.126082	0.435172	0.95	-1.04421	0.792051	-0.289729	17	0.775527	0.99199
Neutral	ASV	rabundance	log2p1	Lachnospiraceae uncl. 01	Neutral	-0.290365	1.14818	0.95	-2.71282	2.13209	-0.252891	17	0.803385	0.99199
Neutral	ASV	rabundance	log2p1	Bifidobacterium 007	Neutral	-0.109885	0.452105	0.95	-1.06374	0.843973	-0.243052	17	0.810874	0.99199
Neutral	ASV	rabundance	log2p1	Enterobacteriaceae uncl. 01	Neutral	-0.191998	0.795388	0.95	-1.87012	1.48612	-0.241389	17	0.812141	0.99199
Neutral	ASV	rabundance	log2p1	Lacticaseibacillus 01	Neutral	0.237547	1.09961	0.95	-2.08243	2.55753	0.216027	17	0.831537	0.99199
Neutral	ASV	rabundance	log2p1	Veillonella 05	Neutral	0.107424	0.739935	0.95	-1.4537	1.66855	0.14518	17	0.886276	0.99199
Neutral	ASV	rabundance	log2p1	Bifidobacterium 021	Neutral	-0.0555963	0.398433	0.95	-0.896216	0.785023	-0.139538	17	0.890665	0.99199
Neutral	ASV	rabundance	log2p1	Bifidobacterium 008	Neutral	-0.064731	0.540001	0.95	-1.20403	1.07457	-0.119872	17	0.90599	0.99199
Neutral	ASV	rabundance	log2p1	Bifidobacterium 016	Neutral	0.0533623	0.496399	0.95	-0.993948	1.10067	0.107499	17	0.915652	0.99199
Neutral	ASV	rabundance	log2p1	Bifidobacterium 015	Neutral	0.0365804	0.501014	0.95	-1.02047	1.09363	0.0730128	17	0.942648	0.99199
Neutral	ASV	rabundance	log2p1	Bifidobacterium 020	Neutral	-0.0320636	0.450668	0.95	-0.982891	0.918763	-0.0711468	17	0.944111	0.99199
Neutral	ASV	rabundance	log2p1	Blautia 01	Neutral	-0.0843319	1.32719	0.95	-2.88446	2.7158	-0.0635416	17	0.950076	0.99199
Neutral	ASV	rabundance	log2p1	Veillonella 01	Neutral	-0.0667943	1.07582	0.95	-2.33659	2.203	-0.0620866	17	0.951218	0.99199
Neutral	ASV	rabundance	log2p1	Bifidobacterium 001	Neutral	0.0232047	0.375927	0.95	-0.769932	0.816341	0.0617265	17	0.951501	0.99199
Neutral	ASV	rabundance	log2p1	Enterococcus 01	Neutral	0.0402895	1.22279	0.95	-2.53958	2.62016	0.0329488	17	0.974099	0.993471
Neutral	ASV	rabundance	log2p1	Blautia 03	Neutral	-0.008047	0.969083	0.95	-2.05263	2.03654	-0.00830373	17	0.993471	0.993471
secretor	ASV	rabundance	log2p1	Bifidobacterium 032	secretor	-1.0433	0.424702	0.95	-1.93934	-0.147254	-2.45654	17	0.0250771	0.995702
secretor	ASV	rabundance	log2p1	Bifidobacterium 001	secretor	-0.771661	0.422729	0.95	-1.66354	0.120219	-1.82543	17	0.0855568	0.995702
secretor	ASV	rabundance	log2p1	Bifidobacterium 005	secretor	-0.640336	0.466486	0.95	-1.62454	0.343864	-1.37268	17	0.187691	0.995702
secretor	ASV	rabundance	log2p1	Bifidobacterium 029	secretor	-0.850096	0.642244	0.95	-2.20511	0.50492	-1.32363	17	0.20315	0.995702
secretor	ASV	rabundance	log2p1	Veillonella 05	secretor	-1.13782	0.867584	0.95	-2.96827	0.692618	-1.31149	17	0.207131	0.995702
secretor	ASV	rabundance	log2p1	Bifidobacterium 022	secretor	-0.585203	0.498134	0.95	-1.63617	0.465767	-1.17479	17	0.256272	0.995702
secretor	ASV	rabundance	log2p1	Faecalibacterium 01	secretor	1.57722	1.58991	0.95	-1.77721	4.93164	0.992015	17	0.335101	0.995702
secretor	ASV	rabundance	log2p1	Bifidobacterium 003	secretor	-1.04498	1.06244	0.95	-3.28653	1.19657	-0.983565	17	0.339122	0.995702
secretor	ASV	rabundance	log2p1	Bifidobacterium 016	secretor	-0.571712	0.594647	0.95	-1.82631	0.682883	-0.961431	17	0.349812	0.995702
secretor	ASV	rabundance	log2p1	Anaerostipes 1	secretor	1.24485	1.35536	0.95	-1.61472	4.10442	0.918459	17	0.371227	0.995702
secretor	ASV	rabundance	log2p1	Bifidobacterium 002	secretor	1.42908	1.5823	0.95	-1.90928	4.76743	0.903167	17	0.379057	0.995702
secretor	ASV	rabundance	log2p1	Bifidobacterium 004	secretor	-0.464641	0.524453	0.95	-1.57114	0.641858	-0.885954	17	0.388003	0.995702
secretor	ASV	rabundance	log2p1	Streptococcus 002	secretor	-1.16771	1.36872	0.95	-4.05546	1.72004	-0.853139	17	0.405443	0.995702
secretor	ASV	rabundance	log2p1	Enterococcus 01	secretor	1.24949	1.47279	0.95	-1.85782	4.35679	0.848383	17	0.408012	0.995702
secretor	ASV	rabundance	log2p1	Bifidobacterium 021	secretor	0.405143	0.48026	0.95	-0.608116	1.4184	0.843591	17	0.410612	0.995702
secretor	ASV	rabundance	log2p1	Enterobacteriaceae uncl. 01	secretor	-0.745698	0.962877	0.95	-2.77719	1.2858	-0.774448	17	0.449304	0.995702
secretor	ASV	rabundance	log2p1	Bifidobacterium 008	secretor	-0.451929	0.655181	0.95	-1.83424	0.930382	-0.689778	17	0.499643	0.995702
secretor	ASV	rabundance	log2p1	Bifidobacterium 027	secretor	-0.289984	0.424829	0.95	-1.18629	0.606326	-0.682591	17	0.504061	0.995702
secretor	ASV	rabundance	log2p1	Blautia 03	secretor	-0.786126	1.17627	0.95	-3.26784	1.69559	-0.66832	17	0.512902	0.995702
secretor	ASV	rabundance	log2p1	Bifidobacterium 020	secretor	0.358443	0.547381	0.95	-0.796431	1.51332	0.654832	17	0.521338	0.995702
secretor	ASV	rabundance	log2p1	Bifidobacterium 006	secretor	-0.39615	0.64858	0.95	-1.76453	0.972234	-0.610796	17	0.549414	0.995702
secretor	ASV	rabundance	log2p1	Megasphaera 1	secretor	0.616038	1.05565	0.95	-1.61118	2.84326	0.583564	17	0.567176	0.995702
secretor	ASV	rabundance	log2p1	Bifidobacterium 014	secretor	0.321697	0.613696	0.95	-0.973089	1.61648	0.524196	17	0.60691	0.995702
secretor	ASV	rabundance	log2p1	Bacteroides 02	secretor	0.843408	1.66397	0.95	-2.66727	4.35408	0.506864	17	0.618761	0.995702
secretor	ASV	rabundance	log2p1	Ruminococcus_gnavus_group 1	secretor	0.528592	1.18123	0.95	-1.96358	3.02077	0.447493	17	0.660169	0.995702
secretor	ASV	rabundance	log2p1	Haemophilus 1	secretor	-0.312855	0.709056	0.95	-1.80883	1.18312	-0.441227	17	0.664609	0.995702
secretor	ASV	rabundance	log2p1	Veillonella 02	secretor	0.540664	1.2936	0.95	-2.18858	3.26991	0.417955	17	0.681212	0.995702
secretor	ASV	rabundance	log2p1	Bifidobacterium 013	secretor	0.248241	0.629754	0.95	-1.08042	1.57691	0.394187	17	0.698344	0.995702
secretor	ASV	rabundance	log2p1	Lacticaseibacillus 01	secretor	0.527637	1.34792	0.95	-2.31623	3.3715	0.391445	17	0.700331	0.995702
secretor	ASV	rabundance	log2p1	Bifidobacterium 010	secretor	0.330394	0.844179	0.95	-1.45067	2.11146	0.39138	17	0.700379	0.995702
secretor	ASV	rabundance	log2p1	Eggerthella 1	secretor	0.312315	0.805647	0.95	-1.38745	2.01208	0.387657	17	0.70308	0.995702
secretor	ASV	rabundance	log2p1	Bacteroides 01	secretor	0.601922	1.57279	0.95	-2.71638	3.92022	0.382709	17	0.706678	0.995702
secretor	ASV	rabundance	log2p1	Blautia 01	secretor	0.515824	1.62736	0.95	-2.91761	3.94925	0.31697	17	0.755126	0.995702
secretor	ASV	rabundance	log2p1	Bacteroides 03	secretor	-0.300396	0.981583	0.95	-2.37136	1.77056	-0.306032	17	0.763296	0.995702
secretor	ASV	rabundance	log2p1	Clostridium_sensu_stricto_1 01	secretor	-0.185322	0.696138	0.95	-1.65404	1.2834	-0.266215	17	0.793276	0.995702
secretor	ASV	rabundance	log2p1	Lachnospiraceae uncl. 01	secretor	-0.321809	1.41235	0.95	-3.3016	2.65798	-0.227854	17	0.822478	0.995702
secretor	ASV	rabundance	log2p1	Erysipelatoclostridium 1	secretor	0.200021	0.953249	0.95	-1.81116	2.2112	0.209831	17	0.836294	0.995702
secretor	ASV	rabundance	log2p1	Bifidobacterium 007	secretor	-0.109606	0.556256	0.95	-1.2832	1.06399	-0.197042	17	0.846131	0.995702
secretor	ASV	rabundance	log2p1	Veillonella 03	secretor	0.264687	1.76977	0.95	-3.46919	3.99857	0.14956	17	0.882871	0.995702
secretor	ASV	rabundance	log2p1	Bifidobacterium 017	secretor	-0.074713	0.512918	0.95	-1.15688	1.00745	-0.145663	17	0.885901	0.995702
secretor	ASV	rabundance	log2p1	Bifidobacterium 012	secretor	0.0838392	0.778837	0.95	-1.55936	1.72704	0.107647	17	0.915536	0.995702
secretor	ASV	rabundance	log2p1	Bifidobacterium 019	secretor	0.046944	0.510335	0.95	-1.02977	1.12366	0.0919867	17	0.927784	0.995702
secretor	ASV	rabundance	log2p1	Bifidobacterium 011	secretor	0.0478948	0.821905	0.95	-1.68617	1.78196	0.0582729	17	0.954211	0.995702
secretor	ASV	rabundance	log2p1	Bifidobacterium 028	secretor	0.0295815	0.612971	0.95	-1.26367	1.32284	0.0482592	17	0.962072	0.995702
secretor	ASV	rabundance	log2p1	Bifidobacterium 015	secretor	-0.0235658	0.616136	0.95	-1.3235	1.27637	-0.0382478	17	0.969936	0.995702
secretor	ASV	rabundance	log2p1	Veillonella 01	secretor	0.0492712	1.32297	0.95	-2.74195	2.8405	0.0372428	17	0.970725	0.995702
secretor	ASV	rabundance	log2p1	Bifidobacterium 025	secretor	0.00742521	0.367758	0.95	-0.768477	0.783327	0.0201905	17	0.984127	0.995702
secretor	ASV	rabundance	log2p1	Enterobacteriaceae uncl. 02	secretor	0.00956939	1.26015	0.95	-2.64911	2.66825	0.00759387	17	0.994029	0.995702
secretor	ASV	rabundance	log2p1	Sutterella 1	secretor	0.00523322	0.957407	0.95	-2.01472	2.02519	0.00546603	17	0.995702	0.995702
Sialylated	ASV	rabundance	log2p1	Erysipelatoclostridium 1	Sialylated	1.36721	0.630785	0.95	0.0363667	2.69804	2.16747	17	0.0446882	0.976111
Sialylated	ASV	rabundance	log2p1	Bifidobacterium 032	Sialylated	0.644078	0.334417	0.95	-0.0614805	1.34964	1.92597	17	0.0709995	0.976111
Sialylated	ASV	rabundance	log2p1	Ruminococcus_gnavus_group 1	Sialylated	1.51192	0.807769	0.95	-0.192324	3.21616	1.87172	17	0.0785545	0.976111
Sialylated	ASV	rabundance	log2p1	Blautia 01	Sialylated	1.82341	1.13552	0.95	-0.572332	4.21915	1.60579	17	0.126734	0.976111
Sialylated	ASV	rabundance	log2p1	Enterococcus 01	Sialylated	-1.65603	1.04834	0.95	-3.86782	0.555769	-1.57967	17	0.132608	0.976111
Sialylated	ASV	rabundance	log2p1	Blautia 03	Sialylated	1.12705	0.846653	0.95	-0.659228	2.91334	1.33119	17	0.200705	0.976111
Sialylated	ASV	rabundance	log2p1	Bifidobacterium 028	Sialylated	0.559364	0.437117	0.95	-0.362871	1.4816	1.27967	17	0.217851	0.976111
Sialylated	ASV	rabundance	log2p1	Lacticaseibacillus 01	Sialylated	-1.05854	0.977761	0.95	-3.12143	1.00436	-1.08261	17	0.294097	0.976111
Sialylated	ASV	rabundance	log2p1	Bifidobacterium 029	Sialylated	0.479643	0.489993	0.95	-0.554153	1.51344	0.978876	17	0.341367	0.976111
Sialylated	ASV	rabundance	log2p1	Veillonella 02	Sialylated	-0.895548	0.946159	0.95	-2.89177	1.10067	-0.946509	17	0.35715	0.976111
Sialylated	ASV	rabundance	log2p1	Bacteroides 02	Sialylated	1.13724	1.22093	0.95	-1.43871	3.71319	0.93145	17	0.364661	0.976111
Sialylated	ASV	rabundance	log2p1	Eggerthella 1	Sialylated	0.54649	0.589444	0.95	-0.697129	1.79011	0.927127	17	0.366837	0.976111
Sialylated	ASV	rabundance	log2p1	Bifidobacterium 014	Sialylated	-0.417508	0.450647	0.95	-1.36829	0.533275	-0.926463	17	0.367172	0.976111
Sialylated	ASV	rabundance	log2p1	Bifidobacterium 013	Sialylated	-0.422564	0.461076	0.95	-1.39535	0.550221	-0.916474	17	0.372237	0.976111
Sialylated	ASV	rabundance	log2p1	Anaerostipes 1	Sialylated	0.860295	1.01553	0.95	-1.28228	3.00287	0.847141	17	0.408685	0.976111
Sialylated	ASV	rabundance	log2p1	Bifidobacterium 019	Sialylated	-0.307291	0.373761	0.95	-1.09586	0.481276	-0.822159	17	0.422369	0.976111
Sialylated	ASV	rabundance	log2p1	Bifidobacterium 021	Sialylated	-0.282613	0.359522	0.95	-1.04114	0.475913	-0.786079	17	0.442641	0.976111
Sialylated	ASV	rabundance	log2p1	Bifidobacterium 017	Sialylated	-0.288944	0.37673	0.95	-1.08377	0.505886	-0.76698	17	0.453614	0.976111
Sialylated	ASV	rabundance	log2p1	Clostridium_sensu_stricto_1 01	Sialylated	-0.383088	0.512476	0.95	-1.46432	0.698142	-0.747523	17	0.464963	0.976111
Sialylated	ASV	rabundance	log2p1	Bifidobacterium 007	Sialylated	-0.304142	0.409188	0.95	-1.16745	0.55917	-0.743281	17	0.46746	0.976111
Sialylated	ASV	rabundance	log2p1	Bifidobacterium 022	Sialylated	-0.257636	0.381636	0.95	-1.06282	0.547545	-0.675084	17	0.508701	0.976111
Sialylated	ASV	rabundance	log2p1	Bifidobacterium 027	Sialylated	-0.205732	0.317606	0.95	-0.875822	0.464358	-0.647758	17	0.525794	0.976111
Sialylated	ASV	rabundance	log2p1	Bacteroides 03	Sialylated	-0.455362	0.726536	0.95	-1.98822	1.0775	-0.626758	17	0.539144	0.976111
Sialylated	ASV	rabundance	log2p1	Bifidobacterium 008	Sialylated	-0.291487	0.490903	0.95	-1.3272	0.744228	-0.593777	17	0.56048	0.976111
Sialylated	ASV	rabundance	log2p1	Veillonella 05	Sialylated	0.389739	0.673128	0.95	-1.03044	1.80991	0.578998	17	0.570184	0.976111
Sialylated	ASV	rabundance	log2p1	Bifidobacterium 006	Sialylated	-0.274736	0.484969	0.95	-1.29793	0.748459	-0.566502	17	0.578456	0.976111
Sialylated	ASV	rabundance	log2p1	Faecalibacterium 01	Sialylated	-0.66011	1.21039	0.95	-3.2138	1.89359	-0.54537	17	0.592583	0.976111
Sialylated	ASV	rabundance	log2p1	Enterobacteriaceae uncl. 02	Sialylated	0.504829	0.932848	0.95	-1.46331	2.47297	0.541169	17	0.595412	0.976111
Sialylated	ASV	rabundance	log2p1	Lachnospiraceae uncl. 01	Sialylated	0.526848	1.04833	0.95	-1.68494	2.73864	0.502558	17	0.621723	0.976111
Sialylated	ASV	rabundance	log2p1	Bifidobacterium 020	Sialylated	-0.191706	0.411186	0.95	-1.05923	0.67582	-0.466226	17	0.646972	0.976111
Sialylated	ASV	rabundance	log2p1	Sutterella 1	Sialylated	-0.316019	0.710696	0.95	-1.81546	1.18342	-0.444662	17	0.662173	0.976111
Sialylated	ASV	rabundance	log2p1	Bifidobacterium 001	Sialylated	0.150586	0.343228	0.95	-0.573561	0.874734	0.438736	17	0.666378	0.976111
Sialylated	ASV	rabundance	log2p1	Bacteroides 01	Sialylated	-0.429001	1.17472	0.95	-2.90745	2.04944	-0.365194	17	0.719471	0.976111
Sialylated	ASV	rabundance	log2p1	Bifidobacterium 016	Sialylated	-0.138672	0.454641	0.95	-1.09788	0.820537	-0.305015	17	0.764057	0.976111
Sialylated	ASV	rabundance	log2p1	Bifidobacterium 015	Sialylated	-0.112071	0.459233	0.95	-1.08097	0.856827	-0.244038	17	0.810122	0.976111
Sialylated	ASV	rabundance	log2p1	Bifidobacterium 025	Sialylated	-0.0623459	0.274161	0.95	-0.640775	0.516083	-0.227406	17	0.82282	0.976111
Sialylated	ASV	rabundance	log2p1	Bifidobacterium 003	Sialylated	0.155015	0.814625	0.95	-1.56369	1.87372	0.190289	17	0.851336	0.976111
Sialylated	ASV	rabundance	log2p1	Bifidobacterium 011	Sialylated	0.105312	0.613177	0.95	-1.18838	1.399	0.171748	17	0.865663	0.976111
Sialylated	ASV	rabundance	log2p1	Bifidobacterium 010	Sialylated	0.106295	0.632586	0.95	-1.22834	1.44093	0.168033	17	0.86854	0.976111
Sialylated	ASV	rabundance	log2p1	Bifidobacterium 004	Sialylated	-0.0649284	0.400193	0.95	-0.909263	0.779406	-0.162243	17	0.873028	0.976111
Sialylated	ASV	rabundance	log2p1	Bifidobacterium 005	Sialylated	-0.0465888	0.366907	0.95	-0.820695	0.727517	-0.126977	17	0.900448	0.976111
Sialylated	ASV	rabundance	log2p1	Megasphaera 1	Sialylated	-0.0915944	0.795709	0.95	-1.77039	1.5872	-0.115111	17	0.909706	0.976111
Sialylated	ASV	rabundance	log2p1	Enterobacteriaceae uncl. 01	Sialylated	-0.0836529	0.73119	0.95	-1.62633	1.45902	-0.114406	17	0.910256	0.976111
Sialylated	ASV	rabundance	log2p1	Haemophilus 1	Sialylated	0.0553178	0.532247	0.95	-1.06762	1.17826	0.103933	17	0.918439	0.976111
Sialylated	ASV	rabundance	log2p1	Bifidobacterium 012	Sialylated	0.05284	0.58155	0.95	-1.17412	1.2798	0.0908607	17	0.928665	0.976111
Sialylated	ASV	rabundance	log2p1	Bifidobacterium 002	Sialylated	-0.109395	1.20909	0.95	-2.66035	2.44156	-0.0904769	17	0.928966	0.976111
Sialylated	ASV	rabundance	log2p1	Streptococcus 002	Sialylated	0.0846689	1.04336	0.95	-2.11662	2.28596	0.0811505	17	0.93627	0.976111
Sialylated	ASV	rabundance	log2p1	Veillonella 03	Sialylated	0.0652127	1.32211	0.95	-2.7242	2.85462	0.0493247	17	0.961235	0.97657
Sialylated	ASV	rabundance	log2p1	Veillonella 01	Sialylated	0.0294395	0.987767	0.95	-2.05457	2.11345	0.0298041	17	0.97657	0.97657

## Sheet: Milk_one-month-old group
var	rank	count	trans	taxon	Parameter	Coefficient	SE	CI	CI_low	CI_high	t	df_error	p	FDR
2FL	ASV	rabundance	log2p1	Bifidobacterium 001	2FL	-0.387784	0.557992	0.95	-1.55567	0.780107	-0.694963	19	0.495491	0.998046
2FL	ASV	rabundance	log2p1	Bifidobacterium 003	2FL	0.0464152	0.395541	0.95	-0.781462	0.874293	0.117346	19	0.907818	0.998046
2FL	ASV	rabundance	log2p1	Corynebacterium 02	2FL	0.495431	0.50917	0.95	-0.570275	1.56114	0.973016	19	0.342771	0.998046
2FL	ASV	rabundance	log2p1	Rothia 01	2FL	0.654493	0.487756	0.95	-0.366393	1.67538	1.34184	19	0.195464	0.937358
2FL	ASV	rabundance	log2p1	Micrococcus 1	2FL	-0.00228434	0.385737	0.95	-0.809641	0.805072	-0.00592201	19	0.995337	0.998046
2FL	ASV	rabundance	log2p1	Corynebacterium 01	2FL	0.444129	0.71457	0.95	-1.05148	1.93974	0.621533	19	0.541636	0.998046
2FL	ASV	rabundance	log2p1	Enhydrobacter 1	2FL	0.0519293	0.413809	0.95	-0.814182	0.918041	0.125491	19	0.901453	0.998046
2FL	ASV	rabundance	log2p1	Sporolactobacillaceae uncl. 1	2FL	-0.70343	0.310483	0.95	-1.35328	-0.053583	-2.2656	19	0.0353524	0.81485
2FL	ASV	rabundance	log2p1	Staphylococcus 02	2FL	0.434266	0.330609	0.95	-0.257707	1.12624	1.31353	19	0.204645	0.937358
2FL	ASV	rabundance	log2p1	Staphylococcus 03	2FL	0.396606	0.31309	0.95	-0.258699	1.05191	1.26675	19	0.220555	0.937358
2FL	ASV	rabundance	log2p1	Staphylococcus 01	2FL	0.27921	0.322785	0.95	-0.396387	0.954807	0.865002	19	0.397828	0.998046
2FL	ASV	rabundance	log2p1	Gemella 1	2FL	0.342675	0.536347	0.95	-0.779912	1.46526	0.638906	19	0.530512	0.998046
2FL	ASV	rabundance	log2p1	Clostridium_sensu_stricto_1 05	2FL	0.477609	0.258627	0.95	-0.0637023	1.01892	1.84671	19	0.0804245	0.81485
2FL	ASV	rabundance	log2p1	Streptococcus 005	2FL	-0.420649	0.53363	0.95	-1.53755	0.696252	-0.788278	19	0.440259	0.998046
2FL	ASV	rabundance	log2p1	Streptococcus 014	2FL	-0.149775	0.272731	0.95	-0.720608	0.421058	-0.549167	19	0.589287	0.998046
2FL	ASV	rabundance	log2p1	Streptococcus 013	2FL	0.00989351	0.268279	0.95	-0.551622	0.571409	0.0368777	19	0.970967	0.998046
2FL	ASV	rabundance	log2p1	Streptococcus 010	2FL	0.027392	0.285556	0.95	-0.570283	0.625067	0.0959254	19	0.924584	0.998046
2FL	ASV	rabundance	log2p1	Streptococcus 012	2FL	-0.0451576	0.284155	0.95	-0.639901	0.549586	-0.158919	19	0.87541	0.998046
2FL	ASV	rabundance	log2p1	Streptococcus 008	2FL	-0.0629362	0.314591	0.95	-0.721384	0.595511	-0.200057	19	0.843562	0.998046
2FL	ASV	rabundance	log2p1	Streptococcus 007	2FL	0.400788	0.336935	0.95	-0.304424	1.106	1.18951	19	0.248891	0.976419
2FL	ASV	rabundance	log2p1	Streptococcus 001	2FL	-0.00112838	0.454637	0.95	-0.952694	0.950437	-0.00248194	19	0.998046	0.998046
2FL	ASV	rabundance	log2p1	Streptococcus 002	2FL	0.168266	0.459828	0.95	-0.794166	1.1307	0.365932	19	0.718459	0.998046
2FL	ASV	rabundance	log2p1	Subdoligranulum 1	2FL	-0.311596	0.196136	0.95	-0.722114	0.0989213	-1.58867	19	0.128636	0.820055
2FL	ASV	rabundance	log2p1	Faecalibacterium 03	2FL	0.185017	0.270869	0.95	-0.381917	0.751951	0.683051	19	0.502819	0.998046
2FL	ASV	rabundance	log2p1	Faecalibacterium 01	2FL	0.039828	0.346288	0.95	-0.684962	0.764618	0.115014	19	0.909641	0.998046
2FL	ASV	rabundance	log2p1	Faecalibacterium 02	2FL	-0.685048	0.408887	0.95	-1.54086	0.170762	-1.6754	19	0.110236	0.81485
2FL	ASV	rabundance	log2p1	Fusicatenibacter 1	2FL	-0.120843	0.360957	0.95	-0.876336	0.634649	-0.334785	19	0.741455	0.998046
2FL	ASV	rabundance	log2p1	Blautia 03	2FL	0.023407	0.375983	0.95	-0.763535	0.810349	0.0622554	19	0.95101	0.998046
2FL	ASV	rabundance	log2p1	Blautia 01	2FL	-0.00259533	0.435843	0.95	-0.914826	0.909636	-0.00595474	19	0.995311	0.998046
2FL	ASV	rabundance	log2p1	Blautia 04	2FL	-0.378898	0.212554	0.95	-0.823779	0.0659828	-1.7826	19	0.090639	0.81485
2FL	ASV	rabundance	log2p1	Lachnospiraceae uncl. 02	2FL	0.00759611	0.333101	0.95	-0.689593	0.704785	0.0228042	19	0.982044	0.998046
2FL	ASV	rabundance	log2p1	Roseburia 2	2FL	-0.0370324	0.249021	0.95	-0.55824	0.484176	-0.148712	19	0.883348	0.998046
2FL	ASV	rabundance	log2p1	Lachnospiraceae uncl. 01	2FL	-0.767712	0.41841	0.95	-1.64345	0.10803	-1.83483	19	0.0822376	0.81485
2FL	ASV	rabundance	log2p1	Anaerostipes 1	2FL	0.0945432	0.270606	0.95	-0.471842	0.660929	0.349376	19	0.73065	0.998046
2FL	ASV	rabundance	log2p1	Ruminococcus 01	2FL	0.17374	0.305687	0.95	-0.466071	0.81355	0.568358	19	0.576449	0.998046
2FL	ASV	rabundance	log2p1	Veillonella 07	2FL	-0.521803	0.312952	0.95	-1.17682	0.133214	-1.66736	19	0.111842	0.81485
2FL	ASV	rabundance	log2p1	Veillonella 01	2FL	-0.89871	0.502293	0.95	-1.95002	0.152602	-1.78921	19	0.0895348	0.81485
2FL	ASV	rabundance	log2p1	Beggiatoaceae uncl. 1	2FL	0.0796819	0.327194	0.95	-0.605143	0.764506	0.243531	19	0.810204	0.998046
2FL	ASV	rabundance	log2p1	Pseudomonas 02	2FL	-0.184382	0.420446	0.95	-1.06438	0.695621	-0.43854	19	0.665941	0.998046
2FL	ASV	rabundance	log2p1	Enterobacteriaceae uncl. 01	2FL	-0.152472	0.662505	0.95	-1.53911	1.23417	-0.230145	19	0.820439	0.998046
2FL	ASV	rabundance	log2p1	Enterobacteriaceae uncl. 02	2FL	-0.641623	0.42738	0.95	-1.53614	0.252893	-1.5013	19	0.149716	0.848389
2FL	ASV	rabundance	log2p1	c__Acidobacteriae class 1	2FL	0.00641872	0.303484	0.95	-0.62878	0.641617	0.0211502	19	0.983346	0.998046
2FL	ASV	rabundance	log2p1	Rubrobacter 1	2FL	-0.125086	0.413232	0.95	-0.989991	0.739818	-0.302702	19	0.765406	0.998046
2FL	ASV	rabundance	log2p1	Desulfoplanes 1	2FL	-0.197966	0.380394	0.95	-0.994139	0.598207	-0.520424	19	0.60878	0.998046
2FL	ASV	rabundance	log2p1	Holophagaceae uncl. 1	2FL	-0.129319	0.367491	0.95	-0.898487	0.63985	-0.351896	19	0.728789	0.998046
2FL	ASV	rabundance	log2p1	Rhodospirillales order 1	2FL	-0.00538794	0.249557	0.95	-0.527716	0.51694	-0.02159	19	0.983	0.998046
2FL	ASV	rabundance	log2p1	Prevotella_9 01	2FL	-0.378159	0.524534	0.95	-1.47602	0.719704	-0.720943	19	0.479722	0.998046
2FL	ASV	rabundance	log2p1	Bacteroides 02	2FL	-0.112877	0.349184	0.95	-0.843728	0.617974	-0.323259	19	0.75003	0.998046
2FL	ASV	rabundance	log2p1	Akkermansia 1	2FL	0.441683	0.414391	0.95	-0.425647	1.30901	1.06586	19	0.299844	0.998046
2FL	ASV	rabundance	log2p1	Planctomycetota phylum 1	2FL	-0.013842	0.35609	0.95	-0.759147	0.731463	-0.0388721	19	0.969398	0.998046
2FL	ASV	rabundance	log2p1	Erysipelotrichaceae_UCG-003 1	2FL	-0.0461945	0.276678	0.95	-0.625289	0.5329	-0.166961	19	0.869165	0.998046
3FL	ASV	rabundance	log2p1	Bifidobacterium 001	3FL	0.187734	0.737807	0.95	-1.35651	1.73198	0.254449	19	0.801882	0.879959
3FL	ASV	rabundance	log2p1	Bifidobacterium 003	3FL	0.814479	0.482641	0.95	-0.1957	1.82466	1.68755	19	0.107847	0.61113
3FL	ASV	rabundance	log2p1	Corynebacterium 02	3FL	-1.23495	0.620783	0.95	-2.53426	0.0643621	-1.98935	19	0.0612554	0.552083
3FL	ASV	rabundance	log2p1	Rothia 01	3FL	-0.20165	0.665918	0.95	-1.59543	1.19213	-0.302815	19	0.765321	0.879959
3FL	ASV	rabundance	log2p1	Micrococcus 1	3FL	-0.452151	0.49376	0.95	-1.4856	0.5813	-0.91573	19	0.371285	0.87493
3FL	ASV	rabundance	log2p1	Corynebacterium 01	3FL	-0.401507	0.939596	0.95	-2.3681	1.56509	-0.427319	19	0.673951	0.87493
3FL	ASV	rabundance	log2p1	Enhydrobacter 1	3FL	-0.175012	0.539989	0.95	-1.30522	0.955198	-0.324102	19	0.749401	0.879959
3FL	ASV	rabundance	log2p1	Sporolactobacillaceae uncl. 1	3FL	0.945282	0.403048	0.95	0.101693	1.78887	2.34533	19	0.0300194	0.552083
3FL	ASV	rabundance	log2p1	Staphylococcus 02	3FL	-1.01202	0.387394	0.95	-1.82284	-0.201193	-2.61237	19	0.0171267	0.552083
3FL	ASV	rabundance	log2p1	Staphylococcus 03	3FL	-0.550076	0.40736	0.95	-1.40269	0.302539	-1.35034	19	0.192772	0.719108
3FL	ASV	rabundance	log2p1	Staphylococcus 01	3FL	-0.828551	0.386186	0.95	-1.63685	-0.0202556	-2.14547	19	0.0450501	0.552083
3FL	ASV	rabundance	log2p1	Gemella 1	3FL	0.370714	0.70391	0.95	-1.10259	1.84402	0.526649	19	0.604532	0.87493
3FL	ASV	rabundance	log2p1	Clostridium_sensu_stricto_1 05	3FL	-0.672353	0.333437	0.95	-1.37025	0.0255384	-2.01643	19	0.0581141	0.552083
3FL	ASV	rabundance	log2p1	Streptococcus 005	3FL	0.387426	0.703711	0.95	-1.08546	1.86031	0.550547	19	0.58836	0.87493
3FL	ASV	rabundance	log2p1	Streptococcus 014	3FL	0.168858	0.357455	0.95	-0.579304	0.917019	0.472388	19	0.64203	0.87493
3FL	ASV	rabundance	log2p1	Streptococcus 013	3FL	0.0692727	0.350558	0.95	-0.664453	0.802998	0.197607	19	0.845451	0.879959
3FL	ASV	rabundance	log2p1	Streptococcus 010	3FL	0.044612	0.373452	0.95	-0.737033	0.826257	0.119458	19	0.906166	0.92429
3FL	ASV	rabundance	log2p1	Streptococcus 012	3FL	0.0771597	0.371496	0.95	-0.70039	0.854709	0.2077	19	0.837673	0.879959
3FL	ASV	rabundance	log2p1	Streptococcus 008	3FL	0.240757	0.408194	0.95	-0.613603	1.09512	0.58981	19	0.562267	0.87493
3FL	ASV	rabundance	log2p1	Streptococcus 007	3FL	-0.26543	0.452744	0.95	-1.21303	0.682174	-0.586269	19	0.564596	0.87493
3FL	ASV	rabundance	log2p1	Streptococcus 001	3FL	0.29566	0.590776	0.95	-0.940849	1.53217	0.50046	19	0.622499	0.87493
3FL	ASV	rabundance	log2p1	Streptococcus 002	3FL	0.360583	0.597868	0.95	-0.890769	1.61193	0.603115	19	0.553564	0.87493
3FL	ASV	rabundance	log2p1	Subdoligranulum 1	3FL	0.083929	0.272371	0.95	-0.48615	0.654008	0.308142	19	0.761327	0.879959
3FL	ASV	rabundance	log2p1	Faecalibacterium 03	3FL	-0.0943508	0.357961	0.95	-0.843573	0.654871	-0.263578	19	0.794943	0.879959
3FL	ASV	rabundance	log2p1	Faecalibacterium 01	3FL	-0.349296	0.445955	0.95	-1.28269	0.584098	-0.783255	19	0.443132	0.87493
3FL	ASV	rabundance	log2p1	Faecalibacterium 02	3FL	0.551967	0.558794	0.95	-0.617602	1.72154	0.987783	19	0.335672	0.87493
3FL	ASV	rabundance	log2p1	Fusicatenibacter 1	3FL	0.0953024	0.473012	0.95	-0.894723	1.08533	0.20148	19	0.842465	0.879959
3FL	ASV	rabundance	log2p1	Blautia 03	3FL	-0.401667	0.483121	0.95	-1.41285	0.609516	-0.8314	19	0.416074	0.87493
3FL	ASV	rabundance	log2p1	Blautia 01	3FL	0.20666	0.568102	0.95	-0.98239	1.39571	0.363774	19	0.720043	0.879959
3FL	ASV	rabundance	log2p1	Blautia 04	3FL	0.414451	0.284921	0.95	-0.181896	1.0108	1.45462	19	0.162098	0.719108
3FL	ASV	rabundance	log2p1	Lachnospiraceae uncl. 02	3FL	0.533412	0.418159	0.95	-0.341804	1.40863	1.27562	19	0.217465	0.739381
3FL	ASV	rabundance	log2p1	Roseburia 2	3FL	-0.481865	0.306584	0.95	-1.12355	0.159822	-1.57172	19	0.132519	0.675847
3FL	ASV	rabundance	log2p1	Lachnospiraceae uncl. 01	3FL	0.380013	0.587348	0.95	-0.84932	1.60935	0.646999	19	0.525373	0.87493
3FL	ASV	rabundance	log2p1	Anaerostipes 1	3FL	-0.154354	0.353314	0.95	-0.893848	0.58514	-0.436875	19	0.667127	0.87493
3FL	ASV	rabundance	log2p1	Ruminococcus 01	3FL	0.201346	0.400564	0.95	-0.637043	1.03974	0.502658	19	0.620981	0.87493
3FL	ASV	rabundance	log2p1	Veillonella 07	3FL	0.766551	0.401431	0.95	-0.0736545	1.60676	1.90954	19	0.0714091	0.552083
3FL	ASV	rabundance	log2p1	Veillonella 01	3FL	1.22504	0.65221	0.95	-0.140053	2.59013	1.87829	19	0.0757761	0.552083
3FL	ASV	rabundance	log2p1	Beggiatoaceae uncl. 1	3FL	-0.458823	0.415506	0.95	-1.32849	0.410841	-1.10425	19	0.283273	0.87493
3FL	ASV	rabundance	log2p1	Pseudomonas 02	3FL	0.288707	0.548729	0.95	-0.859797	1.43721	0.526138	19	0.60488	0.87493
3FL	ASV	rabundance	log2p1	Enterobacteriaceae uncl. 01	3FL	0.462795	0.861233	0.95	-1.33979	2.26538	0.537363	19	0.597255	0.87493
3FL	ASV	rabundance	log2p1	Enterobacteriaceae uncl. 02	3FL	0.391179	0.584382	0.95	-0.831948	1.61431	0.669389	19	0.511301	0.87493
3FL	ASV	rabundance	log2p1	c__Acidobacteriae class 1	3FL	0.0279595	0.396904	0.95	-0.802771	0.85869	0.070444	19	0.944576	0.944576
3FL	ASV	rabundance	log2p1	Rubrobacter 1	3FL	0.702717	0.517262	0.95	-0.379925	1.78536	1.35853	19	0.190207	0.719108
3FL	ASV	rabundance	log2p1	Desulfoplanes 1	3FL	0.639961	0.479091	0.95	-0.362788	1.64271	1.33578	19	0.197402	0.719108
3FL	ASV	rabundance	log2p1	Holophagaceae uncl. 1	3FL	0.79252	0.446648	0.95	-0.142325	1.72737	1.77437	19	0.0920275	0.586675
3FL	ASV	rabundance	log2p1	Rhodospirillales order 1	3FL	0.154903	0.32448	0.95	-0.524242	0.834047	0.477387	19	0.638532	0.87493
3FL	ASV	rabundance	log2p1	Prevotella_9 01	3FL	-0.62748	0.680341	0.95	-2.05145	0.796489	-0.922303	19	0.367935	0.87493
3FL	ASV	rabundance	log2p1	Bacteroides 02	3FL	0.275029	0.453614	0.95	-0.674397	1.22445	0.606305	19	0.551488	0.87493
3FL	ASV	rabundance	log2p1	Akkermansia 1	3FL	-0.227901	0.555531	0.95	-1.39064	0.934838	-0.410239	19	0.686219	0.87493
3FL	ASV	rabundance	log2p1	Planctomycetota phylum 1	3FL	0.405774	0.456381	0.95	-0.549443	1.36099	0.889113	19	0.385061	0.87493
3FL	ASV	rabundance	log2p1	Erysipelotrichaceae_UCG-003 1	3FL	-0.243969	0.357805	0.95	-0.992863	0.504926	-0.681849	19	0.503562	0.87493
3SL	ASV	rabundance	log2p1	Bifidobacterium 001	3SL	0.0701224	1.04003	0.95	-2.10668	2.24692	0.0674237	19	0.946949	0.984276
3SL	ASV	rabundance	log2p1	Bifidobacterium 003	3SL	1.76985	0.604729	0.95	0.504142	3.03557	2.92669	19	0.00865531	0.17489
3SL	ASV	rabundance	log2p1	Corynebacterium 02	3SL	-1.42055	0.903388	0.95	-3.31136	0.470265	-1.57247	19	0.132347	0.712312
3SL	ASV	rabundance	log2p1	Rothia 01	3SL	0.42159	0.934475	0.95	-1.53429	2.37747	0.451152	19	0.656987	0.947234
3SL	ASV	rabundance	log2p1	Micrococcus 1	3SL	-0.685544	0.692447	0.95	-2.13485	0.763764	-0.990031	19	0.3346	0.712312
3SL	ASV	rabundance	log2p1	Corynebacterium 01	3SL	-0.674743	1.31967	0.95	-3.43685	2.08736	-0.511296	19	0.615034	0.947234
3SL	ASV	rabundance	log2p1	Enhydrobacter 1	3SL	0.0449467	0.762005	0.95	-1.54995	1.63984	0.0589848	19	0.95358	0.984276
3SL	ASV	rabundance	log2p1	Sporolactobacillaceae uncl. 1	3SL	0.595582	0.629486	0.95	-0.721949	1.91311	0.946139	19	0.355956	0.712312
3SL	ASV	rabundance	log2p1	Staphylococcus 02	3SL	-1.83476	0.476293	0.95	-2.83165	-0.837867	-3.85217	19	0.00107395	0.0547712
3SL	ASV	rabundance	log2p1	Staphylococcus 03	3SL	-0.681831	0.579454	0.95	-1.89464	0.530981	-1.17668	19	0.253856	0.712312
3SL	ASV	rabundance	log2p1	Staphylococcus 01	3SL	-1.44431	0.507134	0.95	-2.50575	-0.382864	-2.84798	19	0.0102876	0.17489
3SL	ASV	rabundance	log2p1	Gemella 1	3SL	1.56884	0.930715	0.95	-0.379168	3.51685	1.68563	19	0.10822	0.712312
3SL	ASV	rabundance	log2p1	Clostridium_sensu_stricto_1 05	3SL	-0.135669	0.51612	0.95	-1.21592	0.944581	-0.262864	19	0.795484	0.965945
3SL	ASV	rabundance	log2p1	Streptococcus 005	3SL	-0.0989388	0.998008	0.95	-2.18779	1.98992	-0.0991362	19	0.922069	0.984276
3SL	ASV	rabundance	log2p1	Streptococcus 014	3SL	0.429476	0.49634	0.95	-0.609376	1.46833	0.865285	19	0.397677	0.751167
3SL	ASV	rabundance	log2p1	Streptococcus 013	3SL	0.458785	0.482533	0.95	-0.551169	1.46874	0.950783	19	0.353653	0.712312
3SL	ASV	rabundance	log2p1	Streptococcus 010	3SL	0.379514	0.518533	0.95	-0.705788	1.46482	0.7319	19	0.473161	0.804374
3SL	ASV	rabundance	log2p1	Streptococcus 012	3SL	0.301079	0.518856	0.95	-0.7849	1.38706	0.580274	19	0.568549	0.930799
3SL	ASV	rabundance	log2p1	Streptococcus 008	3SL	0.60088	0.563096	0.95	-0.577694	1.77945	1.0671	19	0.299299	0.712312
3SL	ASV	rabundance	log2p1	Streptococcus 007	3SL	0.758352	0.618939	0.95	-0.537103	2.05381	1.22524	19	0.235456	0.712312
3SL	ASV	rabundance	log2p1	Streptococcus 001	3SL	0.899205	0.811094	0.95	-0.798434	2.59684	1.10863	19	0.281426	0.712312
3SL	ASV	rabundance	log2p1	Streptococcus 002	3SL	0.694665	0.834368	0.95	-1.05169	2.44102	0.832565	19	0.415433	0.756682
3SL	ASV	rabundance	log2p1	Subdoligranulum 1	3SL	-0.402891	0.373009	0.95	-1.18361	0.377825	-1.08011	19	0.293613	0.712312
3SL	ASV	rabundance	log2p1	Faecalibacterium 03	3SL	0.520273	0.490396	0.95	-0.506138	1.54668	1.06092	19	0.302025	0.712312
3SL	ASV	rabundance	log2p1	Faecalibacterium 01	3SL	-0.132916	0.636956	0.95	-1.46608	1.20025	-0.208674	19	0.836924	0.984276
3SL	ASV	rabundance	log2p1	Faecalibacterium 02	3SL	0.251589	0.804315	0.95	-1.43186	1.93504	0.3128	19	0.75784	0.948878
3SL	ASV	rabundance	log2p1	Fusicatenibacter 1	3SL	0.203521	0.664787	0.95	-1.18789	1.59494	0.306145	19	0.762824	0.948878
3SL	ASV	rabundance	log2p1	Blautia 03	3SL	-0.0469951	0.692114	0.95	-1.49561	1.40162	-0.0679008	19	0.946574	0.984276
3SL	ASV	rabundance	log2p1	Blautia 01	3SL	0.835186	0.779107	0.95	-0.795505	2.46588	1.07198	19	0.297158	0.712312
3SL	ASV	rabundance	log2p1	Blautia 04	3SL	-0.0619534	0.422496	0.95	-0.946248	0.822341	-0.146637	19	0.884964	0.984276
3SL	ASV	rabundance	log2p1	Lachnospiraceae uncl. 02	3SL	0.594284	0.597848	0.95	-0.657026	1.84559	0.994039	19	0.332696	0.712312
3SL	ASV	rabundance	log2p1	Roseburia 2	3SL	-0.604855	0.437184	0.95	-1.51989	0.310181	-1.38353	19	0.182545	0.712312
3SL	ASV	rabundance	log2p1	Lachnospiraceae uncl. 01	3SL	0.0770428	0.835499	0.95	-1.67168	1.82576	0.0922117	19	0.927495	0.984276
3SL	ASV	rabundance	log2p1	Anaerostipes 1	3SL	0.682856	0.474553	0.95	-0.310396	1.67611	1.43894	19	0.166437	0.712312
3SL	ASV	rabundance	log2p1	Ruminococcus 01	3SL	0.0113319	0.567481	0.95	-1.17642	1.19908	0.0199689	19	0.984276	0.984276
3SL	ASV	rabundance	log2p1	Veillonella 07	3SL	0.237006	0.614405	0.95	-1.04896	1.52297	0.385748	19	0.703968	0.948878
3SL	ASV	rabundance	log2p1	Veillonella 01	3SL	0.944901	0.97572	0.95	-1.0973	2.98711	0.968414	19	0.345004	0.712312
[truncated: 983 more rows]

## Sheet: Milk_three-month-old group
var	rank	count	trans	taxon	Parameter	Coefficient	SE	CI	CI_low	CI_high	t	df_error	p	FDR
[truncated: 1,254 more rows]

[truncated: 1 more sheets: Milk_nine-month-old group]
